# Supplementary material for: Influence of different sample preparation approaches on proteoform identification by top-down proteomics
Source: Nat Methods. 2024 Oct 22;21(12):2397–407. doi: 10.1038/s41592-024-02481-6 (PMC11621018; doi:10.1038/s41592-024-02481-6)
Supplement: Supplementary file 5 — Statistical source data. [file 41592_2024_2481_MOESM5_ESM.xlsx]

## Sheet: Figure_2a
Lysis Solution	Truncated Proteoforms	SD	Full-length Proteoforms	SD
GndHCl	669.333	93.0717	281	28.4781
PBS	444	10.583	352.333	6.02771
SDS/Tris	450.667	36.9369	314	5
Urea/ABC	545.333	28.9367	300	9.53939
ACN/NaCl	569.667	93.0931	316.667	36.9098
ACN/TEAB	832.667	84.8901	103	19.1572

## Sheet: Figure_2b
Lysis Solution	Replicate 1	Replicate 2	Replicate 3	Average	SD
GndHCl	467	463	393	441	41.6173
PBS	332	352	344	342.667	10.0664
SDS/Tris	379	362	352	364.333	13.6504
Urea/ABC	376	400	391	386	12.49
ACN/NaCl	434	377	336	382.333	49.2172
ACN/TEAB	379	400	312	363.667	45.9601

## Sheet: Figure_2c
GndHCl	PBS	SDS/Tris	Urea/ABC	ACN/NaCl	ACN/TEAB
7572.7	11299.4	11299.4	6657.59	11299.4	16779.9
6657.59	13993.9	6657.59	9629.75	13993.9	6073.38
6073.38	6657.59	12757.7	6073.38	12757.7	11817.8
8559.62	13780.5	13993.9	11299.4	14007.9	9948.99
23210	13766.5	13780.5	13780.5	11313.4	5261.86
7878.21	6271.61	13766.5	13766.5	11064.5	8954.54
8554.67	16779.9	6073.38	13993.9	12440.7	11284.8
12757.7	12757.7	9510.87	11977.9	14037.9	8559.62
6571.24	13838.8	15046.4	14110.4	14036.9	6113.4
11375.1	15046.4	7878.21	31994.7	15046.4	5934.18
22288.1	13750.5	11064.5	9510.87	13838.8	10835.8
26521.7	6073.38	8559.62	5352.76	8081.69	10148.1
8081.69	9629.75	11977.9	11375.1	6972.9	10132.1
9510.87	14037.9	5645.07	6271.61	15919.5	8183.53
11643.8	11375.1	13838.8	10835.8	8644.65	6657.59
8650.43	7878.21	5352.76	7172.79	14009.9	4933.52
17048.6	12440.7	13750.5	7572.7	22759.2	11812
14955.5	11064.5	14037.9	6635.24	7797.29	11062.4
17197.9	13765.5	26521.7	7878.21	6657.59	4190.27
15215.5	6635.24	12162	8559.62	16779.9	10092.7
11064.5	11977.9	12440.7	22288.1	15333.5	9564.91
9842.1	8650.43	6635.24	13750.5	8954.54	9964.99
19506.4	5645.07	8554.67	11064.5	7878.21	8554.67
6555.28	22288.1	14007.9	26521.7	13993.9	4890.6
24318.6	14073.9	11375.1	5645.07	14036.8	10034.6
6635.24	7797.29	22288.1	8554.67	9612.74	13516.3
13704.1	26521.7	9328.41	23210	8559.62	10278.1
9328.41	11313.4	8650.43	13765.5	13994.9	9612.74
35899.4	13796.5	6322.33	7158.77	9948.99	4960.49
9147.58	11271.4	5934.18	11332.2	22839.1	11858
12572.6	13796.5	12697.5	26553.7	6073.38	12337.2
8732.5	14009.9	7797.29	8401.4	22839.1	15995.8
15846	8559.62	10092.7	13838.8	14073.9	13272.9
6322.33	6571.24	9564.91	15046.4	14008.9	9244.48
11903	10084.3	13765.5	14080.4	11340.4	8449.14
7172.79	5352.76	9962.99	13796.5	6825.6	5352.76
20762.8	15215.5	6571.24	8650.43	13995.9	16797.8
11332.2	9962.99	26553.7	13796.5	12493.4	14004.7
7158.77	14036.8	13890.8	12757.7	5352.76	8818.09
10513.2	9564.91	6825.6	6322.33	18941.9	11068.6
20576.9	15333.5	14073.9	13997.9	11284.8	6248.77
6621.23	13992.9	8081.69	9564.91	14037.9	4231.12
26047	6621.23	7172.79	12440.7	9564.91	10513.2
6881.85	13808.8	13796.5	13890.8	10092.7	15995.8
11506	26553.7	11298.4	6881.85	6571.24	8832.8
15409.3	12162	6271.61	26047	8554.67	6717.58
16889	7172.79	11340.4	5934.18	5645.07	13291.7
7265.69	14036.9	7158.77	7797.29	11817.8	8759.22
17037.9	11298.4	11271.4	14037.9	14484.8	4783.73
15367.6	12114.9	6881.85	14073.9	13992.9	4755.72
16818.5	11332.2	9629.75	8081.69	10278.1	7065.81
17247.5	11340.4	8644.65	14036.8	11068.6	6206.75
10825.7	17197.9	14036.9	17037.9	9510.87	8558.11
15408.4	5934.18	6621.23	33379.7	12162	9256.02
6717.58	6555.28	11783.1	32074.7	24844.6	9991
10270.1	7158.77	10084.3	14395.6	13837.8	6722.62
5350.03	11704.9	9612.74	12572.6	8573.61	9510.87
5934.18	14008.9	6358.19	6555.28	20862.4	9328.41
11036.9	11817.8	14767	9032.74	15333.5	5484.67
12337.2	14411.5	8954.54	9842.1	11313.4	6309.34
14411.5	13918.8	9948.99	15367.6	11298.4	4635.63
16395.3	8554.67	13992.9	9328.41	4933.52	6002.8
15919.5	6322.33	18390.5	8732.5	6621.23	3789.99
11812	10278.1	9032.74	12162	15088.4	7525.78
14004.7	17247.5	10278.1	11783.1	13704.1	11029.3
9092.87	7928.33	14074.9	6825.6	4890.6	4699.48
13275.3	13810.5	13796.5	13810.5	14112.5	6972.9
11174.6	6881.85	6717.58	14009.9	15318.5	11749
11657.8	9612.74	7928.33	6358.19	24888.1	12162
9183.82	15656.7	8832.8	11903	20093	2532.4
10084.3	8081.69	24844.6	15656.7	13890.8	11148.6
20763.8	15318.5	12572.6	8832.8	13291.7	13992.8
29197.4	13837.8	13808.8	6717.58	15361.5	16414.1
57926.6	15812	13837.8	20762.8	18955.9	8277.12
15656.7	8832.8	14110.4	14955.5	13996.9	5827.07
8308.54	6825.6	16818.5	10825.7	18409.9	6108.98
13031.7	6358.19	14008.9	9183.82	22446.5	9206.55
13166.6	6717.58	8732.5	15215.5	13807.8	7408.72
17202.9	14646.8	10513.2	33459.7	5934.18	4812.56
15812	20752.4	14036.8	7928.33	10084.3	4939.71
15185.8	14484.8	13810.5	6651.2	15375.5	10531
6464.21	15088.4	9147.58	14646.8	9363.91	5195.57
11783.1	8401.4	11903	11704.9	8832.8	6665.6
35913.3	12493.4	15333.5	6113.4	10034.6	11900.8
7928.33	9032.74	15088.4	6621.23	13997.9	16075.8
9494.93	14074.9	8401.4	11036.9	6717.58	6584.52
17004	8644.65	9964.99	13992.9	6322.33	7255.47
4304.41	11783.1	16819.4	10513.2	6589.26	14254
9363.91	35899.4	19677.5	15010.7	15361.5	7180.49
15455.4	15374.4	14646.8	16815.4	4960.49	5580.63
4864.65	15919.5	9363.91	6571.24	6113.4	10900.3
20666.9	9147.58	17282.9	11062.4	13808.8	10825.7
7065.81	18390.5	15656.7	11340.4	17595.1	6481.15
16819.4	23210	15409.3	13808.8	13432.9	14293.6
57940.7	9244.48	17202.9	15409.3	19756.3	11228.6
4599.24	14767	11596.7	9147.58	14074.9	4988.62
6651.2	14075.9	17595.1	8644.65	13371.7	3962.04
6722.62	11903	6555.28	24844.6	14073.9	5206.78
11677.1	12454.8	7265.69	20576.9	16940.1	6126.26
24888.1	9183.82	9769.08	24318.6	13996.9	4189.2
10827.6	12572.6	17197.9	16395.3	7928.33	4898.4
13766.5	15846	15919.5	24845.5	9206.55	6937.71
6565.48	13996.9	11036.9	11298.4	9244.48	11148.6
4783.73	8775.69	16849.4	11271.4	11314.3	11328.8
8090.42	10304.2	35899.4	13837.8	28696.8	10965.3
13272.9	6464.21	10825.7	15408.4	15347.5	6543.34
8855.6	10825.7	31994.7	6391.61	11148.6	4449.34
6529.6	9948.99	12493.4	6391.61	18330	3333.94
36526.1	13897.8	15995.8	8308.54	7172.79	15915.9
19789.5	24844.6	15046.4	17595.1	7158.77	6013.99
12360.4	9236.27	11174.6	20666.9	15334.5	6244.44
35898.1	16818.5	10342.2	6464.21	15348.5	10132.1
7723.82	14035.8	5350.03	14008.9	12226.3	5173.61
9560.85	15361.5	17247.5	17004	5350.03	3517.82
4755.72	9842.1	15215.5	6475.28	28092.7	4727.59
15010.7	22303.1	8035.25	15919.5	28989.6	4045.19
6956.64	17595.1	13996.9	10342.2	8650.43	7622.07
15718.8	8954.54	6464.21	13996.9	8775.69	10363.9
8477.36	16819.4	15846	16849.4	15376.5	15422.8
6428.41	11313.4	15408.4	29197.4	9328.41	13884
3999.22	14395.6	13291.7	9769.08	17596.1	9991
6671.8	6651.2	14484.8	12635.3	9449.69	4955.42
16269.8	11284.8	15318.5	35899.4	15375.5	4288.27
10662.8	10513.2	11284.8	20763.8	11174.6	2661.44
13138.1	9363.91	14411.5	13782.5	11501	5155.92
10531	11596.7	13897.8	9092.87	25836.4	3621.92
26553.7	15332.5	17618.8	15383.7	12454.8	9449.69
7778.18	14154.8	9449.69	11812	6671.8	16759.8
10092.7	11285.4	12454.8	14036.9	12337.2	7653.65
4242.22	14267.3	13993.9	17202.9	9236.27	12635.3
14646.8	15409.3	6475.28	5350.03	15362.4	8636.06
17282.9	15305.5	6956.64	6565.48	7700.97	4771.74
14486.5	17767.9	13918.8	14074.9	31170.2	4237.4
13840.8	5237.58	17228	6428.41	6643.82	3882.23
17767.9	17202.9	11657.8	8035.25	11148.6	4733.55
3789.99	13808.8	6391.61	11506	19676.4	4149.17
6241.18	13782.5	6391.61	11174.6	15409.3	6626.51
6309.34	11036.9	11616.7	24929	15459.2	3775.02
19805.5	8035.25	13807.8	19677.5	9964.99	4656.56
15065.5	6956.64	14075.9	9612.74	6219.4	4942.63
6391.61	10342.2	14955.5	7214.8	15347.5	3298.9
4870.39	31775	11704.9	11285.4	14767	10307.3
17596.1	24318.6	11285.4	6434.44	9147.58	11616.7
4389.41	9769.08	33379.7	5237.58	15374.4	4949.68
6391.61	6475.28	15648.6	7265.69	15995.8	4528.5
7958.18	31854.9	16395.3	14411.5	28415.5	4947.42
3693.02	6391.61	9837.06	10092.7	13808.8	9991
2752.58	6391.61	11677.1	15846	4960.49	4385.31
6075.16	16759.8	19692.5	22317.1	19596.4	9183.82
7722.11	17282.9	5237.58	17197.9	25092.9	11977.9
19582.6	13779.5	8090.42	15088.4	11375.1	7464
16753.4	16536.1	9206.55	11313.4	9128.1	3961.02
10318.6	13993.9	6428.41	17596.1	15332.5	9712.97
7697.11	5350.03	9128.1	13918.8	8090.42	5403.7
4091.11	14110.4	6434.44	9560.85	8183.53	3763.12
17595.1	6958.72	13979.9	7164.88	8558.11	5187.69
4045.19	15455.4	9183.82	7497.03	15348.5	4270.25
8871.6	9128.1	22317.1	7566.07	11870.2	7908.02
13780.5	8183.53	15361.5	26601.7	15374.6	23077.1
6022.09	15416.4	8308.54	17282.9	8818.09	9963.99
5072.82	7136.55	15995.8	17618.8	23567.4	9303.03
4890.6	6428.41	12644.7	24833.9	5261.86	12572.6
6942.42	7566.07	13889.8	13779.5	28414.5	4050.98
4368.11	7697.11	7164.88	8619.78	11677.1	6382.41
5302.55	15332.5	17048.6	8090.42	21262.7	8556.32
8864.56	7265.69	6113.4	13979.9	11590.1	3717.94
10108.5	7249.64	5927.02	13166.6	16269.8	3169.83
8635.56	22317.1	12337.2	14075.9	15389.3	3226.7
18515.2	13807.8	14080.4	14767	6464.21	10149.1
5252.81	12644.7	7697.11	13889.8	13896.8	4572.33
14972.5	16395.3	9244.48	20912.6	11332.2	5060.43
3487.9	15648.6	20752.4	8954.54	22683	9906.98
3526.98	12337.2	6565.48	15026.8	12454.6	4501.4
24697.2	13889.8	12485.3	9449.69	11704.9	4160.09
13660.1	15317.5	12635.3	10084.3	10513.2	4671.27
13992.9	9092.87	11817.8	13993.9	12401.6	9991
4824.49	6309.34	9453.85	14035.8	10825.7	6187.37
16263.2	14039.9	15812	13807.8	15648.6	7098.34
16779.9	5893.24	10531	12454.8	15405.5	4477.24
11616.7	15347.3	13371.7	9236.27	6152.23	3523.08
4112.3	6113.4	12226.3	11068.6	15332.5	13134.6
33379.7	5251.59	6722.62	5927.02	10662.8	11007.4
3958.07	19789.5	13765.4	14004.7	23473.3	8428.59
8644.65	15389.3	14039.9	6669.23	15378.4	8402.1
8440.62	8090.42	15374.4	44497.1	9712.97	7172.81
4600.62	33379.7	23077.1	4864.65	8561.36	4188.25
5656.05	6169.35	13994.9	6722.62	10294	4772.58
4830.32	16536.1	24318.6	11817.8	12374.3	2390.32
16131.5	15010.7	14154.8	5251.59	22288.1	4208.19
13540.9	6434.44	6626.51	6309.34	11271.4	6822.34
23768.6	31994.7	11506	7404.99	11300.4	3200.78
12154.3	5656.05	6309.34	7200.78	15215.5	3796.85
6057.17	10662.8	5597.16	7065.81	8308.54	24318.6
7858.13	17048.6	6651.2	13795.5	18390.5	3812.96
10265.3	7497.03	5251.59	12337.2	15656.7	4557.29
6589.26	5785.09	26047	6626.51	15374.5	5597.16
11314.9	11174.6	26601.7	9837.06	5072.82	4600.62
15682.7	6022.28	8775.69	6956.64	23239.4	4095.11
16886.9	8573.61	14267.3	4304.41	9962.99	4571.65
7263.91	13979.9	16075.8	13272.9	6956.64	4570.61
21789.2	6282.44	11632.7	9962.99	14035.8	4308.44
9079.68	6610.57	5051.48	17247.5	9200.61	4024.07
4860.52	6669.23	7497.03	10531	5580.63	6643.82
16436	10393.2	4304.41	19582.6	12252.4	8650.43
5605.89	12469.7	8573.61	14039.9	15377.5	4907.38
5393.7	11506	11858	23768.6	9953.8	3549.92
4776.67	7387.74	6669.23	11596.7	23558.4	5226.95
9200.61	5258.66	15367.6	9363.91	19756.3	3540.04
17688.2	8308.54	15862.1	13808.8	8277.12	4461.43
15763.7	7572.7	7214.8	10662.8	11285.4	4404.41
5224.99	22287.1	15010.7	4599.24	14486.5	3419.6
4635.38	13765.4	16779.9	11328.8	15318.5	3305.73
9301.66	5051.48	22287.1	11858	10108.5	4730.4
22303.5	13919.8	11870.2	28195.8	12306.2	3251.82
5804.13	17037.9	15718.8	16269.8	4231.12	3784.93
15002.4	11314.3	4599.24	16969	15376.4	4598.57
4276.4	24888.1	8440.62	10278.1	4812.56	5048.52
7781.88	13031.7	7065.81	16886.9	22684	2461.36
3535.84	4383.23	9842.1	14438.6	15347.3	3406.78
3739.96	16849.4	6282.44	13765.4	8440.62	4295.23
12366.2	15347.5	13272.9	22303.5	8556.32	3487.88
22863.7	11677.1	23768.6	17048.6	15995.8	5561.9
5009.68	15408.4	33459.7	4045.19	7065.81	3462.03
26601.7	17618.8	15374.6	5051.48	14075.9	4793.5
9769.08	13516.3	4890.6	13795.5	9813.04	8376.41
15383.7	16817.8	11328.8	5597.16	9893.01	5013.67
16587.3	4890.6	14035.8	5768.95	14075.5	3850.19
9913.07	11598.7	10662.8	6821.43	22578.2	6888.49
3857.05	6565.48	7886.2	6555.24	9032.74	5291.75
5151.91	6626.51	21731.2	17302	12483.1	2870.56
7200.78	13795.5	12106.9	9948.99	20912.6	8336.08
2532.4	4864.65	11314.3	13996.9	4227.14	5387.78
6312.21	13994.9	24597.4	14154.8	11062.4	3470.87
2801.56	29197.4	8019.26	3586.93	10531	5656.97
9760.32	26601.7	9092.87	6282.44	26922.7	6021.95
5090.54	23768.6	12469.7	12644.7	31775	15185.8
26567.7	15318.5	4045.19	11675.1	23474.3	5376.72
5877.83	6152.23	5656.05	22287.1	12878.5	5312.85
5093.63	19506.4	5072.82	5864.9	14006.9	7199.43
3796.1	13896.8	13919.8	4783.73	9491.7	12757.7
22303.1	13996.9	15383.7	2532.4	6722.62	5208.56
5548.86	21262.7	7387.74	7249.64	16075.8	4003.17
3636.04	11812	6006.99	5261.86	23078.1	5599.95
2981.79	11858	4864.65	24888.1	17080.6	4046.17
5533.64	6722.62	10744.7	7697.11	4733.41	4888.74
16888	14004.7	16888	16819.4	5258.66	2155.3
7404.99	15026.8	7136.55	15422.8	13897.8	3489.93
11328.8	15291.5	6152.23	13291.7	12878.5	7572.7
11104.5	7886.2	5785.09	17688.2	10318.6	4602.48
3588.93	13896.8	13996.9	13992.8	15360.5	4804.59
13996.9	14080.4	15305.5	4890.6	21976.7	2234.27
3935.14	14453.5	11332.2	5072.82	13918.8	5596.94
14008.9	25092.9	5768.95	8775.69	16819.4	4267.02
3074.43	13995.9	16269.8	6529.6	13835.8	5916.02
7482.71	15763.7	7566.07	13525.2	15378.5	16075.8
24833.9	5927.02	13764.5	8067.13	9769.08	10521.6
28750.3	23558.4	9200.61	5277.71	20992.6	4730.57
6169.35	12635.3	14395.6	7700.97	15364.5	5788.04
4520.45	6397.46	3787	8440.62	4939.71	4409.37
17624	13795.5	10043	5580.63	6565.48	22759.2
3787	4872.59	13782.5	7101.75	19709.3	3592.77
8973.72	9206.55	14293.6	15231.5	8449.14	3349.68
5657.04	15374.6	13808.8	4227.14	7265.69	3149.57
3341.47	3787	7045.84	8477.36	6775.31	3095.71
8713.26	6381.47	23210	6619.33	13371.7	3426.83
7700.97	6619.33	7958.18	7136.55	15319.5	3530.77
7214.8	35913.3	7404.99	19786.4	4383.23	7569.84
12112.3	15862.1	20912.6	3796.85	15334.4	2776.68
4570.61	11870.2	14153.8	4939.71	28986.6	3743.83
8996.69	28415.5	15455.4	4383.23	4869.46	7027.67
14154.8	13272.9	6662.66	5065.49	5501.85	4461.56
2729.51	6844.67	13795.5	4815.62	6002.8	4933.63
10393.2	6006.99	25092.9	14190.3	9092.87	7464.71
3902.92	18515.2	16886.9	8183.53	15404.5	12226.3
2847.62	5624.06	13896.8	19506.4	11314.9	4710.37
3520.06	4599.24	8191.27	11164.8	15305.5	9948.02
25793.2	19893.2	8106.41	11148.6	31854.9	4172.24
3648.07	5768.95	21262.7	9128.1	8921.64	4927.59
4708.48	44497.1	17688.2	15812	15346.5	3583.95
16888	19677.5	24747.1	5258.66	14190.3	5948.1
4437.23	7164.88	8561.36	13932.8	4733.55	7687.84
35914.3	15361.5	23078.1	4755.72	17228	4062.14
3504.96	28414.5	11355.4	6665.6	11283	6330.24
17080	13644.7	11314.9	4836.49	5136.58	3410.79
23238	11635.1	4872.59	12469.7	25073.8	3329.73
5606.59	15319.5	5580.63	16816.4	15416.4	11827.9
2461.36	7065.81	11812	57926.6	8449.75	10147.1
11164.8	13779.5	13993.8	11284.8	11228.6	4767.45
4462.39	14087.9	4091.11	4102.27	6555.28	3577.95
3667.76	15304.5	3586.93	17002.9	8772.9	3901
36025.9	4304.41	6821.43	22743.7	17445.8	6655.55
5856.23	11355.4	7249.64	21731.2	4417.46	6100.06
4591.38	15333.5	17004	15333.5	4635.63	3636.04
11817.8	13764.5	7572.7	14153.8	7404.99	3586.93
4026.16	6529.6	11062.4	8019.26	13918.8	4599.33
5912.17	17228	16536.1	4368.11	20752.4	3753.19
18330	10531	6101.21	24597.4	9991	3213.69
11675.1	3796.85	6665.6	5143.42	3096.51	2776.58
20227.5	17245.6	3796.85	7958.18	8361.41	2587.22
3845.89	11616.7	5258.66	5839.99	16075.8	8680.16
22317.1	7105.75	2532.4	6937.71	11903	3318.63
4025.2	17688.2	13779.5	14038.9	15373.5	2942.67
6184.16	3789.99	14435.6	6075.16	15349.5	5391.52
5466.84	4552.55	4383.23	8573.61	9301.66	8817.22
6728.35	5277.71	11675.1	15185.8	6698.27	4241.36
6592.6	7214.8	6006.99	23103.7	8192.6	3857.05
4393.41	7200.78	17302	6022.28	15949.5	5293.69
5785.09	4815.62	13969.8	13764.5	3787	3240.68
21526	8608.42	13932.8	4091.11	3549.92	3865.95
3820.11	14293.6	7790.81	17806.4	5393.7	5543.86
7586.12	13733.5	17037.9	12366.2	8740.4	4131.23
4586.39	5302.55	8277.12	32074.7	4045.19	7041.51
4673.63	11062.4	14438.6	10793.8	15408.4	3865.05
14190.3	5580.63	4041.08	6958.72	12469.7	4368.11
27798.7	5864.9	13918.8	9453.85	3932.06	3916.14
9539.76	23078.1	6937.71	13540.9	12388.2	16737.8
9606.64	5251.59	5277.71	11632.7	20581.4	5552.19
3784.93	14153.8	4417.46	13897.8	7566.07	3768.96
2178.06	7089.76	11495	16818.5	15377.4	2872.48
13355.2	6022.09	19789.5	14410.5	4946.65	6667.37
20912.6	5065.49	5131.44	3789.99	4602.48	9084.63
3751.07	15405.5	9893.01	5302.55	11631.7	5314.96
14094	4227.14	9712.97	6610.57	21763	4558.3
2947.5	4231.12	5546	10108.5	15360.5	13371.7
5225.82	6006.29	13995.9	15995.8	4864.65	8202.97
5188.88	16889	7700.97	11616.7	4416.29	3137.76
6655.55	21731.2	5302.55	4041.08	8178.62	8401.4
6075.02	4869.46	10363.9	13607.9	4699.48	10556.1
3912.04	35931.2	19893.2	22303.1	23077.1	2701.49
5338.07	31615	6022.09	5393.7	14267.3	3842.18
15348.7	15304.4	6529.6	3930.15	28925.7	6325.35
9974.07	36023.9	8772.9	5151.91	11077.5	3317.82
5759.72	24597.4	8183.53	4069.17	2532.4	12397.1
3548.69	24747.1	19596.4	17080	13727.2	2303.29
4145.2	15422.8	6619.33	10318.6	13994.8	3355.84
13750.5	5877.25	15915.9	4189.46	12433.4	5183.92
4656.56	3586.93	16033.8	15459.2	5016.53	5026.74
13796.5	20862.4	3789.99	35898.1	15435.5	5361.73
10877.9	7917.15	6150.25	11314.3	11616.7	4319.32
4186.17	5317.54	17298.8	10827.6	31695	5012.3
4991.58	12947.7	15459.2	6241.18	15378.5	3833.85
15035.5	21789.2	24697.2	11355.4	4385.31	4203.23
3787.87	3958.07	4815.62	10560.2	10363.9	9092.87
3796.85	4368.11	16940.1	4873.52	22507.4	4580.45
3082.6	5616.72	6397.46	23241.9	3329.88	2983.6
22743.7	5729.8	11148.6	4166.27	7107.49	6565.48
6854.3	13540.9	4946.65	3462.03	15364.5	4870.78
6245.99	7608.08	5065.49	6152.23	29398.5	6394.23
5080.54	9510.87	6241.18	8855.6	5195.86	10294
5634.74	15319.5	15346.5	6397.46	4933.63	3594.12
5195.57	7626.08	5864.9	4590.24	24464.8	4500.61
4284.21	6266.44	6589.26	10645.6	3403.93	6390.12
6321.14	4626.45	5317.54	15348.7	14086.5	6353.71
5893.24	14410.5	16156.6	5004.62	6434.44	5615.79
20483.6	10307.3	3958.07	2056.16	15319.5	5996.89
28696.8	5072.82	4836.49	6169.35	4288.27	2993.62
14153.8	10318.6	15319.5	3520.06	15407.5	5288.8
4423.15	57926.6	15347.5	12187.2	5026.74	4373.34
6850.68	5265.61	13896.8	3859.35	8290.43	4614.25
2303.29	22507.4	11068.6	5317.54	23164.5	3777.91
2809.55	15417.4	13166.6	4256.28	5051.48	6216.3
7235.89	35898.1	5265.61	5093.63	13327.1	5168.48
14036.9	15334.5	2907.86	6351.35	5927.02	4799.75
2786.58	21763	3504.96	4869.46	12699.5	3985.15
35915.4	6153.36	7200.78	10116.2	12306.2	4219.3
6461.35	3886.15	4227.14	5265.61	18904.3	7616.79
13204.8	16793.8	12366.2	3958.07	10551.9	2016.16
10793.8	13993.8	6075.02	13204.8	4083.06	2529.39
21731.2	18904.3	3464.98	5247.01	7908.02	3794.21
17806.4	16797.8	15422.8	14267.3	5825.08	3706.82
3592.82	6075.16	2234.27	4872.59	9510.85	5747.06
5665.08	15359.5	22062	4237.4	16019.5	4090.06
8608.42	4946.65	5498.67	8277.12	14076.9	5541.86
2838.39	14526.2	12388.2	3464.98	3796.85	2858.45
4012.08	3784.93	5030.74	2772.58	15393.5	10795.1
3892.88	6002.8	13031.7	7908.02	4038.13	2868.39
25684	5425.96	3693.02	2287.34	11029.3	7967.12
5314.96	15406.5	13752.5	7387.74	5237.58	4628.53
5969.03	15949.5	3859.35	5893.24	13660.1	5168.01
4473.31	6511.51	28925.7	19805.5	3835.2	8706.66
2907.86	5527	9301.66	3886.15	8354.27	4652.44
5397.94	11398.5	13888.8	3060.82	25512.1	3405.89
3834.19	6821.43	24617.1	4385.31	13897.8	5580.78
5006.64	15748.7	22759.2	2303.29	2809.55	2745.52
6337.21	17302	13327.1	2390.32	6411.44	2835.58
14954.2	9712.97	2390.32	14076.9	3789.99	4388.36
6665.6	4937.38	2461.36	2542.49	5611.97	4673.63
8010.33	36025.9	15416.4	6891.61	3396.76	2716.65
4819.49	7404.99	6187.41	8102.09	6881.85	3291.66
5971.26	5312.85	5125.78	5427.85	4862.6	3979.94
4493.27	7908.02	32074.7	2461.36	9256.02	6188.11
13765.5	26047	2762.49	13233.9	13429.2	4902.59
5562.78	16888	17767.9	19692.5	2461.36	3788.97
4448.41	6101.21	9876.15	3787	10439.1	6197.29
12252.4	9284.87	16816.4	3693.02	8036.5	4272.46
24929	6312.21	4590.24	4635.38	2558.32	4341.21
6634.22	5150.55	11432.1	4310.41	13031.7	2629.62
2890.48	8019.26	4368.11	12106.9	23201.5	4249.23
23103.7	13727.2	4626.45	5125.78	6382.41	2920.63
3403.93	6150.25	3136.74	6461.35	6891.61	7488
16940.1	15360.5	14076.9	3487.9	6216.3	3568.05
7716.09	5079.51	4172.24	3835.2	2056.16	5245.78
4076.93	15360.5	3462.03	2947.78	23238.4	4637.18
26045	29696.9	3835.2	6844.67	8067.13	3980.89
5388.57	15698.7	12306.2	13980.9	3660.93	9200.61
4863.45	10135.3	3441.76	32741.4	10824.6	21613.7
5151.76	4513.37	17179	13918.8	4095.11	3679.93
7518.79	8106.41	12432.6	3856	4304.41	4474.2
7996.24	12252.4	18904.3	4635.63	5251.59	3928.08
15821.1	5592.78	5469.99	35931.2	16849.4	8174.35
6693.3	13765.5	13275.3	4946.65	28616	4206.29
4110.32	5597.16	15405.5	12947.7	3462.03	8745.62
8680.19	14438.6	35898.1	3526.98	4024.07	3109.59
3915.95	4641.35	7101.75	5275.02	9657.94	3275.83
3769.07	7958.18	12306.2	11310.3	5065.49	2823.4
17302	5000.68	4971.54	29696.9	13272.9	2689.38
8619.78	6942.72	16075.8	5469.99	2916.47	4227.24
14453.5	9236.25	22303.1	6595.25	2234.27	2535.38
9449.69	5737.14	13897.8	8556.32	13889.8	4068.14
24597.4	13849.6	5393.7	11148.6	4804.59	4995.6
6725.41	17004	10645.6	3817.12	7845	4460.52
3614.84	5143.42	11398.5	6972.9	4767.45	3768.74
23341	21842.9	2661.44	3208.64	9453.85	2905.57
5391.68	8440.62	16886.1	5324.84	4069.17	2902.53
4780.6	3487.9	5919.83	13896.8	13607.9	7839.02
16586.3	6245.92	16436	5425.96	8293.65	3721.81
4430.56	6594.58	15332.5	12226.3	4428.14	4640.34
5694.83	6757.64	12466.3	3205.71	18377.8	3681.89
4782.58	16859.8	13951.9	11314.9	4926.48	4630.2
8109.06	13233.9	4869.46	12343.8	8134.27	5219.72
4022.2	2947.5	5151.91	3403.93	15416.6	3580.81
57921.6	4417.46	8556.32	3593.02	23167.4	6493.3
2294.26	11029.3	22060.9	3267.73	3305.73	3736.96
5031.11	2907.86	15361.5	5546	15391.5	3640.97
4226.34	11632.7	5143.42	3820.11	18377.1	4280.21
2429.17	6587.56	18422	22863.7	3753.19	4788.55
3585.72	16436	15005.5	12360.4	4276.4	2953.48
7508.88	6241.18	4189.3	3999.22	4870.54	3958.13
3547.91	6431.46	3751.07	4528.48	4676.57	5306.72
13765.5	6665.6	15304.5	28696.8	14283.6	2787.56
4718.56	22038.1	7279.72	5117.56	8233.41	5003.91
6906.49	3859.35	15376.4	2729.51	3985.15	3845.89
8375.3	5393.7	28415.5	4888.74	9084.63	3188.87
3297.68	13927.8	7917.15	3136.74	3333.94	7254.6
4870.54	14038.9	3487.9	11677.1	16818.5	4245.03
3251.58	6052.29	4939.71	3784.93	6238.87	9300.71
2558.32	11310.3	3856	15035.5	4941.61	4580.33
3416.74	13888.8	7626.08	5592.78	4242.22	3902.92
4494.27	5093.63	19627.3	2494.33	19836.3	7404.99
18641.2	10108.5	3312.71	6312.21	5391.52	3412.79
4092.3	15375.5	13733.5	4860.52	23205.5	3092.72
3197.63	8210.12	14153.9	5624.06	7687.84	3545.91
3322.62	3935.14	4528.48	13733.5	4361.23	2966.55
9737.03	16156.6	4783.73	6146.05	6245.92	2697.36
4632.42	17080	3530.77	4870.39	5422.98	3906.06
15818.8	16131.5	3886.15	11398.5	6937.71	3079.63
3385.87	5331.56	4384.32	4905.49	26039.7	6574.24
13327.1	26567.7	13767.8	6662.66	13897.8	5350.72
14293.6	5411.64	35930.3	36053.9	25005.8	3452.01
6170.31	8477.36	4069.17	8106.41	22494.5	4709.37
3686.87	15995.8	8759.22	5136.85	4802.35	2956.57
5168.47	5498.67	10560.2	8036.5	5338.92	2970.59
5184.46	11676.1	6216.3	13781.4	5659.02	4896.89
4790.41	6937.71	10827.6	5090.54	4549.3	5201.44
3914.17	16825.8	24596.5	7736.39	14073.9	3504.96
5011.71	18422	3168.68	17869.8	8348.7	4834.51
20778.8	15718.8	21976.7	5470.62	4131.23	10524.2
4102.27	19805.5	17002.9	3629	3916.14	2838.44
4041.08	10551.9	6592.44	3686.87	4907.73	2693.48
3349.93	2589.33	37462.8	5804.13	11374.2	3784.14
5188.54	13835.8	2056.16	2150.18	15375.4	3542.96
9284.87	15429.5	4292.47	6022.09	10254	4258.24
3136.55	4702.54	3820.11	9300.71	15367.5	3987.13
5012.78	13888.8	17583.1	13812.6	5546	4069.17
14410.5	4603.47	6266.44	9964.99	12529.6	5190.82
3472.88	3547.91	10108.5	3916.14	9146.76	3996.22
3025.54	13951.9	3655.89	5312.85	11339.4	4580.41
10278.1	24746.1	11297.4	14453.5	4328.29	3428.91
3555.83	15346.5	3784.93	13811.3	6974.39	2690.5
3402.87	35900.3	14004.7	4145.2	15395.5	5585.79
9006.67	14076.9	4513.37	5131.44	4142.99	4907.63
8887.66	35930.3	17584.1	5848.92	3136.74	3228.81
2592.39	15290.4	15763.7	23238	10116.2	3542.01
15508.4	13969.8	3060.82	5240	14293.6	3033.61
7902.73	13897.8	3520.06	6261.35	11609	2568.5
3225.7	9079.86	4635.63	4896.81	4740.42	3116.64
17848.1	4407.06	4870.39	4868.81	3025.54	2848.55
22287.1	5065.49	11257.4	4650.54	11891.2	3835.2
2946.6	8772.9	6942.42	5605.89	7214.8	5183.74
2390.32	13752.5	6343.51	3657.96	5616.72	3707.11
15184.8	9300.71	4385.31	4819.54	3856	3464.98
6150.25	4091.11	14454.6	16609.1	3586.93	3561.97
2971.64	16940.1	14073.9	5079.51	9183.82	8552.1
3222.86	11164.8	4926.48	6511.51	4041.08	3893
4240.05	4971.54	4448.41	13808	5314.96	3966.11
5758.62	12343.8	5804.13	13897.8	23266.5	3886.15
11676.1	10254	13996.6	3906.2	15291.5	3142.61
5735.91	16737.8	3108.64	4830.32	7393.86	3723.79
2234.27	12699.5	5804.16	3759.26	2884.59	3557.82
24617.1	5948.15	4012.15	8680.19	6101.21	4012.15
2545.49	8611.52	6249.4	3504.01	6212.2	3605.92
2480.41	7084.87	17906.2	5026.74	22522.4	4041.99
4261.42	18118.2	4276.4	7508.88	6541.26	7551.03
23310	13166.6	14351.6	5804.16	6271.61	7364.93
3916.14	7723.82	23752.5	6502.54	13371.7	5838.82
6585.25	27798.7	2847.62	8781.76	12563	2980.61
3089.65	6720.38	4227.24	4659.38	4990.66	3248.63
3136.74	36039.9	5856.23	4570.46	4998.63	3756.05
10330.4	3817.12	5012.78	23257.9	3906.2	5269
4684.45	7700.97	6220.09	3170.67	6669.23	4480.39
4568.51	8690.61	7314.68	4012.15	9226.73	9142.46
15732.7	5164.56	25073.8	4227.24	6626.51	5609.74
8556.32	5265.61	2970.59	6431.46	4902.59	4386.27
3630.96	14344.4	3405.89	2809.55	4449.14	5950.91
5346.63	57940.7	36067.9	4859.5	12572.6	3379.64
2531.36	5919.83	4034.21	4983.5	9284.87	6212.2
4278.16	15995.8	4164.38	4328.29	3958.07	4833.54
3336.66	13980.8	22061.1	4150.23	6811.42	5582.78
5006.54	15168.4	3161.87	14972.5	20944.5	7738.84
3809.96	11590.1	3914.17	13996.8	5708.16	8084.12
6487.98	20761.2	2629.62	3716.06	4487.24	2673.32
16536.1	4635.38	7581.07	13995.9	7921.47	4647.48
6216.12	7180.57	4830.32	19692.1	4160.09	3943.1
2803.49	5546	37476.8	17900.7	5580.1	6173.2
21455	16753.4	7586.12	13888.8	5871.15	5765.1
7394.73	3820.11	14005	2557.44	2926.65	3936.04
3108.64	13413.5	2150.18	4164.38	5768.95	7429.82
4052.16	4384.32	13811.3	5150.55	3784.93	3515.99
4925.45	16861.1	3333.94	5164.56	9098.88	8561.36
19787.6	4171.21	13794.8	2629.62	2687.36	4929.57
3456.5	11314.9	3717.97	7621.11	4145.2	3569.92
4513.37	19692.5	2362.33	4333.42	23272.5	4994.64
3179.84	3902.03	5616.72	5251.59	4836.49	2558.32
5597.16	13794.8	7902.73	4752.49	15422.8	4012.29
3031.6	4733.55	5729.8	5324.61	17197.9	11900.1
5704.96	17906.2	13837.8	6411.44	5224.99	3770.12
3182.63	14094	7296.7	7263.91	2662.28	3423.7
5580.63	6527.5	7453.84	6091.14	5565.16	4792.58
11062.4	6541.52	16046.9	5381.67	8192.6	3725.92
19507.3	12360.4	13835.8	4780.32	3464.98	3961.02
18401.6	15334.4	17202	2417.39	5864.9	5488.84
24747.1	13918.8	15319.5	3796.1	3318.63	3566.85
3927.87	7314.68	2821.59	3202.9	3419.6	5086.64
4407.06	5113.77	7926.23	3892.88	2970.59	3477.82
3728.95	6174.32	5201.87	4604.25	11985.1	3874.96
3358.72	5036.79	5150.55	5205.84	2762.49	6345.33
35296.4	3906.2	4407.06	6220.09	11818.9	3769.03
6693.38	9539.76	5606.59	6075.02	3943.1	3955.07
8598.23	13918.8	5164.56	4925.45	4190.27	4862.6
4648.68	6377.65	4708.48	4448.41	4022.2	3822.97
18787.6	4598.29	2908.54	6720.38	2661.44	4842.78
36052	13781.4	3542.8	4404.14	4669.32	2480.41
3435.84	14073.9	15333.5	3588.93	19677.5	5984.04
13607.9	4706.58	5145.46	3312.71	5575.98	6026.16
3963.23	4528.48	5079.51	8192.6	4788.55	3332.56
4169.01	19821.4	15316.5	7902.73	14679.1	7684.99
24746.1	6312.45	5065.49	4904.41	7279.72	4214.32
35900.3	13779.5	4904.41	3108.64	6173.2	3078.6
6669.23	4743.27	4604.25	10304.2	11148.6	7556.89
35901.3	2303.29	2947.78	3189.84	5818.12	2362.33
3259.78	22005.2	5037.6	2847.62	14082.9	5314.81
35916.2	2532.4	5251.59	3385.87	10596.9	3366.69
35917.2	2801.56	16815.4	5065.49	8910.8	2532.41
5055.65	3352.78	4733.55	7921.47	5597.16	3364.85
20595.7	14007.8	4520.47	4813.6	5495.97	4462.06
2760.51	5933.85	5848.92	3346.85	11310.3	4214.27
5641.01	5425.66	4676.57	14040.9	4051.06	4444.36
10089.1	5324.61	24746.1	3874.14	4712.7	5356.67
4905.46	5279.62	15698.7	39852.5	5312.85	3803.93
4714.4	5796.11	17150.9	13835.8	14080	3732.89
3881.17	5131.44	5425.66	5825.08	10039.8	3192.7
3410.96	4830.32	5004.62	5611.97	15335.5	5465.92
3914.94	4943.78	3346.79	4185.44	4012.15	4590.19
7916.9	36053.9	5411.64	22263.5	13994.7	2860.37
5922.94	7586.12	5324.61	4154.31	3108.64	3309.84
13765.4	22507.4	26567.7	5411.64	4460.52	7289.68
5038.57	19788.4	13765.5	4552.55	2292.21	3682.11
6382.41	5830.85	6720.38	14093.1	6665.6	5826.2
9943.07	16888	3999.22	5498.67	4315.06	2973.66
3298.68	11300.4	2303.29	14140.4	4184.24	3185.81
20402.3	7329.64	6411.44	3960.08	4307.43	4598.29
4384.32	26551.6	17282.9	3333.94	4371.33	3910.24
6344.32	15348.5	15387.3	6336.28	4092.3	4967.78
2709.48	15349.5	5312.85	5185.63	2947.52	3187.68
23289.9	6126.04	4983.5	15455.4	22220.2	5072.82
4776.41	5839.99	8051.25	4117.22	22190.2	4842.78
10560.2	4773.52	15437.5	3338.77	5183.74	2971.66
3114.64	18580.3	6499.44	4603.47	14108	2848.64
5125.82	15694.7	20719.2	25684	4224.26	4337.22
3631.12	9017.74	4598.29	21789.2	2776.59	4678.34
4074.16	4824.49	2942.47	3542.8	13951.9	4315.18
4548.45	4676.57	4943.78	3304.84	3567.77	5756.04
4862.48	5151.91	11635.1	57940.7	3926.97	4397.11
4393.5	3999.22	10793.8	15318.5	3855.93	2866.61
5054.59	5665.08	5120.66	4998.4	4457.62	4024.89
2362.33	16816.4	2178.06	3441.76	2681.46	2988.58
4978.72	15320.5	4378.44	5370.94	6343.51	5346.82
4571.42	3526.98	3902.03	7472.81	17525.8	2628.46
2152.22	5205.84	4888.74	3655.89	13890.8	2018.15
3114.85	8375.3	5839.99	18904.3	3041.62	2762.49
5205.84	13896.8	5973.22	4407.06	2532.41	2861.56
7843.04	5611.97	4740.42	26045	4641.35	2962.6
9953.8	3751.07	8210.12	5656.05	13968.9	4123.37
7428.67	14072.9	8228.96	10512.2	2799.56	3561.95
4400.29	13183.2	3526.98	4338.44	5311.9	5026.78
16304	13809.8	4018.09	2843.62	4860.73	4032.06
14005.6	13811.3	7565.09	4926.53	12958.5	13553.8
4338.44	13980.9	2535.38	5338.92	4227.24	4996.87
4939.71	11104.5	4761.56	5201.87	3202.9	3252.62
4077.25	4112.3	17080.6	5195.57	13993.9	4661.5
11642.6	2847.62	15473.2	4943.78	4201.29	4160.24
6068.99	23238	8855.52	3943.95	4742.58	7468.74
3961.99	3915.2	4662.54	4856.75	4333.42	4218.23
5917.01	6075.02	16886	3182.63	3914.17	3114.78
2776.59	4102.27	16814.9	3322.62	3067.56	3261.61
3333.65	7101.75	4338.44	4824.49	8069.75	3900.98
5536.76	5848.92	5611.97	13765.5	15318.3	3453.78
4415.39	6220.09	13153.2	15002.4	9963.99	4397.34
4111.99	3222.86	10116.4	10353.6	12386.2	4176.05
3580.88	4310.41	7434.86	4821.56	6623.41	3136.55
3835.2	23241.9	14410.5	13969.8	5137.74	3188.69
3464.98	3274.84	4092.3	5606.59	2838.44	3117.65
4098.09	15290.5	3277.66	35927.4	4476.95	5391.68
3341.81	5825.08	14526.2	3346.79	5131.44	2700.38
6532.3	4389.41	4946.52	8210.12	3671.02	3164.56
4902.6	1999.06	3488.76	5314.96	2362.33	3618
3459.9	7259.86	22320.9	6150.25	4387.22	4212.2
16849.4	4385.31	3686.87	2661.44	3222.86	6228.95
7865.89	4662.54	4998.4	2234.27	4278.16	5000.63
7788.1	15374.5	26551.6	5011.71	2902.53	9491.81
2673.32	4712.7	5955.9	4417.46	3358.72	2930.47
15101.3	4836.49	3025.54	5082.57	3892.88	3168.68
8106.41	4926.48	5093.63	4112.3	6075.02	2690.4
17006.7	3796.1	8477.36	4727.59	3796.1	3202.9
5261.86	5269.86	26554.6	4520.45	2472.04	3192.57
3841.95	5804.13	4781.31	3337.84	9082.91	2613.58
3782.88	15404.5	13897.8	4393.41	25090.1	2641.34
8690.61	15389.3	5512.69	12454.6	6919.35	4234.06
5873.27	4740.42	13888.8	25793.2	4716.55	4118.29
3213.68	4058.13	12114.9	4018.09	8077.57	5276.5
11632.7	3232.76	12456.3	6809.35	3487.88	4538.22
36053.9	3346.79	11598.7	6634.22	20173	6070.22
34544.2	5605.89	5205.84	3228.8	5145.46	4054.08
11284.8	5065.71	4009.97	6757.64	14067.9	6318.34
12486	17806.4	3222.86	3873.05	2768.37	4742.58
19893.2	3542.8	23238	6991.97	3874.14	4075.01
3611.77	6671.8	8375.3	3530.77	3817.12	5961
5793.26	4557.51	2660.52	3988.39	11311.4	3696.99
22341.1	4860.52	2545.49	2776.68	4632.15	2863.72
3905.01	14454.6	24888.1	3105.85	5160.77	3548.69
23669.5	3441.76	12343.8	4907.73	7203.82	4953.4
8532.54	9328.41	15362.4	14688.8	5592.78	4315.06
25792.2	5252.81	5933.85	4595.46	3406.78	10727.4
16938	14112.5	15375.4	19550.9	3477.82	5871.15
4923.69	34445.2	22759.4	2747.69	5729.8	4428.14
11749	14731.2	6048.43	3025.54	4776.41	4998.63
4808.67	3385.87	3925.1	3088.72	12958.5	3743.11
5266.94	11339.4	22335	3573.99	2670.32	3526.76
57931.4	7902.73	6442.41	5785.09	3205.75	5204.75
5120.66	2662.28	4819.54	9539.76	3346.85	6351.35
6698.51	8732.5	15367.5	4189.3	3657.79	7248.83
13290.2	3588.93	5224.99	40458.3	5265.61	4889.43
11417.7	14153.9	3385.87	4092.3	4906.57	3354.78
2615.36	5119.72	14007.8	4946.52	7155.55	3283.74
3316.78	9560.85	17755.1	5000.68	5312.65	2802.73
4397.11	10827.6	7237.89	4626.45	21842.9	4469.22
4099.27	5164.56	11311.4	4291.29	5262.46	9301.66
4986.61	9964.99	13781.4	2660.52	5582.78	4794.42
3700.74	14190.3	15316.5	3446.89	12802.9	4133.19
57945.4	11571.1	13767.4	14526.2	5474.96	4537.23
5827.07	8272.35	15342.4	3898.1	3671.11	3087.73
5135.51	7508.88	13988.4	9284.87	11372.9	5078.77
5356.93	3693.02	15332.5	26567.7	3592.82	3422.78
5496.99	7235.89	3796.1	4706.58	2535.38	2909.53
17175.9	11342.4	15305.5	2178.06	10793.8	8463.53
5495.97	8619.78	14012.5	4276.4	3071.7	2327.33
26167	5512.69	15291.5	6266.44	5665.08	3772.04
5754.32	5425.66	6091.14	4513.37	8886.44	8579.52
3797.96	5012.78	3588.93	2317.28	9556.82	2390.27
2661.44	11432.1	13822.5	13779.5	2898.69	2421.44
9017.74	5338.63	6382.41	4600.62	6017.1	7853.68
6197.29	5079.51	13812.6	3978.16	5418.89	2931.73
26554.6	5331.56	11676.1	2970.59	3927.98	7482.71
6809.35	13959.6	3139.63	2582.36	3558.72	29654.3
19787.5	13233.4	14746.8	20939.6	13275.3	6804.36
3902.03	23600.4	11310.3	4034.21	3433.08	4648.68
5200.46	6634.22	5145.46	3549.92	19756.3	7883.9
2671.41	16548.6	8067.13	18390.5	5125.78	3720.09
26522.6	3905.01	5279.62	3455.81	16759.8	4614.4
3856	8449.14	15359.6	4070.03	4898.53	3308.84
13842.8	2178.06	15317.5	9098.88	4943.78	3657.96
8210.12	15021.7	6059.31	5200.46	31184.2	2821.59
6750.17	10092.7	2323.35	2947.5	4900.65	4256.12
2863.56	18409.9	3606.07	18787.6	5028.75	7460.56
24954.4	3700.74	12840.9	6942.42	5142.79	4372.29
7472.81	13275.3	13918.8	11685.8	5136.85	4181.42
12114.9	5314.96	11657.2	3648.07	5201.87	2562.42
5826.2	12250.2	4404.14	4517.33	4706.58	4549.31
14526.2	15933.5	14761.2	9198.84	8887.93	2898.69
21151.3	4022.2	16815.9	8996.69	2163.23	6579.33
2776.68	17235.7	5501.85	9200.61	3030.61	5390.79
4846.57	6640.58	3943.95	2922.53	7745.95	5643.87
4978.3	4671.34	4826.62	4249.42	4922.61	3652.14
3058.56	3197.63	5093.52	14293.6	3095.71	4238.14
2908.63	3539.8	4864.5	15812	4598.29	3163.75
5020.66	14351.6	3298.68	24596.5	15365.5	4634.61
2660.52	4270.28	15375.5	17048.8	9236.27	6476.1
2983.6	5212.83	13840.8	3007.47	15333.4	5603.68
3168.68	19507.3	4316.32	7180.57	7579.83	6720.3
16585.3	4983.5	23076.1	4702.54	15305.5	4178.39
3671.11	4813.58	5556.89	8375.3	14694.1	4371.12
10281.8	2372.11	4205.17	9235.27	5735.91	2661.47
7752.08	5125.78	28696.8	4060.22	5079.65	4500.2
6873.78	13827.3	4589.44	5226.95	4678.34	5767.78
5072.58	8996.69	3136.55	4776.67	3261.61	2595.36
2951.63	10560.2	35900.3	14051.9	3655.89	4392.38
9411.89	13797.5	3346.85	2801.56	23238	6250.07
7908.02	5160.77	3890.89	11516.3	23234.6	9453.85
4734.51	4069.17	24666.1	4496.25	5276.5	3762.16
9184.81	4145.2	4496.25	5252.81	11583.7	3562.05
5338.92	2444.16	3596.84	16815.9	3652.93	5499.77
24418.6	2575.15	7579.83	4974.51	23286.5	7475.11
4133.03	5224.99	5542.98	9974.07	4685.59	4207.23
5079.65	15219.4	4907.73	9256.02	3293.39	3855.93
4887.36	11340.4	15398.4	6420.34	3136.55	5684.92
24316.5	4870.39	5605.89	19770.4	23135.5	4649.43
15026.8	11243.4	15403.5	14858.5	2951.63	5236.73
7393.86	11257.4	14006.9	2941.66	2589.33	7287.71
9409.82	9184.81	4194.37	2377.29	16815.4	3002.58
17049.5	13229.5	4137.35	5275.54	15320.5	26047
3441.76	17002.9	4117.26	4117.26	4933.39	5732.88
11690	3298.68	14112.5	6245.99	3765.1	4838.44
2970.55	8636.06	5026.74	3169.83	5504.61	4381.25
5808.14	5501.85	44494	3222.86	9017.74	4204.16
19787.4	13781.5	22507.4	2701.49	4306.27	6445.03
5743.03	6828.68	3403.93	13838.8	11922.8	4551.24
57153.2	4780.32	14038.4	4557.51	6490.21	3168.76
57058.3	12366.2	2951.63	7461.94	2448.32	3333.7
57935.6	4554.52	3707.11	7136.59	5496.99	4160.97
13131.8	3890.89	4104.09	17877	13807.9	5027.86
8353.19	11749	17036.6	3797.01	13991.9	4038.19
3025.58	4991.58	5592.78	44494	4809.47	3326.82
57035.3	2761.23	5474.96	14186.8	6187.41	5676.81
17825.3	6495.51	5000.68	4991.58	5898.16	3614.88
23359.3	11370.4	3567.7	4039.28	5874.03	10144.1
24145.8	11675.1	10318.6	3794.21	2942.47	5416.84
29565.9	6146.05	21763	8611.52	4218.16	3720.9
23591.3	15403.5	22006.1	22061.1	3442.84	4329.14
22479	3686.87	14968.5	5699.08	5273.66	2981.52
15949.5	13256.5	6768.35	22320.9	4946.52	4335.32
30385.2	4393.41	17034.5	15045.9	13056.4	2709.49
33399.7	26519.7	15043.4	22316.2	7853.68	5236.75
51577.3	26522.6	9376.38	22331.1	3931.05	5130.88
2686.49	6299.3	3089.65	25426.5	8970.48	4249.42
53947.5	16821.4	3817.12	3117.65	5603.68	2738.4
3925.12	4589.44	15472.2	4262.28	9198.84	2385.31
51949.6	7174.77	2890.48	4761.56	11297.2	10213.1
4660.63	5376.65	5470.62	6850.68	11217.2	2278.16
37291.9	11642.6	2809.55	7423.85	3753.77	3315.84
36837.7	2066.24	9284.75	3266.14	9560.85	4136.01
9863.72	15383.7	19676.4	5120.66	4819.54	4528.62
42486.3	35901.3	5659.02	21489.6	6428.41	3431.01
6228.01	35914.3	27229.3	2716.65	4937.5	6122.86
8534.31	13660.1	14061.3	3197.63	21484.6	3297.74
8658.15	35929.3	13233.4	3082.6	3197.63	4012.02
8487.58	3841.95	9813.04	2813.63	4854.5	3432.78
57124.3	18660.3	36023.9	7164.62	6238.87	3617.99
7104.33	4154.31	28956	33459.7	3404.6	8199.14
7551.03	6231.34	9539.76	4641.35	6238.87	17302
54857.1	10047.2	14075.5	4375.33	7852.91	8389.13
54034.8	4320.42	7472.81	18758.7	5288.8	10467.2
51575.4	6184.16	9017.74	36053.9	23206.5	3722.18
57144.3	3857.05	12306.2	6343.51	3952.02	2909.54
10205.7	9384.27	19805.5	4676.57	6244.44	3779.2
8793.61	8855.52	10039.8	13794.8	23079.5	2610.33
15101.3	14052.9	3905.01	25092.9	11657.8	5914.92
11626.8	4496.25	2287.34	4925.64	6655.55	5346.72
6785.25	5511.64	5866.15	16815.9	6667.37	3275.89
17316	5660.05	36249.8	3716.05	5391.68	4140.21
11905.9	44497	10270.1	36052	17765.6	3238.68
11050.6	2942.47	5873.27	36023.9	3833.85	2241.35
11516.3	13839.8	2801.56	2083.25	5301.58	13371.7
10517.9	14805.2	8690.61	17034.5	9837.06	3407.97
17202	17036.6	5314.96	3559.79	7512	5599.86
17930.7	14022	11272.3	3284.73	11104.5	4941.61
22339.1	13888.8	13413.5	19549.3	5012.78	2360.43
6744.37	7582.1	19786.4	4900.44	3907.84	4657.3
24462.8	6741.65	5533.64	4926.48	8732.5	4432.48
6316.26	2623.44	13996.8	15718.8	4983.5	3735.96
23168.2	4403.25	3636.04	6897.28	3915.2	6455.31
22841.1	25836.4	5422.98	4813.58	2661.47	7566.07
7167.61	19787.6	2589.33	7237.89	2227.28	3387.93
4239.07	26571.7	2163.23	27798.7	10270.1	3646.01
16549.8	4415.39	5617.06	13994.9	4125.09	5334.76
6091.14	15391.5	4154.31	11342.4	5151.91	4217.36
35413.8	16211.5	10047.2	16889	4560.09	7539.71
32601.3	22331.1	36053.9	11638.7	2099.17	2610.4
5182.52	8558.11	8680.19	2711.82	13644.7	3314.82
13778.2	15355.4	2761.23	17002.9	7851.42	4506.47
3638	15359.9	13398.4	6673.54	7132.49	3240.58
28503.3	14797.6	15763.3	7752.08	3192.7	5413.63
28262.1	5349.82	11337.3	16888	4905.46	3383.84
28151.9	22246.1	5446	7586.12	2823.4	2462.28
2680.4	17424.9	11273.4	13704.1	4277.39	3225.78
26400.9	17482.4	11352.3	5533.64	8355.25	3324.87
33988.4	9649.73	5317.91	3751.07	3787.87	3907.96
2234.15	37476.8	3313.7	3857.05	10521.6	3071.77
8298.57	6589.26	26552.5	2900.64	5945.68	3045.56
13705	15402.4	3759.26	5729.8	5509.75	7032.54
7200.91	5201.87	4150.23	4428.14	18376.8	7301.72
2790.38	15376.4	4641.35	13994.7	15304.4	3270.82
18613.9	15375.4	2407.21	3277.66	11337.3	4101.18
3021.52	5533.64	3541.02	13099	4407.06	5840.06
18627.2	8995.86	19819.7	3136.55	4974.51	3873.22
13525.2	36301.8	13744.4	5338.63	3687.76	3525.99
18625.3	6195.36	14399.8	3955.07	2904.56	4179.39
3981.97	13992.8	11610	14007.8	14775.9	3436.7
23077.1	4160.09	11339.4	5164.56	12250.2	3857.04
13784	35930.2	11300.4	5145.46	13705	4733.59
4580.53	15322.5	7552.99	4077.22	4304.39	3199.79
14416.5	15402.6	4320.42	33376.7	5277.71	11312.6
6565.12	14075.5	13872.7	4226.36	4810.43	4468.05
3629.88	6199.36	14207.8	11620.2	21125.7	6023.4
13932.5	3346.85	13918.8	17006.7	4432.48	3425.72
17042.1	14679.1	3549.92	35928.4	17037.9	2709.47
19537.3	5944	11270.4	35900.3	5031.53	4784.48
5195.86	17371.5	13968.9	3433.08	5845.04	3919.91
6234.35	14625.1	13976.8	5051.51	4140.21	3035.55
4940.76	7844.45	13223.5	13839.8	29036.5	3140.65
4729.42	15297.4	4193.17	4846.57	8035.25	5378.69
18330.9	21896	5759.82	5420.73	4153.21	3434.7
18377.1	22061.1	4603.47	7314.68	7497.03	6438.47
17734.5	11283	13429.2	4389.41	4205.32	12366.2
2403.32	3515.85	4328.29	13275.3	3467.8	2986.62
6277.08	13968.9	4140.21	4162.16	4813.58	2994.52
6423.49	4117.26	4341.54	4441.31	24384.8	2185.17
5615.74	4024.05	53120.7	4418.15	5617.06	6075.9
9748.02	17258.9	3170.67	11642.6	3313.68	3071.7
5011.28	4416.29	3096.51	3902.92	11228.6	2497.35
52766.4	12538.8	4906.57	5005.64	4815.62	4098.22
4699.48	4571.6	7546.92	5331.56	16817.8	5151.91
15846.2	15686.6	36912.1	3405.03	6662.66	5209.45
26171.4	29121.7	14679.1	5665.08	18330.9	3336.66
5208.56	15004.4	14008.8	4857.42	16797.8	2598.3
4946.52	4340.42	8419.35	6585.25	3566.95	2440.23
13991.9	4599.61	13779.7	3373.81	7077.3	4864.65
3685.87	5318.54	13919.8	17036.6	4578.33	9413.98
2297.18	15084.3	16037.9	5279.62	4005.07	2952.66
19709.3	13612.6	12903.3	6249.25	9948.02	3179.74
6587.56	17150.9	4561.43	3972.12	5346.82	4919.62
2629.62	12123.6	14682	20595.7	4118.29	4990.66
3009.42	5357.68	4333.42	4847.46	13949.7	2666.4
5648.76	4124.98	18504.4	5037.6	13889.8	3456.71
5647.7	15340.4	9963.99	7626.08	4214.02	3972.12
3740.98	5882.43	31170.4	15698.7	3322.62	2610.36
2345.31	4906.57	14022	10307.3	7004.89	6167.71
6500.33	15368.4	8065.26	3427.56	13932.8	5936.16
3098.6	15353.4	36301.8	9968.1	4781.31	3686.87
5135.77	17230.9	36381.7	3804.25	6537.28	3402.71
8607.42	11742.5	7803.46	4199.32	4808.67	4201.29
3083.76	8419.35	13952.9	6026.7	28265.6	2473.52
9753.15	5338.63	13889.8	3729	5000.63	3705.03
7807.04	13821.7	26552.6	12819.5	10353.6	4815.62
23314.9	11327.4	13876.8	4673.43	13889.8	5302.66
13181.8	13935.8	13809.8	2545.49	3832.96	3745.9
3266.14	11323.3	5100.74	21948.2	4642.64	4054.13
15459.2	13983.9	3705.09	12162.2	11858	2955.61
7345.66	6523.14	5338.63	3460.92	3448.87	3670.97
10422.5	11311.4	6253.96	4570.61	15084.3	5862.09
3916.14	5013.56	4451.49	17983.2	4003.17	3820.02
10666.3	14664.1	5564.74	17083.7	14079.9	3591.83
11501	14067.9	19770.4	21490.1	6949.61	4333.42
17413.8	16075.8	15409.5	23406.2	5079.51	5232.74
17981.1	13928.8	15391.5	6709.4	10042.3	3663.03
21497	13985.7	18009.6	14657.7	14051.9	4851.64
3448.87	15470.5	18787.6	15383.9	5145.46	8994.65
23291.8	6151.2	19787.6	15385.7	12869.3	2163.23
21310.9	4925.64	10136.3	14022	2930.52	5009.6
15649.4	11422.3	17315.9	13195.2	5279.62	6590.4
7075.71	11380.3	9284.87	14073.9	2745.52	4072.06
14484.7	11379.3	3834.03	12567.6	15417.4	5369.78
8035.32	5051.51	5136.85	17957.3	11812	4836.56
9381.84	16221.3	21573.3	17630	2899.52	5059.64
16817.9	11352.3	7180.57	16172.3	4250.16	3451.82
6479.49	5093.52	11977.9	17584.1	2690.4	6428.41
5800.03	5145.46	15377.4	15010.9	19836.3	4066.13
5509.94	8668.69	15331.5	7948.1	6206.75	2895.7
4039.2	11931.6	15385.5	31727.2	4556.24	4455.48
2631.34	36381.7	15301.5	13153.2	5161.7	4669.32
4860.3	8051.25	15408.5	21272.6	10670.6	3500.98
3529.95	13919.8	15360.5	16886.1	18405.2	7574.92
3383.81	13929.8	15359.9	13767.8	6193.92	2603.25
22288.5	11079.3	13452.6	22062	3154.76	3353.57
3571.86	32453.1	13438.6	13975.8	3964.25	4915.56
10834.4	21842.9	8316.4	20724.4	3559.79	5024.87
21976.7	4673.43	19688.6	19640.8	15418.6	6015.14
2850.58	22053.1	3403.81	13453.5	3707.11	1826.94
4406.06	4974.51	2947.5	12382.6	15404.6	5314.79
21017.2	14094.9	3788.21	16885	9649.73	4438.18
13080	11627.7	6570.29	13809.8	3008.65	4841.76
4465.46	39254.5	6585.25	22383.1	3173.76	3169.72
15384.1	7164.62	13397.6	22345.1	7723.82	8469.28
5180.72	13994.8	15780.7	22060.9	4988.82	4085.2
9877.87	8672.76	15796.7	8597.3	31615	3567.93
8277.12	22076.2	24635.1	13836.8	3841.95	4371.33
16283.9	22505.4	24795.1	9090.84	3188.69	4224.26
5236.73	14395.5	22593.5	13988.4	5543.86	2674.48
3619.73	6649.68	10687	32275.8	11418.7	2822.52
7105.49	13975.8	4461.43	9877.87	3969.06	4266.07
7301.76	13336.4	5745.78	5236.73	2131.15	11071.5
23324	6318.37	4226.34	4026.11	3520.88	3815.08
25093.9	4561.43	24728.7	5178.58	19688.6	6414.98
15154.5	6662.66	24900.8	5265.61	4272.23	4172.21
15473.8	13809.8	34186.4	5338.63	2812.52	2849.6
16831.5	22263.5	35131	26816.7	2689.38	3828.09
20360.3	13876.8	35131.9	5919.83	15318.5	4363.18
22305.3	15288.4	5796.08	5933.85	21119.4	7364.05
23341.8	14181.8	9962.96	19507.3	27798.7	4480.21
16369.2	4905.49	4753.53	17456.3	3925.9	4978.58
6236.39	15356.4	17067.5	13991.4	4172.24	4586.49
6930.8	15333.4	2480.41	15915.9	2671.4	9198.84
4018.19	15316.5	6245.99	26127	2983.6	2799.56
2521.29	15290.4	13217.3	16395.5	6309.34	2753.53
3559.78	15359.6	27434.1	4918.42	2800.45	4062.04
39676.5	15328.5	2776.68	4670.21	3168.68	4907.73
8056.08	15302.5	4037.22	4218.04	2497.35	3884.03
15681.7	15301.5	5000.1	4193.17	23167.1	6010.16
3724.9	15331.5	2497.35	14007.8	3405.89	3496.84
5144.62	25717.2	4231.2	26121.7	14011.8	5973.22
3005.61	23092.9	4470.45	4953.52	7041.51	4119.09
3380.63	22665.7	3841.95	4131.23	4593.26	3641.91
15409.3	18381.4	31170.7	4201.29	23166.1	4575.54
13837.8	14516.4	15306.4	6442.41	4184.29	2843.56
20752.4	26554.6	7085.97	6499.44	4652.44	3143.77
17080.6	24753.7	13577.4	4520.39	4480.18	5743
5370.94	14662.6	9277.45	15110.6	3199.79	3787
5565.16	26647.6	14453.5	4009.97	4949.53	3406.59
8072.61	26609.7	21938.8	6623.41	15434.6	6854.55
5429.94	26647.7	6671.8	3606.07	2673.32	4575.42
16918.9	15378.4	3671.11	5664.09	8106.41	4347.43
5314.92	13721.5	4755.72	3022.86	4834.51	3715.06
2503.53	6422.18	17049.5	17456.2	12517.6	3263.74
5136.85	4186.43	3797.01	17613.9	3686.87	5730.98
5065.81	7880.17	5338.92	4589.46	2734.57	4854.5
10132.3	16932.8	10686.4	6187.41	9335.29	4250.16
13859.8	16384.1	22062	8228.96	5060.45	5515.87
16861.1	53046.7	4131.23	18263.5	6082.19	4450.06
4520.41	5844.08	3090.7	19676.2	3476.68	2056.16
4942.61	11340.1	5390.79	7235.89	4166.07	3030.61
5235.91	6038.28	14785.2	3908.9	11919.1	5208.95
16269.3	6072.51	3098.6	4715.61	18457	3212.84
4528.48	6576.47	2528.33	11333	3959.06	9778.89
4546.47	6592.44	2672.38	23243.9	9991.94	5444.71
1816.91	6078.23	4640.46	4047.17	3170.59	4066.96
5913.16	15304.9	23077.1	4561.43	5394.77	3483.84
15606.7	3721.01	16818.5	4922.47	6990.83	3441.81
2406.17	20890.4	4022.2	3488.76	8781.76	3209.62
19786.4	2908.54	5195.86	3575.05	5231.73	7866.84
11610.9	17458.4	14645.6	8570.64	8765.78	4789.38
3925.95	20946.4	8919.62	2790.38	26938.8	3551.66
3941.94	4073.1	3804.25	16861.5	3802.97	3913.04
3345.84	15336.5	9877.87	3227.81	17943.8	3521.62
2481.35	6427.47	12531.7	3297.68	4338.44	2262.19
6796.24	18907	13988.4	4826.62	4906.62	3731.08
6314.37	17528.2	5922.17	2844.77	7574.92	3376.77
4189.2	15393	6312.21	5080.54	11299.3	2703.37
3964.25	18787.6	14054.1	2672.38	3579.01	3319.64
17298.8	18009.6	21233.8	14281.3	10866	3208.74
11051.1	15367.5	22305.9	40626.5	4870.33	5761.06
14797.9	15366.4	17384.7	38611.6	24852.5	7815.77
5543.91	12879	15647	14831.8	11994.5	6194.35
6743.55	19786.4	24842.7	28977.3	19836.3	3522.84
6255.58	13922.7	25538.1	36125.9	11228.6	4597.46
9116.77	4277.39	26522.6	36679.2	2372.11	3618.13
11827.2	10270.1	26566.7	34598.5	4969.68	3739.88
9964.19	2968.56	26571.7	17629.3	4378.37	3861.95
5406.86	17298.8	12378.3	30503.1	4506.47	3855.02
5546	15111.9	3857.05	29353.7	4747.64	9891.96
2282.25	19822.4	17553.1	4341.54	4619.55	3330.47
6318.34	19770.4	11152.9	4504.6	19757.5	5874.03
5159.44	16178.3	24846.4	5973.4	21762	5808.65
2960.49	3943.95	33505.7	4062.21	6553.18	8550.56
2908.54	13953.8	18118.2	13415.4	14038.9	3618.87
24618.1	21017.2	12946.7	57968.7	3933.09	2941.47
24666.1	26602.5	16847.9	5845.04	3720.09	7607.27
3655.89	19112.7	16917.9	3795.15	3430.82	15953.8
24795.1	15986.2	12009.5	4671.34	28082.3	5247.82
17799.5	4107.13	2875.65	5031.53	2874.72	4843.39
13795.5	5608.06	16178.3	28176	5083.76	4268.04
7328.71	25793.2	16131.5	4416.29	28054	5771.04
7054.42	17667.6	12814.4	5650.35	4207.23	7071.58
6783.26	18541.8	35929.3	22939.1	4228.2	3500.7
5814.83	28494.4	3743.82	19415.4	23005.5	4036.05
4913.62	27605.1	14527.7	16091.6	28267.7	3802.01
4772.33	30385.2	14309.6	8249.47	13809.8	4093.09
15782.7	22881.1	3648.07	9301.66	28053.1	10064
15680.7	19786.6	14321.6	11331.7	11822.5	4087.2
9767.09	16552.7	10629.8	14442.4	3886.15	3165.42
4297.07	4923.7	14345.6	5646.74	3090.7	2959.7
3475.87	10793.8	18819.5	14921.5	11661	2308.35
4986.44	2461.36	13185.9	15035.5	2390.32	5488.97
2094.16	14417.7	3082.6	3907.11	6150.25	1688.01
4403.25	16801.8	3197.63	28799.4	7037.02	2623.26
2327.25	4708.48	13974.4	26598.7	15363.5	2963.59
4267.39	16774.4	4716.55	4926.52	29038.6	6142.14
14061.3	23120.1	14313.6	57919.6	29034.6	3055.75
35337.5	3136.55	5704.96	3848.9	1773.81	1854
5016.53	15295.5	11572.2	3604.04	12398.7	6142.29
6299.3	15361.1	9743.78	7523.96	12524.8	4110.37
24248.2	21716.4	5461.01	30195.2	13896.8	3265.69
6586.25	15798.7	2609.44	6570.29	4071.04	3691.98
9408.96	29694.8	5288.8	6589.26	2569.4	5087.65
13452	17546.4	4780.32	6554.2	23552.8	6523.36
11439.4	4846.57	9844.28	13732.3	2757.49	5272.76
3898.1	18330	36849.7	5375.81	4978.58	3547.09
5506.7	18410.9	21244.6	23541.8	4423.14	3848.8
17507.4	16857.6	18388.4	13342.5	9989.96	2748.5
4206.14	16717.8	3618.13	13886.8	15445.8	4957.53
2687.36	16831.8	5877.25	7165.53	19676.4	3045.5
12412.6	7736.63	2716.65	7278.61	4062.04	10691.3
13750.9	54402	3067.56	3883.06	3205.91	4100.13
3842.93	17654.9	17405.5	24697.2	9650.74	2471.41
2535.38	16991.5	15304.3	35006.6	7975.88	6187.11
3859.35	21504.5	15320.5	3360.82	2824.44	3139.64
3988.39	21428.6	22889.3	37475.4	4207.16	2376.31
19675.1	21461.5	29107.6	28112	6217.38	4826.62
3276.71	21447.5	5381.67	8772.9	4074.15	4152.06
25468.1	20664.3	21343.7	4470.45	3641.91	2741.54
14650.5	19215.6	14160.3	15724.7	4671.34	6825.6
5749.93	22062	14068.4	14454.6	2961.34	3227.81
16831.4	19678.8	14098.4	17702.2	7626.08	4250.21
17637	19193.5	14140.4	7926.23	5170.79	4582.34
18452.4	15127.6	13836.8	6162.45	12425.7	4809.47
25899.5	10358.3	16815.7	3088.62	17618.8	3034.83
35061.8	22509.2	13935.9	5796.11	3881.88	3105.86
35930.2	4783.73	11574.9	17002.6	3479.83	3618.96
5948.95	7245.28	10834.4	35930.3	3325.8	6870.62
4789.3	13492.7	2662.28	26517.7	4609.49	4304.4
7881.12	17553.1	10495.1	21312.8	3261.71	4916.54
35930.3	33376.7	4860.52	18403.3	5017.32	5017.32
35916.3	13136	16420	16919.6	5108.82	1537.85
35016.9	17595.1	3859.88	14339.3	3742.09	3142.52
35306.9	17584.1	9953.8	4226.34	15058.7	4313.09
4821.55	14968.7	20944.5	3986.13	14752.9	5440.74
35917.2	2660.52	3031.57	24773.1	4066.13	3319.71
35997.1	10179.4	14575.7	24747.1	5538.82	3459.76
2535.4	21938.8	13707.5	5266.76	3092.72	3742.09
2056.16	33395.8	6091.17	3504.96	3567.93	4021.1
23752.5	31063.7	35245.5	4615.23	2956.57	3812.1
18674.6	26910.3	6850.68	13737.4	12175.3	9917.02
29150.1	3025.54	3266.14	12399.3	11270.4	5659.02
4484.21	14410.5	4569.44	13322.2	5341.77	3867.91
22015.1	7086.19	8192.6	6195.36	6476.1	4205.32
29507.1	10507.9	17806.4	6554.68	8327.39	5539.67
36026.6	57139.2	3202.9	20862.4	3908.08	3705.03
24914.6	5606.59	12857.9	6353.08	2574.31	21262.7
36053.9	24248.2	27688.6	4869.56	2802.73	2655.26
15383.9	28243.6	14745.1	17930.7	6673.54	25092.9
36067.9	17230	10850.7	2725.49	11917.2	6796.47
37446.8	14111	14797.9	4384.32	5941.92	3242.42
22400.6	13897.8	38520	5688.14	11333	3484.55
16178.3	5704.96	3355.91	13198.2	2951.63	11899
36884.5	6595.25	4415.39	20703.1	23205.5	4539.44
10986	17174	4061.22	14061.3	7488	6566.51
16936.1	9743.78	11610.9	15319.8	3034.83	7555.86
16817.9	22077.2	3802.97	6741.65	4318.24	5170.63
34985.7	9844.28	10090.5	4733.55	3330.73	5538.12
36097.1	15024.3	5088.64	7482.71	4268.04	3837.13
17766.6	3838.06	4847.46	2700.49	2479.38	8520.61
5580.1	6353.71	3734.98	11297.2	15915.9	4501.18
3441.89	7296.7	3074.43	17452.9	23151.7	4387.22
17688.2	15404.4	11702.9	6184.16	3458.93	3121.86
17702.2	10435.2	6085.23	8502.6	15957.9	3192.9
4623.37	14005.6	4696.57	6700.97	3483.04	4033.05
12241.5	35157.4	6431.46	29195.4	2823.53	6026.9
17867.9	34585.3	2681.46	5646.14	24822.5	2332.15
5065.71	34544.2	11860.1	24832.1	8237.11	4710.53
5686.9	32787.5	16820.5	5031.11	3552.95	2827.68
4604.33	19387.7	4009.17	26652.7	8192.41	3725.12
3080.71	24363	15346.4	16237.5	22477.4	5346.82
3998.91	24555.4	7058.72	13988	4179.34	3671.02
8034.27	14534.6	3902.92	7556.73	4223.26	3772.07
5214.77	7073.76	8502.6	3873.04	3884.03	4047.25
14858.5	24635.3	5665.08	23810.6	7888.9	7144.51
32757.5	5712.68	3988.39	23752.5	12828.3	4849.58
14926.6	17702.2	11224.4	11908.1	3834.86	2616.41
35353.4	17688.2	13896.8	4645.37	15741.1	8661.24
12051	15390.9	13931.8	4415.39	3889.99	13371.7
22350	13768.5	13892.9	8433.35	23286.5	4414.27
20413.2	16298.2	13980.9	35297.2	8140.45	5204.85
20428.2	2099.17	2579.49	5036.79	2643.21	4186.07
17194.8	7132.49	19708	5674.06	6475.28	2925.47
14961.6	2323.35	2294.26	2946.6	3045.5	6662.66
21272.6	4905.46	3732.06	6949.52	3696.99	3068.56
16766.2	3892.88	5042.38	18684.5	4150.23	11228.6
4789.59	5670.99	3159.92	9226.98	2993.62	4036.07
6094.26	5800.03	10835	6068.99	2057.22	4652.52
2327.2	4684.45	3079.72	7883.18	18957.4	3518.04
6839.55	5856.23	2967.98	5733.78	2543.38	4444.23
26571.7	4819.54	3964.25	29375.9	2354.43	3456.92
14036.7	13891.9	15349.5	4077.25	17641.7	3898.1
4657.63	13872.6	5832.2	13214.3	4643.38	4695.48
26563.7	4641.43	29876.3	11049.1	2471.41	4373.3
3405.89	14759.2	35383.4	3504.96	2748.5	3409.64
4812.56	4632.42	34500.3	6643.51	5376.9	3313.77
5916.06	11390.2	36052	2535.38	3691.98	4804.45
5512.92	3483.84	36089.9	29136	5574.1	6276.07
8599.22	2729.51	29877.6	35186.5	23270.5	4306.27
21102.9	4978.72	3213.68	36067.9	3079.72	2916.51
4598.29	4571.42	17702.2	14006.9	22435.2	9962.96
3015.59	20912.6	16731.3	16193.2	13919.8	5259.7
6976.57	7482.71	34260.4	33785.9	3862.92	2349.34
3123.73	15174.2	15374.4	35296.4	13233.4	3211.61
3395.94	6050.44	37462.8	2099.17	5314.81	3046.79
3535.91	14345.6	18758.7	22241.3	7287.71	2643.23
15935.7	13996.6	21777.1	13199.9	7098.81	3425.7
7166.55	11523.3	8982.5	4228.33	5005.64	5408.75
5315.73	6595.7	27905.7	27390.3	8233.39	7073.51
30799.8	3082.6	35870	9445.64	3547.09	11915.6
28988.9	15966.5	5674.99	22349.5	22782	9748.86
4147.3	13988.4		17784.1	3690.14	3904.84
17286.9	3336.66		15126.5	2802.54	5775.74
25570.1	37448.7		19708	17601.6	3879.96
4853.41	37449.4		25620.2	4193.17	3752.76
7609.03	35210.7		33403.5	6661.53	3961.09
23828.3	12005.1		13765.8	4710.53	10352.8
26477.7	5800.03		8855.52	3096.64	8497.23
13302.6	4020.98		15473.2	14572.7	3753.77
20795.5	13765.8		8086.63	3378.87	3810.79
27409.6	13810.8		15043.4	3772.07	5065.81
29195.4	13938.9		13978.9	12725.9	5136.85
25577.2	14006.9		5006.54	4517.33	3330.85
26595.7	5529.68		2908.54	4793.5	3567.05
5521.66	35930.4		21849.1	3183.68	7076.7
	39462.8		4586.39	3496.83	4134.14
	32766.2		13823.3	5452.63	2117.2
	15002.4		18787.6	11282.1	3816.85
	3391.86		5071.59	3309.84	3480.62
	14797.9		13935.4	18345	4380.13
	13452.4		11206.6	2573.48	5477.74
	3462.03		15346.3	18426.8	3934.06
	14850.2		15332.5	2394.23	5798.85
	6074.94		4109.16	4820.62	5759.05
	5247.01		3904.98	4480.39	2767.41
	20588.5		5753.26	5094.57	5310.69
	7606.03		19768.4	17597.4	5173.73
	5275.02		3875.06	2963.49	14634.2
	23966.3		19789.5	14797.9	1945.86
	24617.1		3080.72	5164.56	4184.29
	14418		5346.38	2420.21	9236.27
	13397.6		32005.7	2661.36	4986.44
	6636.24		15761.6	5093.52	2775.51
	6569.21		15995.7	5450.08	9963.95
	13438.6		17195.4	5150.55	4651.03
	14037.7		22888.1	8095.04	6223.35
	15343.9		23262.3	9211	3855.89
	5011.71		26454.9	9226.98	9999.15
	24618.1		14063.1	5265.61	2890.53
	24795.1		3618.13	6790.75	4146.05
	34390.5		11676.1	5317.54	4932.41
	35131.9		11300.4	27855.1	6424.24
	35176.8		11311.4	3812.82	8290.43
	35927.4		14746.8	4498.22	5232.78
	24900.8		11420.3	14589.8	4219.07
	4591.38		2715.56	23076.1	3172.75
	24728.7		26522.6	23200.1	4596.36
	18718.5		26519.7	2422.34	5051.67
	16919.6		26477.7	3352.78	5027.74
	14779.6		32699.5	4146.32	6171.23
	4520.45		15342.4	4217.36	3458.87
	4226.34		2348.14	4688.63	5418.89
	5078.79		3743.82	2550.47	6017.1
	3900.04		6828.68	4733.59	8233.41
	23656.9		15305.5	15934.5	3465.93
	20156.2		15304.4	11096.5	3337.83
	18758.7		39014.8	4009.97	2327.25
	15417.6		5563.32	5394.73	2986.53
	15416.6		5905.05	4223.02	5319.77
	15318.4		16841.8	6582.08	4114.14
	15303.3		4750.53	11170.5	3507.85
	19973.2		5616.72	23237	3622.87
	36223.8		23268	4925.64	3655.89
	13988		8973.72	8994.65	2975.62
	27808.6		4186.17	7428.67	5143.54
	4888.74		15932.1	2327.25	15184.8
	5804.16		22333.4	4139.02	3208.63
	5470.62		23253.9	19258.1	3649.86
	4812.56		4905.46	11632.7	6567.37
	21397.7		23252	5065.81	7028.51
	23205.4		23318	5188.54	9960.94
	5780.9		13827.6	7421.55	3462.79
	3345.84		6705.54	10936.4	9795.59
	4316.32		23240.6	9766.04	2520.23
	35304.7		2323.35	3705.93	4763.54
	58826.2		12379.2	5650.72	2417.3
	6061.24		5069.67	5971.96	2864.75
	8817.7		6006.29	15877	3739.63
	15375.5		6750.35	8375.3	3943.72
	15435.5		16152.3	4960.88	5029.74
	26652.7		14364.6	4378.44	4278.28
	15374.4		2644.47	14423.5	5371.89
	15321.5		5388.57	3739.96	5142.79
			16301.2	4548.47	5188.52
			12643.7	3263.74	9975.94
			6606.42	4932.69	16793.8
			3787.87	13728.7	4584.33
			5501.85	5029.74	7077.3
			13775.5	2847.62	15010.7
			2490.37	4397.34	9933.93
			9145.56	20051	7109.3
			4292.47	4355.22	23802.3
			12500.6	11223.6	5141.74
			51432.8	2444.16	4185.17
			2372.38	2994.52	23103.7
			17298.8	20823.1	3619.73
			4977.66	11080.4	9989.96
			20965.9	4752.51	3558.72
			14435.5	2539.18	5209.68
			7084.87	7508.88	5269.84
			13991.9	4577.2	8728.11
			6120.4	3431.01	5001.41
			13836.8	4158.27	2372.11
			13916.8	29123.8	5375.66
			22347.4	18410.5	3930.08
			5912.17	3172.62	4701.49
			3161.87	6314.37	6818.3
			3915.2	6173.2	5459.79
			4670.6	6673.54	7137.64
			26093.9	2016.16	4977.53
			3435.84	5296.87	3442.84
			5856.23	7722.11	3121.69
			4828.32	2629.62	3673.85
			2671.41	2716.65	4682.51
			4378.44	2602.46	3165.8
			2362.33	7668.1	9113.48
			3935.14	26238.6	13307.7
			5812.05	2954.47	53877.1
			4272.28	5070.71	26613.7
			3114.85	13806.8	4924.44
			2857.54	3688.03	23076.1
			14675.7	4006.91	23156.1
			13183.2	20992.6	23157.1
			23272.9	5533.84	23157.1
			7681.04	4448.41	23175
			5674.99	4571.42	4580.53
				4978.72	3003.65
				9903.97	3261.71
				3810.79	4217.97
				14731.2	3895.06
				4712.29	3932.14
				5371.89	4898.53
				4489.24	2902.62
				3720.98	2832.63
				4649.43	3694.82
				2752.58	5238.84
				14008.1	5184.93
				21763.9	4051.06
				5173.73	4549.3
				14111	17190.9
				12516.7	4673.38
				14400.3	5079.65
				16046.9	5823.09
				6026.16	4641.19
				4836.57	5735.91
				4758.48	6823.32
				3046.79	20007.3
				4044.78	2942.47
				20946.4	6331.26
				5387.78	9037.54
				2889.61	4304.41
				6975.85	5496.99
				8894.83	3973.9
				3894.14	5908.76
				13994.9	3671.11
				14719	4904.58
				15380.1	4718.52
				21744.6	6431.37
				24034.8	5856.11
				24608.1	3015.66
				59349.9	2771.52
				10827.6	4107.31
				3883.07	7009.02
				5345.88	7037.02
				3562.05	10793.8
				5347.81	8229.16
				5704.96	9713.86
				4120.15	4167.25
				6424.24	3198.75
				3948.14	4194.9
				4667.53	4949.65
				4083.21	4643.68
				2786.43	4775.43
				2430.23	11913.8
				8497.64	4940.51
				2863.72	13974.8
				5003.55	7620.56
				2935.66	4209.3
				18447.2	8395.1
				18391.8	8530.29
				7967.29	4429.54
				15270.1	3551.09
				18390.9	3437.99
				15933.5	3987.01
				2966.73	4925.69
				7173.81	16046.9
				2178.06	3223.83
				4347.43	3903.02
				3648.07	4346.22
				15180.1	3632.92
				9844.28	5445.81
				4632.66	5885.09
				3409.64	2862.54
				7883.9	10117.1
				2871.58	6000.06
				4994.64	4660.63
				4881.55	7996.99
				20159.8	2974.56
				9366.82	2213.1
				6175.13	3849.02
				16882.9	5873.27
				2776.68	3930.99
				12321.1	5531.66
				8030.23	3330.83
				5238.84	3085.53
				21220.7	3255.63
				2947.5	4909.69
				8480.51	4339.38
				6236.39	5547.95
				5452.01	4050.22
				14023.9	3157.62
				7658.22	4120.15
				13256.5	19983.4
				22536.4	3612.76
				4461.43	8487.58
				3996.96	4976.53
				2564.46	3447.02
				13403.5	16117.2
				11380.3	4934.61
				3758.66	5589.94
				5245.78	7293.89
				4765.38	11977.7
				4307.18	3876.85
				14548.3	5124.56
				14175.2	3197.63
				13377.5	5541.76
				15355.8	2888.48
				2958.64	8013.05
				22567.7	2682.4
				9499.8	4137
				1991.22	6850.68
				14052.9	12026.9
				3774.83	4168.17
				10352.8	3473.94
				6089.2	4845.53
				14096	3590.83
				13895.8	3214.8
				15462.5	4954.57
				11501.9	3914.96
				4188.25	4228.22
				15446.5	4994.48
				26069.7	4489.24
				13979.9	4125.24
				4783.73	4526.29
				4112.3	2988.73
				24936	3720.98
				2562.42	5235.67
				2475.39	3114.75
				2376.32	3865.25
				3926.24	3060.74
				7259.86	20912.6
				13890.8	7080.65
				21243.7	10588.4
				11355.4	3796.1
				11342.4	4573.59
				5022.63	9404.82
				4012.02	6746.62
				4389.92	4378.16
				4035.17	4002.15
				19333.7	3892.88
				29197.4	3350.65
				6179.13	4469.44
				16849.4	8617.74
				14736.2	4197.19
				21384.7	8223.11
				9963.95	3485.9
				15394.5	13489.2
				6194.35	3921.93
				31854.9	4888.47
				8732.61	5009.71
				25163.2	4147.93
				3465.93	4853.28
				10707.7	4966.37
				4470.45	11785.8
				3935.09	10100.9
				5387.9	5463.53
				8134.38	2947.52
				5166.83	2057.22
				5038.77	11756.6
				4779.63	4895.65
				3958.01	4212.15
				10880.8	3689.94
				3787.82	2716.58
				15391.5	8840.49
				15304.5	2906.51
				15290.5	5692.05
				8089.25	5622.9
				15429.5	3001.68
				10976.3	4692.6
				11675.1	4011.3
				14884.4	4092.3
				4789.59	3091.67
				2862.49	4126.32
				15401.5	3404.8
				4808.35	3690.14
				4365.38	3175.7
				15287.5	3017.64
				24887.7	3104.56
				5055.65	4184.24
				13452.6	4483.54
				10611.3	25766.3
				12802.9	4792.46
				8840.49	3330.73
					2646.45
					4142.15
					3274.76
					4354.26
					4425.3
					4694.48
					6718.46
					6805.49
					2916.47
					3265.76
					4250.38
					4662.54
					6470.3
					3249.8
					5558.81
					5231.73
					2229.15
					4111.11
					3096.64
					3183.68
					4272.29
					2481.32
					2417.31
					6472.27
					5426.81
					11176.3
					3342.81
					4020.13
					3231.93
					3708.91
					2961.34
					2874.72
					2822.39
					11218.4
					5207.79
					5312.65
					7155.55
					4608.37
					3176.6
					4010.03
					5799.97
					5734.07
					2933.57
					3048.6
					3735.89
					6157.08
					6270.17
					3969.06
					4119.16
					5319.8
					4710.31
					5804.14
					2558.37
					3566.93
					4363.15
					2986.54
					4555.16
					4397.21
					4572.43
					2671.4
					4688.63
					5717.87
					5161.7
					3074.7
					7230.05
					4211.3
					24072.4
					4332.39
					5211.87
					7069.63
					4351.21

## Sheet: Figure_2d
GndHCl	PBS	SDS/Tris	Urea/ABC	ACN/NaCl	ACN/TEAB
4.47412	11.8364	11.8364	10.4692	11.8364	3.77686
10.4692	11.3784	10.4692	4.39893	11.3784	10.2095
10.2095	10.4692	5.02783	10.2095	5.02783	4.07764
7.67334	10.7769	11.3784	11.8364	11.5288	6.13525
5.22607	10.7769	10.7769	10.7769	11.8364	9.69678
11.2075	13.0327	10.7769	10.7769	7.18115	5.21924
7.62549	3.77686	10.2095	11.3784	11.5151	4.61084
5.02783	5.02783	8.01514	3.34619	11.5288	7.67334
10.4898	11.3579	11.2007	7.11963	11.5288	10.7769
5.80713	11.2007	11.2075	3.82471	11.2007	9.68311
8.3501	10.7769	7.18115	8.01514	11.3579	9.50537
6.48389	10.2095	7.67334	9.44385	10.5854	7.68701
10.5854	4.39893	3.34619	5.80713	10.5376	7.68701
8.01514	11.5288	10.353	13.0327	10.77	3.4624
6.94873	5.80713	11.3579	9.50537	10.7905	10.4692
5.15088	11.2075	9.44385	9.90869	11.3784	5.08252
5.75244	11.5151	10.7769	4.47412	4.39893	8.6167
8.35693	7.18115	11.5288	10.4898	9.78564	6.32666
8.7124	10.7769	6.48389	11.2075	10.4692	7.68018
4.146	10.4898	5.49951	7.67334	3.77686	6.78467
7.18115	3.34619	11.5151	8.3501	11.604	9.44385
4.13916	5.15088	10.4898	10.7769	5.21924	6.13525
5.63623	10.353	7.62549	7.18115	11.2075	7.62549
10.4898	8.3501	11.5288	6.48389	11.5288	6.04639
7.24951	11.3784	5.80713	10.353	11.3784	5.59521
10.4898	9.78564	8.3501	7.62549	6.49072	4.01611
6.47705	6.48389	7.68701	5.22607	7.67334	6.94189
7.68701	11.8364	5.15088	10.7769	11.3784	6.49072
8.65771	10.7769	10.1138	9.90869	6.13525	4.78857
8.84229	11.8364	9.68311	10.0317	4.39893	4.59033
7.09912	10.7769	4.54248	6.48389	10.2095	7.86475
8.89697	11.3784	9.78564	9.57373	4.39893	5.26709
5.2876	7.67334	6.78467	11.3579	11.3784	5.10303
10.1138	10.4898	9.44385	11.2007	11.3784	4.79541
6.32666	5.13037	10.7769	7.11963	11.8364	3.82471
9.90869	9.44385	5.69092	10.7769	9.55322	9.44385
6.36768	4.146	10.4898	5.15088	11.3784	3.77686
10.0317	5.69092	6.48389	10.7769	4.63135	7.72803
9.90869	11.3784	11.3784	5.02783	9.44385	5.16455
5.1167	9.44385	9.55322	10.1138	10.5513	9.92236
6.9624	11.604	11.3784	11.3784	4.61084	3.16846
10.4898	11.3784	10.5854	9.44385	11.5288	4.54248
8.90381	10.4898	9.90869	11.5151	9.44385	5.1167
10.3325	11.3579	10.7769	11.3784	6.78467	5.26709
4.81592	6.48389	11.8364	10.3325	10.4898	10.1343
10.2778	5.49951	13.0327	8.90381	7.62549	7.06494
7.01025	9.90869	11.8364	9.68311	10.353	7.55713
7.00342	11.5288	9.90869	9.78564	4.07764	4.42627
6.13525	11.8364	11.8364	11.5288	9.46436	10.5581
9.54639	12.0688	10.3325	11.3784	11.3784	10.4419
5.17822	10.0317	4.39893	10.5854	6.94189	9.19775
11.0161	11.8364	10.7905	11.3784	9.92236	3.16846
7.63916	8.7124	11.5288	6.13525	8.01514	3.7085
10.4351	9.68311	10.4898	3.94092	5.49951	10.5376
7.06494	10.4898	9.87451	3.82471	4.61084	6.13525
7.15381	9.90869	5.13037	9.15674	11.3579	6.98975
12.6157	6.34033	6.49072	7.09912	10.7905	8.01514
9.68311	11.3784	9.48486	10.4898	10.2437	7.68701
8.57568	4.07764	10.9751	9.94287	11.604	4.44678
7.86475	11.5288	5.21924	4.13916	11.8364	9.34814
11.5288	11.3579	6.13525	9.54639	11.8364	11.1255
8.09033	7.62549	11.3784	7.68701	5.08252	3.79736
10.77	10.1138	4.98682	8.89697	10.4898	4.15283
8.6167	6.94189	9.94287	5.49951	11.2007	7.56396
7.72803	11.0161	6.94189	9.87451	6.47705	4.80908
5.81396	9.78564	11.3784	9.55322	6.04639	4.22119
10.4692	10.7769	10.7769	10.7769	6.38818	10.5376
7.44775	10.3325	7.06494	11.3784	11.5903	4.29639
4.07764	6.49072	9.78564	9.48486	5.93701	5.49951
9.20459	11.0161	10.1343	6.32666	9.80615	11.2759
5.13037	10.5854	4.61084	11.0161	11.3784	9.92236
5.54053	11.5903	7.09912	10.1343	7.55713	4.08447
4.37158	11.3579	11.3579	7.06494	11.604	5.0415
4.99365	4.48779	11.3579	6.36768	10.5513	9.82666
11.0161	10.1343	7.11963	8.35693	11.3784	4.74756
10.9956	9.55322	5.17822	7.63916	10.7427	5.80029
5.59521	9.48486	11.3784	9.20459	11.1323	5.13721
4.44678	7.06494	8.89697	4.146	11.3579	4.78857
5.64307	9.64209	5.1167	3.94092	9.68311	4.22119
4.48779	4.56982	11.3784	9.78564	5.13037	11.1528
9.06787	9.46436	10.7769	10.4898	11.604	8.14502
9.854	11.2007	8.84229	9.64209	9.79248	6.06006
9.87451	9.57373	6.32666	6.34033	10.1343	6.98975
8.30225	4.63135	11.604	10.7769	5.59521	9.97705
9.78564	9.94287	11.2007	10.4898	11.3784	5.26709
10.2983	11.3784	9.57373	8.57568	7.06494	4.82959
7.33838	10.7905	6.13525	11.3784	10.1138	4.15967
10.1753	9.87451	4.83643	5.1167	10.4898	4.30322
9.79248	8.65771	4.40576	4.21436	11.7476	4.146
11.2759	11.5903	9.64209	5.17822	4.78857	4.93896
9.72412	10.77	9.79248	10.4898	10.7769	9.68311
7.33154	8.84229	5.64307	6.32666	11.3579	7.63916
9.19775	4.98682	11.0161	11.8364	10.9273	9.98389
4.83643	5.22607	10.2778	11.3579	9.29346	6.20361
4.99365	4.79541	5.64307	10.2778	4.42627	9.92236
4.6792	10.9751	4.56299	8.84229	11.3784	4.20068
10.4898	11.3784	10.9273	10.7905	7.55713	3.95459
6.98975	6.32666	10.4898	4.61084	11.5288	10.5718
7.98779	11.5151	7.00342	6.9624	10.8247	4.74756
5.93701	9.20459	10.394	7.24951	11.5288	4.22119
6.06689	7.09912	8.7124	8.09033	9.78564	4.80908
10.7769	5.2876	10.77	4.52881	5.13721	6.98975
10.2505	11.3784	8.57568	11.8364	4.79541	9.92236
10.5581	10.7905	4.5835	11.8364	11.8364	9.84717
11.7476	4.47412	8.65771	11.3579	6.771	4.49463
5.10303	9.854	7.63916	10.4351	11.604	9.53271
9.90186	7.63916	3.82471	11.7476	9.92236	4.1665
7.81006	6.13525	4.63135	11.7476	10.7427	10.7222
5.61572	11.3579	5.26709	10.9956	9.90869	5.26709
6.36084	4.61084	11.2007	10.9273	9.90869	7.84424
6.49756	4.26221	7.44775	7.33154	11.604	10.7769
8.66455	5.17822	4.55615	9.854	11.604	6.13525
4.3374	11.3784	12.6157	11.3784	9.62158	4.21436
6.0874	11.7476	11.0161	7.33838	12.6157	4.39209
10.4419	4.13916	4.146	10.0044	6.18311	10.5649
4.21436	8.3501	10.4419	10.77	4.51514	10.4077
9.55322	10.9273	11.3784	4.55615	5.15088	4.82959
11.8023	5.21924	9.854	11.3784	10.7905	5.85498
8.68506	4.83643	5.2876	4.5835	11.7476	4.00244
9.4165	11.8364	10.4351	4.37158	7.68701	6.23779
10.8315	9.15674	7.55713	10.394	10.9273	6.13525
11.3032	10.4898	9.46436	4.99365	7.7417	4.80908
10.4692	4.61084	11.5903	8.65771	11.7476	4.22119
11.1392	5.1167	4.61084	5.54053	7.44775	10.0933
7.87158	9.79248	11.5288	10.7769	10.4556	10.9683
8.14502	4.56299	11.3579	5.81396	5.94385	4.05029
6.48389	11.5903	11.4673	9.54639	11.5151	7.7417
10.5513	11.0093	7.7417	8.6167	11.3032	3.79053
6.78467	11.8364	11.5151	11.5288	7.86475	7.29736
10.5649	5.6499	11.5288	5.64307	4.26221	4.99365
9.64209	10.2778	10.0044	12.6157	11.5903	4.05029
5.64307	11.604	9.55322	10.2505	10.3735	10.9683
9.70361	11.7476	11.3579	11.3784	10.2847	10.2915
5.20557	12.3081	5.896	9.4165	12.6294	9.68311
11.7476	5.64307	4.07764	10.4419	9.92236	5.2876
4.15283	11.3579	11.7476	4.81592	4.42627	10.8315
10.1411	10.7769	11.7476	7.44775	10.2778	9.4165
9.34814	8.57568	7.14697	5.51318	9.12256	5.18506
6.36084	10.4419	11.3579	4.40576	6.13525	10.5649
6.72314	9.55322	11.3784	6.49072	10.7632	9.47803
11.7476	4.55615	8.35693	9.90869	11.7476	7.09229
4.61768	4.2417	6.34033	11.8364	10.9751	4.03662
10.9273	7.24951	11.8364	10.2505	8.84229	7.14697
10.4692	10.394	3.94092	12.3081	11.5903	11.2622
11.7476	10.0044	12.4927	7.00342	5.26709	10.5649
11.2075	4.2417	8.09033	11.5288	4.43994	4.82959
9.68311	11.7476	12.0415	6.78467	11.3579	6.13525
10.1821	11.7476	7.98779	5.2876	4.78857	9.89502
9.91553	3.79053	4.36475	8.3501	4.42627	9.20459
10.7632	5.64307	12.3081	8.7124	4.45361	3.34619
4.59717	10.7769	11.7476	11.2007	5.80713	4.82959
5.36963	5.1167	5.13721	11.8364	10.6538	4.22803
10.0181	11.5288	9.4165	10.9273	11.5903	5.21924
10.2505	12.6157	10.6538	11.3579	11.7476	3.3667
4.84326	7.11963	10.2505	6.0874	3.4624	10.3325
10.9273	10.312	11.3784	10.1411	3.7085	5.23291
10.4077	11.2759	9.20459	10.4077	11.7476	9.87451
9.90186	10.6538	8.3501	10.2505	5.58154	4.31689
10.7769	3.4624	11.7476	6.48389	11.7476	4.39209
7.23584	11.5903	10.9956	5.64307	5.16455	5.60205
10.9546	12.1987	5.26709	11.4673	6.03955	9.17725
6.04639	9.4165	9.99756	6.10107	9.69678	7.09912
4.05029	10.2505	11.3784	10.7769	4.46045	5.41064
5.2124	10.2505	10.1411	10.312	7.98779	7.6665
4.69971	11.604	5.75244	11.7476	11.4604	7.90576
9.40967	7.00342	10.7769	11.3784	10.6606	4.39209
10.0181	12.1987	10.1411	4.44678	10.4692	10.729
6.65479	8.3501	7.86475	11.3784	11.5903	4.61768
4.10498	11.3579	7.11963	10.9751	9.854	6.13525
9.61475	9.99756	10.2505	11.3784	11.3579	9.97705
8.81494	8.09033	4.79541	7.33154	10.0317	4.23486
4.67236	12.4927	4.56982	5.21924	10.0181	6.13525
11.5151	7.86475	10.2505	4.21436	10.606	4.05029
4.20068	11.3784	4.54248	7.7417	6.34033	4.54248
9.23193	11.7476	4.99365	5.13037	5.1167	4.80908
11.3784	5.81396	4.07764	11.5288	10.5376	6.13525
4.25537	9.34814	8.01514	11.3784	7.63916	9.73779
8.5415	11.3784	4.48779	11.3579	12.4927	4.62451
3.77686	10.811	8.14502	11.5151	11.7476	6.31982
7.14697	11.5903	7.55713	4.26221	10.1479	10.9819
10.8315	10.7769	9.62158	9.92236	11.604	5.07568
3.94092	12.3081	6.98975	10.1411	11.1392	4.49463
9.77881	6.36084	10.7427	7.72803	11.3989	9.31396
10.7905	11.5903	11.3784	10.4898	11.5903	4.78174
7.62549	11.7476	11.5903	8.02197	5.21924	5.00049
10.2915	3.94092	4.39209	9.72412	8.65771	10.3325
10.2505	10.5513	11.3784	6.98975	8.9585	4.39893
4.4126	5.1167	7.24951	4.07764	9.49854	11.2759
10.5581	4.21436	11.0093	12.3081	8.3501	4.28955
5.05518	10.2505	9.4165	9.34814	11.8364	4.20752
4.04346	3.82471	4.81592	7.03076	11.8364	7.1333
4.56982	10.2505	9.34814	9.90869	4.146	6.03271
10.3257	11.1392	9.90869	9.19775	10.9956	7.24951
9.8335	5.75244	10.4898	10.7769	4.98682	10.4214
10.3667	10.4077	12.3081	7.86475	11.0161	9.40283
10.4898	10.0044	8.90381	9.4165	11.604	9.90869
10.5376	7.44775	6.48389	12.0415	10.9546	10.2915
10.9956	10.5513	10.7905	9.55322	4.98682	4.28955
7.01025	10.7905	5.6499	10.1753	5.69092	10.9819
8.01514	11.3784	5.26709	5.10303	9.55322	10.2915
5.52686	10.5513	7.14697	5.69092	11.3784	10.2915
9.67627	10.312	12.3081	11.0161	7.89893	4.28955
10.0727	10.4898	10.4077	8.14502	4.93896	12.6294
11.4741	4.47412	10.1753	4.59717	10.7837	5.15088
10.3188	11.5151	10.7905	11.3784	11.7476	9.396
7.08545	4.81592	4.59033	4.04346	8.979	9.77881
10.1821	10.1821	10.4898	4.56299	4.19385	10.9683
7.89893	12.4858	9.54639	9.79248	4.42627	7.09229
7.8374	10.9956	4.52881	11.3579	9.82666	9.50537
10.9956	4.47412	9.90869	11.1392	11.8364	9.50537
10.7632	8.3501	4.21436	4.6792	9.70361	4.48096
9.53271	10.7427	3.77686	9.84717	11.5903	4.09131
7.89893	12.3081	8.3501	4.59033	10.0181	9.97705
5.1167	11.3579	5.58154	4.50146	9.62158	10.5923
7.75537	6.13525	11.8023	10.4692	4.54248	5.47217
8.35693	11.8364	4.6792	9.24561	11.5903	9.68311
10.1138	5.93701	7.62549	6.94189	4.22119	10.8179
7.24268	5.59521	9.19775	7.01025	9.9292	11.2759
6.03271	12.3218	4.13916	10.7769	11.5903	4.09131
10.0727	4.5835	10.5513	10.7427	7.62549	4.28955
7.86475	11.604	5.10303	5.1167	7.90576	9.90869
6.59326	7.98779	4.04346	5.75244	5.26709	5.58838
9.68311	10.4351	3.94092	10.4077	9.19775	10.9067
6.48389	11.4673	11.7476	12.3081	11.3784	9.74463
10.394	4.01611	6.04639	10.7769	7.29053	4.89111
9.54639	3.77686	9.84717	9.90869	7.29053	9.47803
7.70752	6.04639	11.3784	10.1411	8.52783	11.228
9.4165	4.56299	11.1392	10.0044	7.68701	9.21143
10.9956	10.2505	9.62158	10.0044	9.94287	10.77
11.4263	9.4165	8.55518	5.90283	5.09619	9.95654
9.90869	10.7769	3.33936	6.13525	7.33154	5.77295
11.2759	9.72412	11.8364	11.5288	12.3218	7.24951
10.1411	11.3784	4.39893	11.0093	6.32666	9.5874
7.01709	4.37158	10.4419	9.89502	8.14502	4.74756
10.0181	6.48389	5.81396	10.5513	4.47412	5.80029
9.32764	4.04346	11.5151	9.99756	4.2417	9.06787
6.48389	11.5903	10.4077	7.98779	11.3989	4.34424
4.89111	10.1479	10.2505	8.3501	9.0542	9.77197
10.3188	5.63623	10.9546	12.1987	11.5288	4.38525
10.0727	11.3579	11.3579	10.5581	7.7417	5.02783
8.3501	11.5288	9.54639	11.2759	6.98975	4.03662
10.3188	11.4604	10.1821	12.1987	5.26709	10.3325
9.68311	8.6167	10.1411	9.69678	4.39209	4.74756
10.8315	4.59033	9.72412	5.93701	10.9819	4.8501
4.43994	6.98975	8.6167	10.2505	5.08252	9.97705
7.01025	7.72803	7.01025	4.83643	12.4858	10.1821
7.03076	4.21436	12.1987	4.00244	11.3579	11.9116
9.84717	11.604	10.1479	7.55713	9.0542	4.47412
4.23486	9.62158	10.0044	7.8374	10.0181	7.07861
7.67334	11.3579	11.5288	4.08447	11.7476	5.2876
11.3784	7.11963	11.604	6.04639	5.49268	11.2759
10.0796	11.5288	10.0317	10.9546	11.3579	7.73486
11.3784	4.45361	10.1411	10.7905	4.83643	4.20068
4.46729	11.3784	10.4692	7.81006	11.3579	9.25928
4.08447	10.9956	10.2505	7.24268	11.5903	5.26709
6.10107	10.1411	10.7769	9.31396	10.394	10.1548
4.30322	4.19385	7.89893	10.3188	7.33154	4.39893
10.5513	4.99365	9.15674	10.3735	11.5903	5.71143
10.4692	10.312	10.3462	7.62549	11.1528	9.89502
12.1509	10.7769	5.69092	4.93896	10.2505	4.39893
10.3462	10.0727	10.7769	9.90869	8.91748	3.95459
9.67627	5.13721	6.20361	4.63135	3.82471	4.06396
9.77197	11.7476	11.3579	12.3218	7.00342	4.06396
5.34912	10.3462	9.68311	8.68506	6.93506	4.72021
5.21924	10.312	5.22607	10.0044	7.55713	7.7417
10.3735	10.0044	11.2075	12.1987	11.604	4.31689
9.90869	8.30225	7.03076	7.10596	12.3218	4.88428
4.56982	4.52881	7.33154	6.03271	11.4604	11.522
10.2915	5.58154	11.1255	11.1528	4.48779	4.67236
5.31494	4.43994	11.2759	12.3218	8.71924	9.4165
11.0093	5.10303	9.78564	12.3081	9.45068	10.1821
9.5874	10.312	10.7769	4.80225	3.79736	4.78174
4.47412	10.1411	4.45361	5.0415	5.81396	4.76807
6.88037	4.10498	7.01025	3.4624	11.5903	9.62158
9.77197	10.5513	11.3579	5.63623	10.5376	7.62549
10.4692	4.6792	10.3735	9.8335	11.604	7.24951
7.24268	4.72021	11.7476	9.92236	4.2417	9.5874
9.48486	10.1411	11.4604	10.6538	4.42627	7.69385
5.48584	8.02197	7.8374	4.48779	11.5903	9.5874
7.01025	4.40576	5.41748	12.4858	5.0415	9.24561
9.98389	10.1411	8.65771	11.3784	5.2876	5.1167
8.30225	11.604	4.39209	10.4419	5.896	5.43799
10.5923	4.46045	11.8364	6.98975	11.9253	7.16748
6.13525	10.606	10.5376	10.3188	5.08252	10.4282
5.22607	9.99756	10.0727	11.5151	4.40576	3.61963
4.604	11.604	4.93896	4.83643	11.5903	5.23291
11.2759	9.19775	8.6167	4.99365	11.4058	6.14209
9.8335	10.7769	11.3579	4.61084	9.92236	4.43994
5.79346	11.3784	4.84326	11.0024	10.4898	7.77588
5.2876	11.5903	9.89502	7.33838	11.1665	4.31006
8.9585	10.1753	10.0044	5.34229	5.7251	4.82959
10.7427	11.8364	12.1987	8.55518	11.0913	4.42627
9.99072	11.604	7.33838	11.604	11.1255	9.68311
4.07764	10.7769	4.47412	11.1255	7.03076	9.89502
9.89502	7.81006	6.32666	10.4419	11.3579	4.03662
7.17432	5.896	5.1167	5.2124	4.56982	10.1821
10.7427	8.14502	8.96533	4.39893	6.13525	11.4673
7.98779	6.03271	6.98975	5.13721	7.07861	4.33057
4.43311	11.0161	6.03271	11.2075	10.5171	4.31689
6.88037	7.14697	12.4858	10.1411	5.26709	7.33154
8.3501	10.312	11.2759	6.98975	6.32666	6.04639
9.72412	7.8374	10.7769	11.3784	11.7476	10.5718
10.1411	4.15283	10.7769	9.91553	11.7476	3.64014
9.77197	10.7769	12.3218	10.7905	7.89893	7.78955
5.25342	10.3188	7.98779	9.06787	7.23584	10.8179
10.1274	9.90869	10.1411	4.76807	11.146	10.9956
10.312	9.90869	5.90283	10.5513	10.77	4.48779
10.0044	4.80225	11.3784	10.7769	10.3462	10.4282
5.7251	5.15088	11.3784	4.84326	9.77881	3.8042
11.0708	6.20361	6.93506	9.45068	7.08545	9.62842
5.06885	10.8589	6.13525	7.86475	5.4585	10.3325
10.5649	4.69971	9.82666	3.82471	10.4077	7.92627
10.2915	6.32666	10.7769	9.50537	10.4351	3.57178
5.0415	4.93896	10.4077	10.312	11.5151	5.2124
4.43994	12.1987	11.3579	8.01514	10.2231	10.3325
4.31006	4.39209	6.98975	5.05518	8.67822	3.77686
4.37842	12.3081	10.3188	7.14697	10.4009	10.9683
5.47217	11.1255	11.0913	11.3579	10.2505	5.24658
3.83838	10.312	5.62939	5.17822	11.5903	3.9751
10.4692	7.23584	6.36084	11.522	10.1411	4.20068
7.33154	12.3081	12.3081	4.15283	7.07861	5.46533
7.16064	11.7476	7.29053	4.69971	5.73877	10.7153
12.0142	12.3218	5.21924	10.312	11.5493	4.20068
3.96143	4.54248	10.353	10.0181	11.5903	7.55713
9.32764	10.5513	11.3784	5.26709	9.72412	4.61768
12.3628	7.01025	10.3735	7.14697	10.5649	7.229
4.82959	8.55518	4.69971	10.4077	11.4263	9.57373
5.45166	8.71924	5.85498	10.1685	4.22119	7.76904
4.18018	8.94482	4.72021	8.3501	4.39209	10.3394
10.7632	4.2417	7.23584	7.08545	5.6499	9.68994
10.312	11.604	7.81006	10.9477	4.52197	4.74756
8.104	9.12939	11.1665	11.4263	9.86768	10.5923
3.68115	4.39893	3.4624	9.89502	11.2759	9.97705
6.88037	5.41748	4.42627	6.13525	10.1411	11.2759
7.05811	4.00244	10.0044	10.0181	11.3374	5.31494
10.7769	10.811	5.26709	12.0825	5.76611	11.3921
10.5649	9.89502	5.26709	9.12256	8.71924	11.1528
10.7769	10.2437	4.15283	8.66455	11.604	9.59424
9.50537	4.19385	10.1138	11.8364	7.14697	9.84717
7.91943	12.3081	5.87549	6.06689	4.2417	3.79053
4.80908	9.76514	9.12256	10.1411	11.7476	5.4585
8.35693	5.52686	4.20068	11.8364	9.89502	4.53564
4.61768	9.77881	4.80225	5.14404	5.85498	5.81396
6.03271	5.2124	10.8247	7.88525	9.29346	9.97705
5.23291	12.3081	10.312	5.22607	11.9253	9.77881
5.34229	12.3081	9.92236	10.0796	9.2251	10.2505
4.96631	5.05518	10.1411	10.9067	11.7476	11.3921
4.63135	10.2505	12.3081	10.1479	5.56787	5.01416
7.8374	8.01514	10.1411	9.90186	10.1616	8.9585
4.28955	11.7476	11.5903	10.312	4.78174	10.9819
6.06006	9.54639	12.1987	12.021	10.0591	10.9819
10.1958	10.5513	10.4898	6.09424	10.1343	4.49463
10.1411	10.0727	12.3081	10.312	9.66943	11.0571
10.811	11.522	8.85596	7.26318	10.2505	4.0708
5.40381	4.03662	9.77881	10.5786	11.7476	4.26904
6.771	10.9546	10.3188	10.5513	4.22119	10.3735
11.1255	10.0181	11.604	10.4692	11.5903	9.61475
3.95459	4.99365	11.604	6.72314	11.1528	6.03271
6.98975	12.3081	11.3579	12.9644	5.62256	4.80908
11.2759	11.4331	9.92236	12.3081	4.99365	3.7085
10.3394	11.5903	4.44678	10.0796	12.3081	9.45752
7.86475	8.66455	12.3081	10.3188	5.479	4.46729
11.5288	11.604	13.1763	9.34814	10.1411	11.3921
9.90186	11.5493	10.5923	8.71924	7.24268	5.3833
8.65771	10.5513	9.90869	9.97705	9.62158	7.72119
5.41748	10.8384	12.3218	12.3081	7.79639	9.80615
4.66553	3.77686	7.86475	9.77881	3.729	11.2759
9.50537	11.3579	5.45166	4.66553	4.21436	9.75146
8.55518	7.79639	9.50537	10.4419	4.31689	10.9683
9.45068	3.77686	4.00244	5.6499	9.79248	6.67529
7.08545	9.91553	11.2759	10.0727	10.0112	4.93896
7.79639	11.7476	8.3501	10.2915	10.77	4.11182
5.15088	10.1411	12.3081	9.82666	11.5288	4.41943
4.98682	5.23975	8.67822	9.50537	6.03271	4.11865
4.01611	5.47217	10.4624	11.522	11.604	3.77002
7.24268	3.79736	5.59521	4.31689	10.5649	3.83154
7.09912	10.4898	9.68311	10.9273	4.80908	6.07373
10.7153	11.5903	10.7769	10.1821	12.3081	7.80322
4.09131	10.77	12.9644	10.811	9.23193	10.9683
10.5649	10.312	4.52197	6.36084	9.46436	9.17725
13.1763	10.4898	7.89893	10.8384	4.52881	5.23291
10.0181	11.9526	11.3579	11.4468	10.1548	10.5923
11.4058	10.0044	5.57471	9.89502	11.3579	10.8179
11.6724	10.9956	4.39893	11.2759	10.3394	6.99658
4.00244	5.90283	5.479	11.2759	9.76514	9.4165
8.93115	5.21924	11.2759	11.5288	4.15283	4.87744
6.98975	4.54248	11.2759	11.4263	9.79248	10.2915
2.81299	8.9585	11.5903	10.4077	5.74561	11.522
9.57373	7.03076	10.0181	11.3579	10.3325	12.1919
10.5444	9.77197	10.9341	10.2505	4.78174	5.41064
5.13721	4.31689	3.82471	11.2759	10.5376	4.72705
10.7769	8.90381	10.0933	9.73779	10.4214	9.74463
4.00244	7.01025	11.7476	4.36475	11.2759	4.39209
8.86279	8.96533	9.20459	10.3462	12.0483	4.74756
10.7837	9.36182	4.83643	9.68311	10.8999	10.8384
5.51318	10.1411	12.021	9.53271	4.39209	4.87744
3.79053	12.3081	10.5991	10.647	5.59521	11.522
3.96143	10.4419	5.2124	3.33936	4.98682	4.1665
4.76807	10.1411	10.0727	10.9341	7.6665	4.21436
10.1343	10.1138	10.5786	5.41748	10.4077	5.10986
10.8247	11.5903	11.5288	4.67236	9.45752	7.11963
9.78564	12.3081	9.5874	9.46436	10.5786	4.55615
5.36279	11.5903	10.9067	10.8931	4.91846	3.95459
8.90381	5.39697	9.46436	10.312	9.31396	6.2583
4.604	11.0161	9.62158	11.3784	10.2231	7.89893
5.43799	5.13037	7.61865	4.54248	9.86084	5.06201
12.3628	10.0727	9.25244	11.3579	4.28955	3.77686
10.1821	11.7476	9.26611	10.4077	10.1753	7.85107
4.67236	10.7837	7.79639	11.1255	12.3081	10.2231
4.78857	12.1987	10.606	8.94482	4.5835	5.18506
8.69873	10.7769	10.4692	10.1411	5.65674	10.6128
10.8179	9.90869	11.7476	9.76514	10.9067	5.19189
5.67725	10.7769	8.66455	11.5151	4.28955	3.7085
4.74072	9.48486	9.90869	10.5581	8.01514	4.85693
9.61475	11.2075	9.62158	11.8364	12.3081	7.09229
5.90283	10.2505	4.43994	5.39697	5.10303	4.31689
10.312	10.312	5.26709	10.606	6.31299	9.89502
11.5288	4.22119	8.3501	9.854	11.2759	10.1069
7.7417	10.5513	11.3579	7.90576	11.3784	7.06494
4.39893	10.7769	7.08545	9.92236	5.2876	4.69971
6.6958	7.33838	6.09424	10.7222	9.71729	10.3188
9.77881	5.13721	11.9526	10.5376	4.43994	4.20068
5.22607	11.5493	10.0933	7.70752	8.01514	4.61768
7.01709	7.62549	7.01025	10.4898	9.89502	7.15381
8.86963	4.67236	11.9048	11.3579	10.1685	5.39014
7.70752	3.85889	11.4741	10.4898	11.146	3.87256
11.2212	10.312	11.5903	9.62158	4.80225	5.13721
6.32666	10.312	4.72705	9.87451	10.7427	3.68799
10.2368	3.77686	11.3784	10.5376	8.71924	4.20068
6.07373	9.73779	8.71924	11.1392	10.394	7.61865
7.17432	3.96143	11.4263	10.1343	11.7476	3.6333
4.99365	11.0913	7.90576	10.3325	4.99365	5.01416
10.0864	4.80908	8.3501	9.90869	4.09131	3.77686
7.46143	13.1763	11.604	10.353	11.7476	9.5874
10.8315	7.14697	5.13721	11.0708	10.7153	10.8315
5.27393	10.1206	10.9477	6.59326	13.1763	9.74463
6.03271	11.4741	8.81494	6.49756	10.1138	9.56006
4.43311	10.1411	9.98389	10.8315	7.00342	4.91162
9.68311	9.90186	7.16064	4.80225	10.271	4.11182
10.7769	6.98975	11.5903	6.771	9.28662	9.90186
10.0727	8.12451	4.31689	9.36182	5.62256	11.7886
5.479	12.9644	11.5903	9.5874	5.3833	6.88037
4.50146	7.08545	4.43994	9.97705	5.46533	10.4966
3.96826	11.3579	4.19385	10.5786	10.7222	4.18701
7.00342	11.3784	4.67236	7.98779	5.17822	3.83838
7.67334	10.5513	11.1528	5.47217	6.1626	4.24854
4.39209	11.8364	10.4077	8.35693	4.10498	10.8315
4.02979	11.3579	9.54639	12.1987	10.5649	6.88037
7.08545	10.3188	4.46729	8.75342	4.42627	7.03076
9.65576	10.0181	9.30713	10.1411	3.64014	5.74561
7.18115	11.604	10.8589	10.0727	4.99365	7.75537
4.31006	4.32373	11.2554	10.5513	5.1167	4.22119
5.35596	10.0796	4.80225	10.8589	5.021	4.61768
10.2983	8.85596	10.5581	9.23877	3.85889	4.11865
10.5923	6.13525	4.31689	4.61768	9.80615	4.51514
11.8023	10.5581	10.8384	11.9526	6.98975	4.61768
9.65576	12.3081	10.3462	9.45752	8.41162	4.49463
5.479	6.48389	11.3579	9.78564	11.3579	4.48779
6.20361	12.3081	8.30225	8.9585	4.45361	10.8315
9.63525	8.68506	9.89502	11.7476	11.1323	10.3325
6.9624	5.26709	4.42627	10.1753	6.06689	11.4263
4.41943	12.3081	5.14404	10.8999	10.5581	11.4263
4.41943	7.98779	9.45752	10.7427	9.61475	10.9819
9.88818	6.98975	6.06689	9.32764	4.87061	3.95459
10.7222	3.77686	4.56982	11.1597	11.3784	10.5923
10.2026	10.9477	9.77881	7.72119	11.4058	4.93896
6.51123	11.8023	5.49268	3.95459	10.3325	5.34912
11.0024	6.36084	7.33838	10.7222	10.3325	3.7085
10.4077	3.729	8.93799	6.9624	9.45752	10.0796
10.2095	4.7749	9.24561	7.75537	10.0317	10.2915
9.56006	11.3579	10.5786	7.14697	11.5903	10.0727
9.36182	11.7476	11.5015	7.23584	7.17432	7.12646
7.70068	4.80225	11.0708	4.24854	11.604	4.34424
10.4624	11.3579	10.9273	10.7769	10.353	9.89502
11.522	4.80225	10.5513	6.13525	5.21924	9.69678
5.18506	9.68311	10.0181	10.3325	9.63525	10.0727
6.46338	11.3784	7.61865	9.77197	11.8364	7.68018
6.94189	5.41748	11.8364	11.5288	9.89502	4.74072
4.76807	11.5903	5.47217	10.8247	4.34424	7.09229
9.45752	8.65771	7.72803	7.05811	11.604	4.42627
9.16357	11.5288	10.0727	12.3081	4.75439	10.2915
7.24268	8.30225	10.9273	10.1411	10.5786	10.3394
5.39697	11.5903	10.9956	5.22607	9.97705	10.3394
10.4351	11.3784	11.4468	10.7017	6.20361	3.96143
4.51514	11.3579	10.4692	10.7017	9.99756	10.1821
9.77881	10.4624	11.1255	10.5581	9.48486	9.5874
7.8374	3.89307	4.61768	10.4419	6.46338	4.09131
8.3501	12.3081	11.8364	12.3628	9.65576	9.46436
5.32861	11.1665	4.05029	10.3188	9.90869	4.36475
11.2759	10.7769	10.2026	9.89502	12.3081	7.16064
9.40967	4.24854	9.89502	10.0181	10.4077	9.50537
10.1138	4.84326	10.7769	4.63818	9.89502	10.0796
12.1782	10.8247	11.3784	12.3081	9.20459	7.33154
10.3394	9.8335	8.71924	10.312	10.4077	9.68311
5.2124	4.43994	8.86279	6.05322	10.7153	4.27588
3.55811	11.1392	7.75537	11.3579	4.99365	10.8384
7.98779	7.17432	10.7769	10.5718	11.604	3.9751
10.4077	3.77686	9.45752	4.4126	4.45361	4.90479
11.2759	7.24268	9.79932	11.5151	11.5151	3.9751
5.57471	9.90186	9.89502	5.67725	8.96533	9.89502
11.563	10.23	9.4165	11.4263	7.37256	9.87451
9.65576	10.4487	8.85596	11.1528	9.29346	3.7085
10.3394	4.31006	10.1138	4.43311	10.4898	4.82959
4.98682	4.44678	10.7769	9.79932	13.0327	4.82959
10.3325	4.3374	4.04346	10.3188	7.55713	4.00928
10.4898	4.43994	9.77197	9.98389	5.09619	9.90186
9.5874	10.0044	9.89502	7.88525	4.78174	7.07861
10.5786	8.9585	10.7427	9.84033	4.10498	9.89502
9.27295	10.7222	10.4624	5.22607	10.5718	10.9683
10.7153	10.3735	9.854	7.79639	10.4898	6.03955
9.82666	11.2827	9.90186	9.89502	9.63525	4.49463
10.9956	12.3081	4.40576	9.89502	9.4165	5.80029
7.90576	12.3081	11.4263	9.90186	9.74463	5.06201
6.40869	8.60303	10.5923	10.3394	7.68018	4.38525
6.03955	4.99365	8.9585	7.88525	7.09912	4.22119
4.25537	11.9048	10.1069	8.71924	9.36182	7.37256
9.36182	5.26709	11.4468	9.89502	9.77881	10.1958
3.86572	11.3784	8.3501	12.4858	9.4165	4.20752
6.18994	11.2007	11.4468	8.81494	6.68896	7.59131
4.8501	10.6606	10.7222	11.3101	10.7085	9.73779
4.41943	11.3579	11.522	3.79053	4.47412	4.62451
5.1167	9.53271	9.60791	11.3784	11.1597	10.4419
9.36182	10.4214	4.4126	4.89111	4.54248	9.89502
9.50537	10.353	9.24561	8.14502	10.7085	5.65674
5.7251	5.36963	5.06885	11.3579	7.78955	7.18115
7.9126	11.0708	6.10107	10.3394	10.1821	4.28271
9.45752	11.0708	7.14697	11.4468	10.1411	5.39014
9.84033	10.3462	10.8247	12.3081	5.47217	9.68994
4.12549	4.19385	10.7222	12.3081	9.57373	8.65771
6.36084	10.3462	11.3579	11.522	4.11865	8.89697
4.53564	10.5376	5.43799	7.81006	7.05811	6.96924
10.0727	4.36475	11.2759	10.1821	4.98682	4.69971
9.63525	10.0727	12.3081	12.3081	10.3188	4.39209
9.90869	11.3579	4.51514	10.0727	4.00244	10.3325
6.98291	5.2876	12.3081	12.3081	8.7124	4.59033
4.44678	8.85596	11.5288	9.76514	10.7632	9.77881
3.7085	12.0142	9.28662	8.01514	5.32861	10.4282
4.93896	10.312	5.52686	11.8296	7.92627	7.7417
6.32666	10.312	5.26709	4.95947	11.146	9.75146
7.10596	6.49756	11.3579	9.69678	9.50537	4.43311
8.104	11.4604	9.25244	10.7427	12.1987	4.18018
5.41748	11.5083	11.7476	10.0727	6.04639	3.77686
5.2124	9.90186	9.65576	10.7222	4.48096	9.87451
3.89307	10.2505	5.83447	7.24268	11.4263	4.09131
7.76904	9.90186	10.5581	12.021	9.62158	3.81104
8.7124	10.5581	12.3081	7.72119	10.0933	10.5513
8.73291	10.5718	3.89307	9.854	9.18408	9.5874
3.90674	4.31006	4.604	5.45166	9.89502	9.50537
5.64307	11.3579	12.3081	4.12549	7.68018	4.78174
10.4419	10.8589	5.48584	8.86279	7.17432	7.65283
9.79248	4.27588	5.41748	10.0044	10.0933	10.9683
9.12939	10.7427	7.61865	12.021	5.20557	9.65576
9.74463	11.3784	11.604	7.67334	4.40576	4.25537
10.1685	9.79248	12.3081	9.30713	6.08057	5.00732
7.74854	4.80225	12.3081	11.146	9.74463	4.48096
5.2124	6.36084	11.7476	4.51514	11.4468	6.07373
5.41748	10.5513	12.3081	12.3081	4.31689	4.88428
8.65771	10.7769	12.3081	9.45752	5.65674	5.22607
10.4898	4.05713	12.021	4.47412	9.92236	5.39014
8.30225	11.2759	10.8931	12.0552	10.353	11.2759
7.19482	7.71436	10.2368	9.77197	11.3784	7.73486
8.66455	11.2759	12.3081	9.65576	4.17334	3.6333
8.66455	7.01709	5.17822	12.3081	9.57373	5.32861
4.10498	10.5649	5.2876	11.1597	9.90869	4.53564
6.34717	11.3579	10.0044	10.1479	9.95654	3.45557
10.0864	11.9048	10.1411	12.1919	11.8364	9.84717
10.4829	12.3081	10.271	11.3784	7.07861	9.43701
4.53564	12.3081	5.41748	10.7222	11.9458	3.75635
7.61182	12.3081	11.0161	9.25928	9.77197	3.81104
9.98389	4.8501	9.25244	11.3579	11.3784	3.81104
10.5718	12.3081	12.3081	9.79248	5.88916	4.67236
10.5786	4.4126	7.26318	9.79248	11.4604	4.604
7.72119	11.4604	11.8023	12.0552	9.89502	4.51514
5.19873	8.9585	12.3081	6.22412	11.4878	4.33057
5.78662	5.06885	12.3081	10.3257	9.45752	9.90186
10.7427	9.29346	6.48389	12.3081	10.3188	3.99561
4.95947	6.36084	10.7769	10.7769	4.31689	9.77881
7.6665	12.3081	10.0044	5.29443	6.98975	10.1343
4.15967	7.01025	10.8315	12.3081	4.80225	7.09229
7.06494	11.8364	11.2759	7.11963	7.75537	7.09229
8.76025	12.1987	9.76514	9.7583	9.42334	4.27588
10.3462	6.48389	5.64307	10.7222	10.0933	9.77197
9.28662	11.7476	11.5903	9.94287	7.18115	9.68311
7.73486	11.7476	9.77197	9.50537	11.4263	9.5874
5.22607	12.3081	8.71924	11.2759	6.6001	10.9546
8.65771	10.1411	10.4419	12.2192	6.91455	10.9683
5.14404	10.0727	11.604	11.6177	4.36475	7.81689
11.1597	4.69287	4.69287	4.80225	11.5288	10.7358
10.4624	12.4517	11.3579	7.09912	10.0933	3.8042
10.2026	4.36475	4.27588	5.52686	9.90869	4.5835
4.80908	4.25537	4.06396	7.61865	11.3784	9.50537
9.68311	10.271	11.4604	10.729	9.07471	4.74756
4.11182	11.4263	9.99756	4.99365	9.32764	3.95459
10.4282	10.8315	9.50537	11.5903	9.32764	4.33057
9.50537	7.79639	9.81299	9.62842	11.3169	3.87256
11.2759	4.83643	3.83838	7.61865	9.91553	4.13916
9.4165	11.7476	10.0659	11.1802	10.2026	7.16064
4.22119	11.5151	10.0727	8.13135	5.7251	9.75146
10.5991	7.72119	9.97705	7.61865	11.3579	11.3716
9.89502	4.50146	10.1411	7.79639	11.4263	10.0933
7.72119	11.3784	5.40381	3.89307	5.32861	10.0933
4.80225	9.79248	9.48486	8.90381	9.48486	10.0933
8.979	7.16064	4.32373	10.2505	11.3784	9.68311
3.90674	11.3784	4.81592	5.52002	5.32861	10.5923
4.61768	10.8247	11.5151	9.80615	10.4624	10.5649
10.606	11.3579	9.68311	11.522	9.91553	4.22803
10.7769	10.8247	10.2505	9.50537	9.0542	4.56982
9.80615	11.3784	10.1069	10.5581	9.89502	10.4419
11.1528	4.23486	10.0727	10.5581	10.7222	4.67236
4.4126	10.8315	10.9819	6.06006	11.5288	4.1665
5.63623	9.77197	10.2778	11.4604	7.80322	5.43799
4.80908	5.22607	6.50439	4.61768	7.80322	10.811
3.95459	10.647	4.84326	11.4604	10.1821	9.68311
4.00244	5.45166	7.01025	3.7085	10.7222	7.09229
9.90869	11.0024	7.01025	5.35596	9.87451	6.04639
5.06885	9.90869	9.80615	4.25537	3.81787	9.89502
4.04346	10.1411	9.79248	10.7769	11.5903	3.85205
4.80225	9.854	10.8247	8.35693	5.60205	9.50537
5.2124	10.3394	5.04834	10.9273	9.62158	6.38818
5.74561	10.647	7.85107	9.98389	9.7583	7.70068
9.46436	5.22607	11.522	11.3784	10.2026	11.4263
9.50537	7.26318	7.18115	4.604	3.7085	11.4263
7.69385	11.5903	9.60791	8.65771	3.41455	4.87061
6.05322	9.79248	5.23975	11.8023	12.3081	4.11865
10.0044	10.4692	10.271	4.32373	7.80322	8.15186
7.76221	10.0864	9.60791	10.7153	11.2759	11.3716
7.18799	10.312	8.3501	10.1138	4.91162	9.50537
4.5835	9.89502	6.9624	10.0933	10.3394	4.26904
5.23291	4.84326	9.62842	11.2759	9.36182	5.06885
10.2642	11.604	6.48389	10.2026	7.15381	7.68701
4.62451	11.9458	4.80908	11.0913	8.7124	5.06885
11.3784	10.3188	6.46338	8.74658	7.24268	9.77881
11.7476	8.71924	10.3188	10.8315	5.45166	3.96143
5.74561	10.0727	8.68506	10.5649	10.0727	10.7222
9.69678	10.2505	6.48389	10.4692	5.15771	4.29639
5.47217	7.75537	6.31982	11.2759	9.97705	11.5425
5.60205	11.5903	11.3579	10.312	5.93701	4.20752
11.2827	11.5903	12.3081	10.606	4.69287	6.48389
10.2095	9.48486	11.3579	7.24268	9.76514	9.77881
10.1821	10.3462	12.0688	9.68311	11.4263	3.729
7.14697	9.77881	4.54248	3.90674	9.90869	8.00146
8.9585	11.8023	4.56299	3.79053	9.80615	9.97021
8.30225	10.3188	7.72119	10.0727	12.3081	4.97314
4.61084	8.7876	5.27393	10.312	11.3784	7.59814
4.7749	9.45068	10.3394	9.7583	8.71924	7.80322
4.72021	7.61865	5.22607	9.69678	10.7222	3.5376
5.75928	11.3032	4.50146	4.31689	10.7222	5.01416
9.84033	10.7017	10.729	12.4927	11.8364	4.55615
8.3501	10.0727	11.563	11.522	3.34619	11.522
3.95459	10.7769	5.93701	10.8931	10.312	6.88037
8.97217	7.61865	11.1392	9.45752	9.74463	4.03662
2.81299	7.68701	11.5903	9.64209	12.1987	4.80225
7.24268	9.61475	11.9048	10.0796	4.09131	5.60889
7.01025	6.38818	11.5903	7.18115	4.09131	7.78955
9.89502	8.74658	5.95068	10.8315	12.3081	4.80225
4.29639	11.6108	12.2808	6.46338	8.65771	4.10498
10.5923	9.65576	10.4282	10.2095	9.0542	9.68994
10.5923	11.8364	8.3501	10.647	6.85986	3.96826
4.99365	4.51514	4.69287	10.0044	9.60791	9.86768
9.81299	5.32861	10.0181	4.31006	12.1919	9.34814
7.70752	8.89697	11.604	9.98389	4.22803	9.25928
10.4692	7.67334	10.7632	4.80908	12.3081	5.77979
3.91357	11.2554	9.65576	7.18115	10.0181	4.61768
9.74463	9.89502	11.3579	10.271	7.11279	4.61768
9.5874	6.0874	10.9273	10.2505	8.80811	11.563
3.95459	6.06689	11.5151	10.0727	11.5493	4.40576
10.5718	12.3081	11.8364	9.65576	4.61768	7.89893
7.75537	6.13525	10.7427	10.729	4.20752	3.95459
5.2124	5.0415	11.5903	10.4214	5.09619	4.30322
4.99365	10.4829	10.7427	5.23975	10.353	5.75928
4.74756	4.26904	11.604	9.72412	10.2095	4.55615
4.34424	4.43311	10.6948	9.36182	4.89795	9.79248
10.2026	9.68311	11.604	6.48389	7.08545	7.14014
7.16064	7.86475	10.0727	9.79248	10.1069	4.61768
5.93018	11.8364	11.604	3.83838	9.50537	7.06494
9.95654	10.312	10.8589	10.1138	10.3394	9.77881
8.90381	12.3081	11.604	10.5513	7.79639	9.90186
12.9028	12.3081	11.8296	10.0727	6.51123	9.91553
4.47412	10.4624	7.67334	11.4399	7.89893	12.1782
10.0933	10.5991	10.7427	10.7769	12.3149	12.4927
4.36475	12.3081	7.6665	10.2915	5.24658	3.87939
4.74756	12.3081	10.7769	5.48584	7.72119	10.9273
6.48389	12.3081	7.98779	11.4263	10.1411	4.08447
3.90674	10.7769	9.5874	10.6128	5.32861	5.86182
6.36084	11.9526	9.64209	7.33154	10.4692	4.05713
10.0727	4.19385	11.8364	10.1069	11.4263	10.4419
4.41943	3.79053	12.3081	9.77881	4.42627	4.15967
4.0708	6.20361	9.31396	4.98682	10.9341	10.8315
6.48389	3.95459	12.3081	9.90869	3.79053	6.06006
10.4077	3.82471	11.7476	8.76709	9.50537	10.5923
5.20557	3.83838	11.7476	9.57373	11.4604	9.89502
4.32373	4.69287	9.854	4.41943	10.2847	9.65576
4.12549	6.78467	10.7358	3.96143	9.34814	4.89795
10.0796	10.7427	10.8862	9.79248	9.69678	3.71533
4.55615	5.2124	10.1001	4.05029	9.69678	4.22119
8.13135	10.4692	11.5083	6.94873	10.1753	10.1821
12.0688	10.7153	6.50439	9.48486	10.5581	7.81689
10.1343	9.98389	12.021	9.97705	9.79248	5.56104
5.23975	10.77	11.6108	10.0933	10.9273	12.3149
9.33447	7.17432	7.01025	5.31494	11.2759	4.23486
11.522	5.64307	9.45068	7.89893	3.96143	4.92529
9.65576	10.312	4.61768	9.87451	5.08936	4.18018
5.37646	12.3218	11.1528	10.9683	12.6021	10.1821
4.12549	4.31006	12.3081	10.7769	4.72021	4.13916
10.729	4.79541	9.82666	5.15771	4.27588	7.75537
11.6724	10.7769	7.06494	4.56982	11.7476	10.1821
10.729	10.3462	11.604	5.06201	4.26221	3.64014
9.77881	10.2505	5.20557	3.95459	11.5903	3.64014
9.77881	7.10596	4.80225	10.4214	4.24854	10.4898
7.70752	8.71924	4.39209	4.80225	11.604	10.9683
10.2095	10.1753	8.14502	4.50146	11.481	5.3833
3.83154	3.33936	4.00928	4.26221	10.4077	7.81689
5.39014	10.9341	6.771	10.5718	6.04639	4.80908
8.68506	10.8247	7.2085	10.9683	4.5835	4.00928
10.6948	5.31494	7.70068	10.1821	6.04639	6.01904
10.3394	5.14404	8.65771	11.3784	7.61865	9.45752
10.2505	10.7769	12.1919	7.01709	4.39209	4.19385
4.31689	10.312	5.48584	11.522	4.99365	8.01514
9.84717	9.89502	5.57471	10.5649	3.729	10.2026
7.57764	7.05811	10.5649	9.61475	5.10986	10.2026
10.5581	4.11865	7.19482	7.01025	5.24658	9.73779
7.24951	4.46729	4.24854	12.4858	4.99365	9.33447
5.4585	10.7632	10.23	8.104	11.5835	7.94678
6.04639	11.2007	9.45752	10.5376	3.18213	9.32764
5.47217	4.75439	11.5903	7.6665	7.70068	6.06689
7.86475	4.61768	10.3188	7.10596	4.99365	4.93896
4.21436	11.8364	11.7476	6.48389	10.3394	10.2847
4.45361	11.8364	11.5288	10.4692	4.7749	4.88428
10.1958	7.57764	11.5151	10.2095	5.17822	3.74951
6.08057	4.62451	11.5151	6.03955	11.7476	8.90381
7.61865	7.33838	10.4692	10.4692	6.06689	3.44189
9.53271	7.06494	6.38818	4.63135	10.0796	5.13721
3.96143	4.05029	11.1528	10.729	3.64014	4.28955
9.98389	9.45068	8.02197	10.3394	4.36475	4.09131
10.0044	10.7769	11.4331	10.3394	9.74463	3.48975
7.72803	10.312	10.1343	11.5288	4.22803	4.15283
4.99365	9.69678	7.11963	10.7017	4.78857	10.2095
4.99365	7.86475	10.3394	10.312	6.99658	4.39209
4.99365	10.7769	7.16064	12.1987	7.16064	4.02979
9.60107	5.48584	10.0796	4.54932	11.3784	10.9683
4.18701	4.29639	5.00049	10.2437	11.5288	7.68018
5.23291	4.80908	12.1987	8.02197	4.43994	7.70068
4.99365	4.46729	10.353	10.6675	10.0181	10.5513
4.98682	10.312	10.2505	4.80908	10.1548	9.61475
5.13037	11.9526	3.95459	10.8179	10.3667	4.51514
5.60205	7.98779	10.0181	10.9683	4.06396	10.9819
9.20459	9.23877	11.5493	10.23	11.3442	3.95459
8.97217	11.4604	8.58936	8.3501	9.65576	4.80908
9.47803	6.9624	8.35693	10.4419	9.88818	3.7085
10.77	11.3101	4.22803	8.3501	10.271	9.98389
9.20459	10.312	4.83643	7.09912	4.62451	10.3394
7.1333	6.48389	11.2007	8.3501	3.87939	10.3599
5.24658	6.48389	7.56396	8.3501	9.36182	10.1616
10.1001	10.1479	9.5874	4.63135	5.21924	10.9683
5.26025	4.83643	10.7222	11.4263	3.64014	3.4624
10.1753	7.2085	10.4351	4.21436	10.0933	4.21436
5.15088	10.353	3.96143	10.0727	4.45361	9.98389
10.3188	4.38525	3.95459	6.98975	4.45361	3.55127
7.25635	5.63623	10.3394	8.58936	5.4585	12.1919
8.38428	11.3716	5.46533	12.5063	6.0874	5.43799
4.25537	9.54639	4.42627	9.81299	10.0181	11.4468
5.17139	8.30225	9.61475	7.8374	9.4165	10.2026
4.08447	8.30225	5.99854	11.522	5.13721	4.5083
3.91357	9.23193	9.84717	4.31006	5.34229	4.61768
4.05029	8.30225	11.9526	5.23291	4.31006	4.5083
7.67334	5.47217	7.29053	12.0552	4.62451	6.04639
4.99365	4.69287	9.12939	9.90869	6.1626	7.07861
4.56299	10.3257	9.73779	3.94092	4.72705	9.34814
4.82959	9.90186	4.31006	9.48486	6.1626	5.90283
5.17139	10.1685	8.52783	9.90869	4.31689	4.57666
5.17139	11.5151	8.13135	9.79248	9.61475	5.60889
5.15088	10.1411	4.36475	8.9585	4.99365	10.9819
4.99365	10.9956	9.62158	10.2026	5.2876	11.0845
7.63916	11.2007	6.36084	10.271	10.7769	10.9819
5.45166	6.50439	5.88916	11.3579	4.98682	10.2437
11.3784	11.3784	3.95459	4.45361	4.07764	7.84424
6.94873	10.5649	10.9273	10.0727	4.82959	6.04639
4.79541	9.62158	6.06689	7.01025	4.20068	9.90186
5.90283	10.1479	9.12939	12.2192	4.87061	9.89502
11.4673	8.02197	7.15381	9.12939	9.2251	10.3394
9.54639	4.06396	10.2095	9.12939	5.4585	6.94189
11.522	11.3579	7.01709	10.2095	4.57666	7.55713
12.0347	11.3169	11.2827	4.83643	12.0415	10.1821
9.25244	5.00049	10.7153	9.60791	9.86084	5.59521
7.72119	11.3784	11.8364	4.09131	4.23486	4.10498
8.3501	11.3579	11.0708	7.10596	10.4624	10.6128
3.82471	9.75146	7.10596	4.73389	5.4585	6.90771
9.23877	10.312	4.43994	8.71924	8.89697	10.1821
8.65771	5.15771	11.3101	11.8023	8.71924	4.53564
9.00635	7.76221	9.68311	10.5786	10.647	10.4009
9.28662	5.94385	9.80615	10.1753	7.81689	10.2505
4.61084	6.36084	4.7749	11.5151	10.3325	9.68994
4.18018	6.48389	11.2759	4.43994	7.15381	7.1333
9.14307	4.80225	9.854	11.3784	9.36182	5.23291
11.8296	11.7476	10.3257	11.8364	11.4263	9.77881
5.80029	10.5581	10.1685	7.01025	3.43506	5.70459
8.91064	8.3501	8.9585	4.56299	10.4761	9.50537
12.3081	3.7085	5.67725	12.4995	10.606	9.77881
5.16455	11.5903	4.46729	7.33838	10.8999	9.55322
7.11963	9.52588	11.2827	4.01611	4.53564	4.48096
8.93799	11.3511	9.60791	5.39014	4.67236	4.44678
8.43213	9.854	11.8364	7.01025	7.61182	7.70068
7.12646	8.3501	10.1206	5.06885	7.09229	10.0933
9.62842	12.144	11.9868	6.47705	10.0659	10.2095
9.40967	3.91357	11.8364	4.43994	7.20166	11.522
8.30908	4.40576	9.94971	7.16064	4.61768	4.39209
4.31689	9.24561	9.74463	10.9956	10.1548	11.3716
7.78955	10.4898	4.20068	11.522	4.11865	4.13916
6.23779	11.5903	11.5151	12.3081	4.15283	4.56299
8.76709	10.5581	12.4858	9.72412	10.7427	4.88428
4.69287	11.5903	9.48486	11.4878	11.604	9.87451
9.58057	11.5903	3.4624	9.60791	11.8364	10.0727
9.56006	4.43994	10.2095	12.0552	3.89307	4.74756
9.65576	5.46533	5.56104	7.70068	12.4858	7.22217
7.24268	5.59521	10.5171	12.3081	4.59717	11.105
9.75146	10.3872	10.5171	9.50537	5.29443	9.65576
3.95459	4.08447	5.90967	11.3579	9.78564	4.24854
4.39209	4.54248	11.8364	12.3081	9.98389	10.2231
6.47705	8.94482	11.8364	12.3081	6.23779	7.16748
10.1616	11.7476	11.1187	7.14697	9.77881	10.5718
6.90771	11.7476	11.5151	3.94092	10.3188	5.2876
4.55615	8.52783	11.3101	10.7563	4.52881	4.25537
7.09229	10.5513	11.2349	5.5542	5.42432	10.2163
8.63721	12.1919	11.5083	5.74561	10.1821	10.1821
5.59521	11.4468	9.77881	8.65771	6.13525	10.0796
6.13525	6.07373	10.6401	8.65771	12.4858	4.28955
10.1616	4.01611	11.3784	11.4263	5.52686	4.51514
11.1255	10.729	11.3579	12.3081	9.89502	4.61768
12.3628	12.356	11.3101	11.3579	4.46045	4.76807
7.70752	11.604	10.2095	9.65576	10.4419	8.7876
10.7427	7.09229	9.53271	9.88818	10.4077	4.75439
10.7153	8.3501	4.80225	9.90186	10.4077	10.3599
10.6606	11.9253	10.4214	10.4692	9.77881	7.86475
9.55322	10.3462	9.89502	10.4692	5.74561	6.88037
3.62646	11.3784	9.89502	10.7837	10.1753	5.32861
9.62842	10.4692	12.3218	7.68701	10.0591	7.15381
5.39014	10.4282	9.55322	12.021	9.854	4.64502
7.09912	9.25244	7.79639	5.63623	5.32861	10.3394
3.70166	10.5649	7.07861	6.88037	9.92236	7.15381
5.4585	11.5151	10.0181	10.0181	4.80225	9.69678
4.22119	10.4419	10.4419	12.3081	3.77686	11.4263
10.4146	12.4927	6.44971	10.8931	9.78564	4.92529
9.51904	4.35791	11.4468	7.79639	10.7427	3.86572
4.03662	11.2007	11.3579	8.74658	3.77686	4.11865
10.271	10.647	7.10596	10.4898	9.77881	4.11865
11.5288	10.5581	11.3374	11.1255	4.02979	9.72412
4.76807	4.08447	11.3374	5.00049	4.80908	7.22217
9.56006	11.2007	5.26709	12.3081	9.67627	9.90186
8.91748	11.4878	10.1206	9.94287	7.24951	10.9136
10.1206	9.25244	4.91162	9.7583	4.55615	4.78174
11.522	10.6948	11.4263	6.34717	9.77881	4.78174
4.28271	10.3188	10.1821	5.41748	11.3579	10.8452
4.28955	9.16357	10.2505	10.2368	11.3579	3.8042
6.47021	11.604	5.60205	9.54639	4.75439	4.55615
11.2212	10.9204	6.0874	11.0161	5.35596	3.68799
7.81689	10.0181	11.3784	4.03662	11.4468	3.95459
10.1958	11.604	10.4419	4.41943	11.3784	7.26318
4.76807	11.5903	5.59521	12.0415	6.31982	6.9624
10.8315	9.25244	5.59521	10.6401	4.54932	5.27393
4.71338	11.3852	9.87451	10.3325	10.5923	7.80322
9.53271	7.10596	11.3784	6.82568	4.57666	12.7798
4.13916	12.3081	11.3579	9.89502	5.06885	11.3716
7.59131	11.3374	4.56982	8.39111	10.9273	4.80225
5.22607	11.8364	11.3579	10.5649	11.3579	3.55127
9.23877	11.3374	11.3579	11.563	4.01611	4.22803
12.5063	11.8364	9.34814	7.09912	12.4858	9.50537
9.12256	11.3784	11.7339	4.90479	4.59033	12.479
7.00342	11.2485	12.3081	12.0278	10.5923	6.96924
9.48486	11.8364	11.2485	10.2915	11.2007	4.5835
10.3325	4.43994	9.42334	6.34033	10.3325	4.33057
4.96631	11.4263	12.1851	6.34033	11.5288	4.55615
10.4556	11.3784	7.10596	7.09912	9.96338	10.1821
4.69287	5.26709	11.604	4.76123	12.3081	5.021
4.54932	11.3784	11.7476	9.24561	5.13037	4.39209
4.95264	11.3374	5.73877	8.11084	11.3784	9.79248
10.5923	10.8042	9.79248	11.187	12.3081	5.41064
4.80225	10.1479	6.36084	11.1733	11.0093	11.2759
4.93896	10.0727	7.79639	11.3784	9.58057	6.02588
9.50537	11.8364	6.72314	10.8862	12.3081	5.50635
7.65283	11.8364	9.36182	11.3784	6.99658	3.51709
9.88818	11.8364	9.5874	9.60791	11.5903	5.36279
9.91553	12.3081	10.1753	4.93213	8.6167	7.75537
9.86084	5.24658	5.06885	4.91162	4.11865	5.36279
7.01025	11.8364	10.4214	5.15088	4.43311	3.95459
9.50537	12.3081	3.33936	10.9273	3.96143	9.4165
4.37842	12.3081	11.5903	5.15088	4.42627	5.24658
9.61475	10.5102	11.7476	4.95264	3.16846	9.89502
7.04443	12.6089	11.7476	4.08447	5.20557	3.95459
3.9751	5.59521	11.7476	10.8247	9.854	5.20557
2.93604	10.4419	11.7476	7.8374	10.1685	10.7427
11.3579	11.3374	11.5903	7.01025	9.81299	6.06006
10.8384	11.3784	9.52588	11.3579	4.95947	4.46729
4.97314	11.8364	11.3374	8.3501	12.5063	4.33057
4.67236	9.2251	11.1938	11.5083	7.18115	9.45752
12.3833	11.5493	5.23975	7.8374	4.59717	10.5581
5.49268	10.5649	4.4126	6.53857	11.7476	10.1821
10.1069	7.71436	11.8023	11.4741	7.16064	8.16553
4.69287	12.4858	3.96143	6.50439	11.7476	7.24268
5.15771	11.3784	11.1255	7.01025	4.40576	4.87744
9.25928	4.56299	10.606	11.3579	10.3394	10.2915
9.89502	8.98584	10.4898	8.3501	9.98389	10.2026
9.98389	9.90869	11.1938	8.3501	4.3374	10.7085
4.48096	11.3374	10.9273	8.3501	10.1274	4.55615
9.30029	10.1411	10.9273	5.03467	4.2417	9.5874
9.82666	7.71436	5.77979	11.3579	5.47217	10.0933
10.4692	11.4878	5.41748	10.7769	11.4263	10.0933
10.2847	9.15674	9.81982	10.0591	9.62842	6.99658
6.88037	11.7817	11.6792	9.32764	4.56982	7.0376
4.0708	11.5083	9.50537	9.30029	7.11279	7.02393
13.3267	11.3101	9.854	10.2847	5.18506	5.37646
5.22607	9.90186	10.8315	9.50537	9.60791	4.11865
4.59717	4.91162	9.6626	12.3081	4.4126	4.57666
4.87061	9.78564	9.78564	12.3081	11.4194	4.72705
4.87061	11.3579	8.67822	12.3081	7.08545	11.105
4.88428	6.22412	8.30225	4.86377	4.31689	9.69678
4.47412	11.3579	8.30225	11.9048	11.7476	4.53564
4.97314	11.7476	7.93994	11.9048	4.43994	9.4165
4.97314	11.3374	5.60205	7.10596	4.43994	7.02393
5.16455	9.45752	8.7876	5.59521	5.15771	9.65576
10.2095	11.5903	11.4673	8.63721	9.5874	5.2876
8.68506	11.5903	9.65576	5.26709	4.39209	10.0933
7.07861	11.5903	4.63135	8.90381	9.77881	5.32861
2.99756	11.5903	10.8179	5.50635	9.34814	7.229
6.354	11.7476	9.0542	12.3081	4.11865	4.11865
9.30029	11.7476	11.522	12.021	9.77881	9.45752
4.90479	11.7476	9.07471	12.021	7.15381	5.00732
10.9273	11.7476	9.37549	10.2095	4.39209	4.74756
4.30322	11.604	7.15381	4.08447	10.5923	4.85693
9.44385	6.48389	9.68311	9.20459	11.3784	5.40381
10.2095	7.72119	10.1821	9.36182	9.38232	4.22803
5.4585	7.72119	5.47217	10.3325	5.23291	4.48096
10.4351	6.34033	10.2915	7.80322	4.39209	9.97705
11.3579	7.03076	11.604	4.69287	9.77881	10.8384
4.56982	6.48389	11.1323	4.69287	5.23291	7.09229
10.9819	6.48389	11.2554	9.61475	5.23291	4.00928
11.1802	9.87451	11.1733	7.23584	10.5718	10.3462
7.92627	6.48389	11.5288	5.27393	9.17725	3.48291
11.8023	6.48389	10.1206	9.7583	11.7476	10.3735
9.65576	6.48389	11.3032	10.8862	4.62451	9.89502
7.33838	11.7476	10.2095	10.353	11.7476	10.3188
10.2026	10.7769	10.4419	10.9204	4.93896	7.09229
11.064	4.22803	6.08057	9.68994	10.606	4.67236
10.1753	10.4419	10.2437	11.7954	6.9624	4.43994
10.1753	9.95654	10.5581	9.90869	6.40869	4.62451
7.33838	5.34912	8.11084	10.0181	4.22119	4.43311
10.7905	5.1167	8.3501	4.81592	4.78857	10.6333
4.19385	9.55322	10.3325	10.8794	4.76807	3.95459
4.20068	10.1685	10.5923	4.89111	5.35596	10.5786
4.72021	10.5649	4.92529	7.86475	4.61768	3.96143
8.9585	10.5513	11.9868	6.37451	4.66553	10.0727
5.82764	11.563	4.76807	10.5581	10.7427	9.90186
4.80225	9.60791	9.74463	5.80713	3.29834	6.13525
4.93896	8.93799	9.74463	5.22607	6.13525	7.09229
4.37842	9.84033	8.96533	4.46729	3.44189	7.14014
7.72119	5.62256	4.39209	4.91162	9.44385	9.69678
8.92432	10.5786	5.17822	4.67236	9.73779	4.24854
3.66064	10.2778	7.17432	9.60791	9.98389	8.14502
7.10596	5.41748	10.1616	10.7222	4.45361	10.4009
5.13721	10.0591	9.53271	10.1001	10.312	10.5854
7.08545	10.2437	4.91162	4.69287	4.47412	4.48096
7.08545	6.32666	10.6401	4.83643	9.52588	9.6626
9.77881	11.5903	9.30029	10.0796	10.3872	3.37354
4.61768	10.312	8.86279	3.96826	9.80615	3.96143
4.32373	5.90967	10.0591	11.1528	6.32666	7.07861
7.17432	6.34717	8.09717	12.7866	6.06006	9.65576
4.22119	7.09912	10.1411	7.8374	3.77002	9.89502
7.18115	9.79248	4.5835	9.74463	4.84326	3.70166
5.87549	5.73877	4.52881	5.03467	11.2212	10.0864
10.4556	11.604	8.3501	5.59521	3.88623	12.3149
10.9751	11.604	5.26709	5.56104	10.394	2.57373
6.50439	11.1187	6.3335	8.86963	10.394	4.93896
4.79541	7.10596	6.48389	9.27295	4.42627	10.8452
2.81299	5.32861	6.48389	9.19775	9.92236	10.0727
12.479	10.0659	6.48389	9.19775	3.33936	11.4741
10.8999	7.15381	6.48389	6.23779	10.5513	7.16748
4.25537	4.76807	6.48389	9.43701	7.18115	4.22803
9.61475	5.87549	8.90381	9.54639	9.55322	3.95459
10.353	7.87158	10.9956	8.93799	9.91553	9.10205
10.9273	7.10596	10.9273	12.3218	9.55322	3.6333
7.59814	7.10596	9.60791	11.9458	4.40576	10.3667
3.56494	10.5581	5.53369	10.3804	11.6245	4.29639
9.90869	4.61768	3.94092	10.0727	3.76318	7.06494
5.41748	11.3784	4.31006	11.2554	11.3784	4.39209
5.57471	5.15771	6.10791	4.99365	4.0708	4.31689
5.57471	4.48096	7.01025	5.52686	10.8315	3.38037
7.61865	4.47412	7.01025	10.9067	7.79639	5.26709
5.41748	5.50635	6.50439	12.3218	4.53564	9.68994
4.30322	6.29932	7.21533	12.4858	9.98389	5.34912
10.7769	10.5513	10.5581	7.12646	11.1528	5.75928
4.2417	7.24268	10.5581	10.5649	4.45361	9.86768
4.96631	4.31689	11.1118	9.37549	7.94678	9.21143
4.96631	6.13525	8.30225	9.28662	4.83643	3.94775
4.9458	4.46045	10.4487	9.75146	4.52881	3.8042
10.2368	4.51514	10.7769	9.50537	4.62451	6.96924
7.65283	9.20459	10.7769	9.91553	11.3579	6.01221
10.9956	9.28662	9.48486	7.89893	4.5835	5.60205
10.9273	9.38916	10.7769	8.58936	11.3852	9.65576
10.0181	9.14307	10.8179	9.15674	10.8384	8.15869
5.2124	10.5581	10.8247	9.53271	10.5923	10.3394
6.06006	9.50537	8.69189	8.81494	4.91846	7.0376
4.42627	11.2759	5.28076	8.35693	11.2759	7.80322
3.74951	6.10791	5.23291	10.2026	10.1138	5.93701
7.76221	3.79053	4.31006	8.93799	11.2622	8.89697
7.15381	5.48584	10.6948	6.48389	11.4604	7.81689
11.9253	4.83643	9.76514	9.97705	4.52197	10.3462
9.84717	4.39209	10.8589	4.99365	4.52197	7.90576
4.87061	7.70068	4.44678	3.95459	4.26221	6.68213
8.71924	4.146	9.28662	11.7339	11.5151	4.35791
10.1479	9.80615	6.49072	9.29346	11.5151	10.1821
8.3501	5.47217	10.4146	8.93115	11.3784	4.09131
10.606	11.8023	10.3394	10.606	12.0483	9.89502
10.189	5.39697	9.61475	10.4898	10.2505	5.36279
9.87451	7.34521	9.69678	10.7427	4.50146	5.50635
7.87842	9.65576	10.6128	5.75928	5.29443	9.55322
9.72412	10.7427	5.47217	9.77197	9.65576	9.97705
4.55615	10.7427	11.5425	9.36865	4.92529	3.33936
5.88232	3.73584	4.98682	11.1938	6.13525	7.81689
4.48096	3.77686	11.4741	11.5083	12.144	9.89502
4.11865	3.77686	10.811	12.1987	4.42627	4.29639
8.62354	3.41455	11.522	12.1987	4.11865	7.18115
6.47705	5.17139	9.87451	9.63525	11.2759	9.97705
4.28955	12.2534	6.16943	4.20068	9.30029	6.97607
10.1069	10.9341	11.5903	9.94971	9.854	5.25342
12.9644	7.8374	11.7476	11.522	4.55615	4.17334
12.4927	7.8374	4.84326	6.34717	9.67627	4.37842
7.03076	7.8374	4.09814	4.5083	8.79443	11.1528
4.75439	7.8374	4.95947	11.1665	6.96924	9.50537
9.78564	7.8374	11.4604	10.1821	4.48096	9.75146
9.70361	5.34912	7.11963	10.9956	12.3218	9.55322
9.90186	8.3501	7.11963	10.7769	4.46729	10.0796
9.13623	6.53857	7.11963	7.8374	9.54639	4.28955
9.396	6.51807	7.11963	5.83447	11.1528	4.13916
8.69189	6.48389	11.5083	10.1206	11.5151	4.43994
9.6626	8.11084	7.01025	6.98291	11.4673	11.105
8.66455	9.29346	11.3784	4.8501	4.22803	11.105
8.94482	10.5581	9.08838	9.13623	4.04346	3.95459
4.28955	12.4106	12.3833	8.30225	11.4263	10.0659
4.69971	11.4741	5.32861	9.52588	4.67236	9.5874
4.93896	10.9273	5.36963	9.09521	4.61768	4.07764
8.30225	3.94092	10.0727	9.12256	3.34619	3.34619
8.65771	7.10596	11.4741	9.13623	4.47412	10.7427
8.30225	10.9273	3.61279	9.70361	10.7427	4.61768
8.30225	10.9273	8.979	10.8315	10.2368	4.47412
7.24268	11.2485	6.68896	10.0112	10.2778	9.74463
8.66455	10.729	9.89502	5.58154	5.24658	4.44678
8.66455	10.8862	9.64209	5.41748	9.44385	7.14014
7.01709	10.1206	10.8589	10.5581	7.75537	10.7427
10.5786	7.1333	6.57959	10.4761	9.5874	5.10986
4.04346	9.36865	7.34521	3.69482	11.4263	8.15186
5.49951	9.40967	6.98975	10.7427	4.98682	6.13525
8.39795	6.46338	12.5063	9.76514	10.6401	9.61475
5.02783	11.522	8.79443	10.4692	10.1548	4.67236
7.52295	11.3648	11.146	10.3872	3.64014	9.77881
8.38428	10.4556	9.45068	10.8794	9.63525	4.146
8.71924	4.99365	10.7222	10.2437	8.7124	11.3716
5.25342	4.604	10.1001	4.08447	10.9273	11.4604
8.9585	8.3501	10.8931	5.0415	11.563	10.2505
11.187	4.36475	11.4263	7.72119	4.01611	4.45361
8.9585	9.25244	10.1343	9.90186	5.479	5.62256
9.35498	11.3784	10.9751	10.3462	4.70654	3.77002
7.72119	11.3579	9.4165	12.4927	5.80713	3.7085
10.5581	4.44678	10.3257	10.8247	10.3394	4.48779
9.12939	9.854	4.80225	9.68994	4.99365	5.5542
6.64795	9.25244	9.77881	9.84717	5.10986	5.54053
7.01025	6.49072	5.13721	9.52588	11.105	4.75439
7.01025	7.71436	9.52588	10.312	8.81494	4.09814
8.99951	10.6128	10.5102	5.2876	4.39893	10.2915
9.14307	4.72021	7.67334	4.08447	5.75928	10.3257
11.6382	5.9165	5.41748	9.6626	12.7798	9.84717
10.7085	11.0571	7.0376	10.9136	5.26709	4.28955
10.0727	9.28662	4.46729	4.80225	4.37842	4.91162
7.8374	11.2759	6.03955	10.1411	10.729	11.105
7.8374	4.47412	9.67627	7.67334	5.26709	11.105
4.84326	10.7769	12.4858	4.4126	9.65576	4.68604
11.3784	8.73291	9.90186	4.37158	9.91553	4.81592
11.7476	8.73291	9.91553	10.3462	4.56982	5.73877
8.7876	8.30225	4.13916	4.75439	4.24854	4.67236
4.09814	7.48877	5.17822	7.46143	10.0796	10.1069
3.70166	6.4292	9.77197	6.48389	9.17725	11.1528
10.4077	4.52881	11.4604	5.84814	11.1323	4.55615
5.2124	4.39893	10.2163	5.1167	7.18115	7.80322
9.8335	10.7769	6.88037	9.46436	6.03955	7.80322
9.21826	10.312	7.67334	9.56006	5.00732	9.77881
6.48389	4.39893	7.79639	4.04346	4.30322	4.28955
8.32275	5.77979	12.4927	4.04346	11.1323	4.1665
11.3511	7.8374	11.8364	6.37451	4.01611	4.26221
8.73291	7.8374	11.3784	7.88525	8.36377	4.99365
5.54053	9.52588	11.3784	4.80225	9.67627	7.55713
8.3501	10.7769	11.3784	8.14502	4.99365	9.50537
6.53857	5.16455	11.3784	6.40186	10.9956	10.2163
6.53857	10.4761	11.0708	10.5581	2.68311	7.97412
5.67041	4.53564	6.58643	10.1479	10.0044	3.7085
9.68994	10.7358	10.0864	5.32861	4.29639	9.78564
7.8374	7.61182	12.6636	10.1821	9.8335	4.31006
9.53955	7.24268	5.13721	8.13135	12.4858	9.92236
11.2075	4.65186	10.9204	9.91553	10.3735	5.3833
5.06885	4.37842	11.1118	4.80908	6.94189	5.5542
6.98975	10.7153	10.5786	10.4419	5.04834	10.2026
9.55322	10.7427	12.5063	4.22803	10.4761	7.04443
6.48389	10.0181	7.18115	7.86475	6.94189	9.77881
8.53467	11.5288	11.4604	4.4126	10.8179	9.72412
11.4263	10.5786	10.4692	10.8315	9.97705	9.50537
6.48389	5.43799	7.49561	7.63916	6.97607	10.1753
10.5923	11.6108	8.30225	10.5923	7.81689	4.48096
4.22119	10.5923	8.73291	10.1753	10.4146	7.03076
4.22119	5.77295	9.12939	10.1069	9.89502	8.75342
4.39893	9.61475	9.12939	8.39795	10.2642	4.21436
5.64307	9.5874	9.24561	8.30225	4.99365	9.68311
4.64502	9.4165	10.1821	8.9585	10.5786	4.28955
4.27588	4.22119	7.8374	11.5288	5.15088	5.60205
10.1069	7.33154	11.0845	7.3999	10.8452	4.67236
3.90674	4.08447	8.99951	8.76025	9.56006	7.00342
7.24268	10.8726	11.4604	8.73291	11.9526	4.08447
4.76807	10.8452	9.24561	11.4399	7.73486	10.2095
7.00342	10.8247	9.79248	4.97314	4.88428	3.6333
10.312	10.7769	8.55518	6.34717	10.1343	4.28955
4.70654	10.9136	8.65771	10.9956	10.0181	4.25537
4.146	10.8794	8.93799	7.50928	9.17725	4.72705
7.61182	5.23291	8.98584	7.11279	9.97705	4.07764
7.98096	10.77	10.353	5.27393	7.35205	6.13525
10.1069	10.6948		5.88916	10.4692	3.86572
8.7124	3.86572		5.39697	7.71436	6.47705
6.48389	9.24561		6.58643	10.6606	4.27588
5.23291	9.12939		7.52979	10.2095	4.22119
10.7632	8.99951		6.21045	9.70361	5.3833
7.61182	9.49854		11.5083	4.67236	3.94775
6.48389	9.84033		6.50439	7.74854	9.90869
4.65869	10.2368		10.2778	10.6401	5.4585
5.03467	11.5083		11.5356	10.189	5.4585
4.55615	11.3579		11.2007	7.80322	10.1753
4.37158	11.3784		11.5288	10.729	10.1753
6.48389	11.5288		6.18994	7.21533	10.3394
6.48389	12.3081		5.41748	9.74463	9.77881
4.28955	8.65771		5.54053	7.74854	5.49951
	11.0093		10.5649	4.57666	4.00928
	10.8521		10.8862	3.95459	4.18701
	8.35693		9.79248	11.3101	6.2583
	10.6538		10.5649	10.4761	4.48096
	10.9751		7.01025	10.7427	8.94482
	11.2485		7.24951	12.1782	4.20068
	10.9067		11.5903	10.7427	7.87842
	5.8208		11.5903	7.24268	4.8501
	11.9116		9.74463	7.16748	5.021
	10.4419		10.4761	6.03955	5.06885
	7.03076		10.2095	8.77393	9.57373
	10.4419		6.36084	10.6606	9.43701
	10.5581		9.74463	7.11963	4.55615
	9.53271		6.36084	10.9751	3.74951
	5.57471		10.4761	12.3081	9.77881
	10.8931		4.146	7.24951	4.26221
	11.1938		3.83838	7.24951	4.42627
	10.606		4.38525	12.3081	4.18018
	10.8384		4.35107	7.7417	5.60205
	11.1938		4.5083	12.3081	4.43994
	11.2349		4.91846	4.24854	5.39014
	9.52588		4.84326	10.2095	9.45752
	10.2026		4.49463	9.91553	4.81592
	5.57471		5.29443	12.3081	7.17432
	5.41748		11.4741	10.0044	3.5376
	8.66455		7.98779	12.3081	4.43311
	8.30225		11.8364	6.18994	4.05029
	8.30225		11.8364	5.15771	5.62256
	8.65771		9.64209	6.06006	4.44678
	9.78564		11.8364	3.92725	4.27588
	9.99072		11.522	4.39209	7.19482
	9.6626		6.48389	4.39209	10.7153
	8.69189		6.48389	10.5923	10.8247
	9.13623		6.48389	10.5649	4.61768
	9.47119		9.45752	9.77881	5.37646
	10.4692		11.604	9.77881	5.35596
	10.8315		11.2007	9.97705	7.72119
	10.394		10.4487	9.91553	5.24658
	4.00928		10.312	7.16748	5.62256
	4.7749		11.604	5.62256	4.84326
	7.61865		11.604	4.05713	4.43994
	9.79248		8.98584	5.27393	7.15381
	11.7476		9.37549	4.47412	2.99756
	11.7476		9.50537	4.09814	9.50537
	11.7134		6.1626	8.56201	4.7749
	11.7134		9.98389	4.95947	5.35596
	4.72021		12.3081	4.39209	4.53564
	6.21045		4.98682	10.0727	7.61865
	5.1167		9.67627	5.41064	4.61768
	4.51514		7.91943	3.90674	4.78174
	9.97705		7.23584	7.15381	9.40967
	9.79932		4.80225	7.78955	7.11279
	3.95459		4.80225	10.5923	7.16748
	4.22119		7.61182	7.14697	4.31689
	9.23193		5.22607	10.1753	4.26221
	4.68604		5.22607	9.56006	6.13525
	4.57666		10.7769	4.71338	7.04443
	9.77881		4.68604	6.32666	4.00928
	4.80225		8.3501	5.13721	3.61963
	4.76807		10.7358	7.12646	9.66943
	9.47803		7.86475	4.24854	4.26221
	9.90186		9.62842	7.68018	11.522
	10.7905		10.5513	11.2759	3.53076
	11.7476		4.81592	4.50146	3.53076
	11.604		5.17822	10.9067	6.05322
	6.48389		10.7769	10.0659	9.55322
	11.4604		10.3394	8.83545	5.58154
	11.4604		4.604	10.0727	9.69678
			4.80225	5.2876	4.44678
			10.0044	4.67236	6.13525
			7.6665	6.05322	3.77686
			4.61768	10.606	3.66064
			9.45068	6.05322	4.02979
			10.8247	9.77197	4.21436
			10.2095	9.50537	6.13525
			7.68701	9.80615	2.88818
			11.5015	4.4126	4.19385
			10.5649	7.10596	9.40283
			9.64209	4.11865	4.7749
			11.4263	5.32861	4.76807
			5.87549	6.98291	6.88037
			10.3188	9.55322	6.13525
			6.98291	7.80322	5.32861
			10.4829	3.96143	4.2417
			10.4487	4.43311	4.88428
			11.5288	7.68018	3.73584
			12.0552	10.2026	3.82471
			11.5083	10.2026	3.33936
			11.5083	4.32373	3.15479
			4.98682	10.3599	7.77588
			7.17432	8.96533	5.43799
			11.4468	7.17432	3.8042
			10.647	5.65674	4.61768
			10.0727	11.7339	4.31689
			8.90381	11.2759	10.5854
			9.74463	7.16064	9.65576
			10.7427	10.7632	3.86572
			3.55127	11.522	4.98682
			4.0708	11.522	12.1851
			10.0659	12.1851	9.61475
			11.2759	10.1343	4.45361
			10.0796	4.43994	4.86377
			9.72412	9.87451	5.65674
			13.0806	7.16064	4.97314
			9.89502	11.5083	6.06006
			5.15771	7.07861	4.39209
			9.64209	5.4585	4.39209
			10.8247	7.33154	4.39209
			5.22607	9.48486	4.39209
			5.39014	8.86279	4.13916
			10.353	4.22119	10.1616
				9.4165	4.80908
				6.13525	4.61768
				5.4585	4.22803
				11.6108	5.32861
				4.28955	11.0161
				5.58154	9.50537
				9.65576	7.09229
				4.51514	10.5991
				4.93896	6.97607
				10.1821	7.1333
				11.3237	10.2163
				10.353	7.07861
				9.43701	4.87061
				11.3784	7.01025
				11.5151	9.97705
				9.84717	6.04639
				5.26709	4.0708
				5.00732	5.021
				9.99072	10.4077
				9.55322	9.97705
				10.2095	5.93018
				3.14795	4.06396
				10.2437	4.93896
				7.24951	7.49561
				8.89697	10.1753
				10.4966	7.16064
				9.97705	4.76807
				9.5874	3.73584
				10.6675	10.2095
				10.2983	10.1958
				5.28076	10.4419
				5.69775	10.77
				5.71826	7.72803
				5.73193	7.07178
				6.49072	7.82373
				5.41064	10.8179
				7.09229	11.0435
				7.14014	11.2622
				10.2026	9.50537
				7.02393	6.51123
				4.44678	7.89893
				6.05322	7.04443
				4.05029	4.33057
				4.35107	10.7837
				10.7222	9.45752
				10.9409	10.9683
				4.11865	5.34229
				3.74951	4.56299
				7.62549	4.43994
				11.522	6.47705
				8.93115	4.6792
				12.1782	10.4077
				9.81299	5.17139
				10.7427	4.87744
				10.189	10.8315
				10.688	11.4468
				10.7427	10.8315
				10.77	5.4585
				10.606	11.3989
				10.2915	5.26709
				3.83838	9.90186
				10.3188	4.39209
				9.48486	4.22803
				10.8384	10.0727
				10.6128	9.5874
				10.2915	9.86768
				4.48096	7.81689
				4.15967	6.13525
				7.0376	10.2163
				4.69971	10.3188
				4.69971	4.15967
				9.80615	5.23291
				8.01514	4.11865
				6.18311	6.04639
				10.3735	10.2095
				11.522	10.1548
				4.26904	6.70264
				7.36572	10.5718
				7.1333	4.18018
				11.6382	4.18018
				3.96143	9.69678
				5.80029	9.98389
				10.2095	4.54932
				10.5581	10.1753
				11.5288	5.26709
				11.4194	6.05322
				11.3101	4.36475
				9.29346	6.03271
				9.50537	7.67334
				4.62451	9.90186
				6.40869	10.7222
				11.3101	9.19775
				11.8364	4.66553
				3.05225	4.79541
				4.55615	4.82959
				4.5835	4.07764
				7.07861	5.19873
				11.2554	4.72021
				11.2554	4.31006
				4.5835	4.57666
				11.1733	9.88818
				9.55322	6.92139
				8.4458	4.61768
				7.89893	6.04639
				11.6929	6.98975
				11.3784	8.0835
				4.72705	7.19482
				3.94775	10.6538
				6.08057	5.47217
				11.3784	4.55615
				11.5083	7.09229
				11.604	5.20557
				4.74072	4.7749
				10.3325	10.8042
				11.7476	5.32861
				7.12646	9.65576
				11.3784	10.0044
				10.5581	10.0864
				10.8315	11.4263
				5.93701	4.51514
				7.81689	10.0659
				7.81689	9.68311
				7.81689	10.9683
				10.2095	9.68994
				10.312	7.33154
				11.3579	4.74072
				11.4604	8.58252
				11.8364	10.0727
				11.8364	10.4419
				6.04639	5.37646
				4.5083	4.74756
				3.41455	4.80225
				4.35107	8.86963
				9.98389	7.24268
				4.37158	3.8042
				9.97705	9.79932
				5.00049	9.50537
				11.7339	6.92139
				11.4604	8.13818
				5.60205	7.1333
				11.604	10.1753
				4.93896	3.87256
				4.2417	4.38525
				4.51514	11.563
				8.65088	5.32861
				4.84326	5.37646
				11.8433	5.37646
				10.1821	10.2778
				9.50537	7.76904
				6.08057	4.88428
				11.8023	11.4263
				9.45752	6.94189
				9.45752	3.09326
				7.28369	5.5542
				5.32861	5.40381
				10.8315	9.68311
				4.01611	10.729
				11.7476	5.21924
				11.5903	7.05127
				11.5903	9.94971
				4.85693	10.2163
				11.7476	7.74854
				4.59717	4.8501
				7.98779	10.1821
				4.41943	7.18115
				11.2075	4.18018
				4.46729	9.65576
				11.604	5.06885
				7.24268	10.4692
				9.61475	4.09131
				11.7476	4.61768
				4.40576	4.37842
				4.10498	7.75537
				11.3374	10.2163
				4.59717	4.604
				5.09619	10.3188
				5.21924	4.39893
					7.81689
					4.88428
					7.05127
					5.30811
					5.30811
					7.75537
					5.50635
					5.50635
					6.31299
					10.0864
					9.77197
					4.84326
					7.37256
					9.87451
					3.76318
					4.45361
					10.1001
					7.2085
					7.74854
					7.74854
					5.43799
					6.01904
					4.37842
					3.83838
					7.85107
					4.49463
					7.70068
					7.07861
					9.75146
					4.15967
					4.46729
					9.98389
					3.84521
					4.49463
					10.3188
					8.80811
					7.11279
					7.24268
					4.13916
					4.28955
					4.35791
					4.4126
					10.0933
					7.83057
					7.83057
					4.42627
					4.42627
					7.11279
					9.68311
					9.90869
					3.95459
					9.34814
					4.31689
					4.25537
					4.39209
					6.92822
					4.00928
					5.35596
					4.87061
					4.39209
					9.97705
					4.18018
					9.854
					4.32373
					3.31201
					9.69678
					4.04346
					4.39893
					4.39893
					6.3335
					9.50537

## Sheet: Figure_2e
GndHCl	PBS	SDS/Tris	Urea/ABC	ACN/NaCl	ACN/TEAB
-0.16377	-0.5451	-0.5451	-0.02241	-0.5451	-0.670946
-0.02241	-0.47132	-0.02241	-0.33176	-0.47132	0.0843137
0.08431	-0.02241	-0.97103	0.08431	-0.97103	-0.237391
-0.48947	-0.7568	-0.47132	-0.5451	-0.47674	-0.930233
-0.1311	-0.7592	-0.7568	-0.7568	-0.5451	-0.170213
-0.5942	-1.518	-0.7592	-0.7592	-0.38437	-1.00263
-0.49079	-0.67095	0.08431	-0.47132	-0.60459	-0.657576
-0.97103	-0.97103	-1.51111	-1.99266	-0.49612	-0.489474
-0.91636	-0.46457	-0.37746	-0.30238	-0.49375	0.0462963
-0.69381	-0.37746	-0.5942	-1.33043	-0.37746	-0.528571
-0.62626	-0.7384	-0.38437	-1.51111	-0.46457	-0.060396
-0.12621	0.08431	-0.48947	-0.02979	-0.78986	-0.977907
-0.78986	-0.33176	-1.99266	-0.69381	-1.74762	-0.977907
-1.51111	-0.49612	-0.458	-1.518	-0.62847	-1.40725
-0.36154	-0.69381	-0.46457	-0.0604	-0.3	-0.0224138
-0.57973	-0.5942	-0.02979	-0.12419	-0.49147	-1.38372
-0.20795	-0.60459	-0.7384	-0.16377	-1.26991	-0.43271
-0.13094	-0.38437	-0.49612	-0.82182	-0.60735	-0.347368
-0.29139	-0.75242	-0.12621	-0.5942	-0.02241	0.816216
-0.59699	-0.82182	-0.69126	-0.48947	-0.67095	-1.02118
-0.38437	-1.99266	-0.60459	-0.62626	-0.59778	-1.01026
0.06222	-0.57973	-0.82182	-0.7384	-1.00263	-0.857647
0.09385	-0.458	-0.49079	-0.38437	-0.5942	-0.490789
-0.82182	-0.62626	-0.47674	-0.12621	-0.47674	0.406818
-0.27581	-0.47132	-0.69381	-0.458	-0.48682	-1.30698
-0.82182	-0.60735	-0.62626	-0.49079	-0.54824	-0.756667
-0.1912	-0.12621	-1.16538	-0.1311	-0.48947	-0.665909
-1.16538	-0.5451	-0.57973	-0.75242	-0.47132	-0.548235
-0.11377	-0.7624	-0.05965	-0.12903	-0.93023	-1.70233
-0.28434	-0.5451	-0.52857	0.22647	-1.26991	-0.119626
0.21709	-0.7624	-0.55804	-0.13548	0.08431	-0.0184211
-0.54118	-0.49147	-0.60735	-0.092	-1.26991	-0.828105
-0.4305	-0.48947	-1.02118	-0.46457	-0.47132	-0.272881
-0.05965	-0.91636	-1.01026	-0.37746	-0.48906	-0.431707
-0.38447	-0.31348	-0.75242	-0.28254	-0.5451	-0.653333
-0.12419	-0.02979	-0.39205	-0.7624	-0.21754	-0.0297872
-0.27444	-0.59699	-0.91636	-0.57973	-0.49147	-0.664189
0.22647	-0.39205	-0.13548	-0.7624	-0.47248	-0.203546
-0.12903	-0.48682	-0.46875	-0.97103	-0.02979	-0.960526
-0.97391	-1.01026	-0.21754	-0.05965	-0.85091	-1.24356
-0.10447	-0.59778	-0.47132	-0.48682	-0.65758	-0.32807
-0.82182	-0.46875	-0.78986	-1.01026	-0.49612	-0.0138889
-0.40442	-0.82182	-0.12419	-0.60459	-1.01026	-0.973913
-0.47759	-0.44488	-0.7624	-0.46875	-1.02118	-0.828105
-0.4598	-0.13548	-0.5451	-0.47759	-0.91636	0.0487805
-0.59701	-0.69126	-1.518	-0.40442	-0.49079	-0.141667
0.12174	-0.12419	-0.5451	-0.52857	-0.458	-1.27333
-0.18209	-0.49375	-0.12903	-0.60735	-0.23739	-0.505063
-0.28543	-0.5451	-0.5451	-0.49612	-0.7375	-0.481818
-0.398	-0.85769	-0.47759	-0.47132	-0.46875	-0.468182
-0.2817	0.22647	-0.33176	-0.78986	-0.66591	-0.156716
-1.1069	-0.5451	-0.3	-0.48682	-1.24356	-0.32807
-0.35895	-0.29139	-0.49375	-0.28543	-1.51111	-0.916216
-0.6	-0.52857	-0.82182	-1.34498	-0.69126	-1.76067
-0.14167	-0.82182	-0.19483	-1.33043	-0.82556	-0.930233
-0.475	-0.12903	-0.31348	0.11397	-0.4619	-0.0359375
-1.10652	-0.52451	-0.54824	0.21709	-0.32877	-1.51111
-0.52857	-0.48906	-0.49643	-0.82182	-0.06789	-1.16538
-0.09804	-0.23739	-0.20863	-0.4	-0.59778	-0.867391
-0.01842	-1.07049	-1.00263	0.06222	-0.5451	-0.235185
-1.07049	-0.46457	-0.93023	-0.398	-0.5451	-0.0875
-0.4637	-0.49079	-0.46875	-1.16538	-1.38372	-0.588679
-0.62847	-0.05965	-0.56938	-0.54118	-0.82182	-0.19697
-0.43271	-0.66591	-0.4	-0.69126	-0.37746	-0.798462
-0.20355	-1.1069	-0.66591	-0.19483	-0.1912	-0.506186
-0.03333	-0.57101	-0.47132	-0.21754	0.40682	-0.180952
-0.41525	-0.7752	-0.7624	-0.7752	-0.66694	-1.74762
-0.54592	-0.47759	-0.14167	-0.49147	-0.53556	-0.511881
-0.23739	-0.54824	-0.57101	-0.49643	-0.21928	-0.691262
-0.06506	-0.66296	0.04878	-0.38447	-0.99632	0.213636
-0.31348	-0.78986	-0.82556	-0.66296	-0.46875	-1.24356
-0.27222	-0.53556	0.21709	0.04878	-1.27333	-0.3928
-0.54	-0.4619	-0.44488	-0.14167	-0.59778	-0.619178
-0.08099	-0.65	-0.4619	-0.27444	-0.85091	-1.45205
-0.66296	0.04878	-0.30238	-0.13094	-0.48438	-0.218182
-0.74348	-0.21754	-0.2817	-0.35895	-0.62293	-1.056
-0.46034	-0.49643	-0.48906	-0.06506	-0.65751	-0.67284
-0.49661	-0.14167	-0.54118	-0.59699	-0.44206	-0.906349
-1.33243	-0.77638	-0.97391	-1.34498	-0.52857	-0.072093
-0.65	-0.52935	-0.48682	-0.57101	-0.31348	-0.153488
-0.61364	-0.7375	-0.7752	-0.91636	-0.59778	-0.506316
-0.37143	-0.37746	-0.28434	-0.77638	-0.38025	-0.75
-0.19483	-0.092	-0.38447	-0.52451	0.04878	-0.0301587
-0.11257	-0.47248	-0.59778	0.0463	-1.30698	-1.01416
-0.57101	-0.4	-0.37746	-0.82182	-0.48682	-0.828105
-1.15	-0.47132	-0.092	-0.09804	-0.14167	-0.083871
-0.08013	-0.3	-0.85765	-0.46875	-0.05965	-0.870588
0.35366	-0.19483	-0.27908	-0.97391	-0.85273	-0.347328
-0.38025	-0.11377	-0.79357	0.2589	-0.61838	-1.06721
-0.99474	-0.55481	-0.77638	-0.2817	-1.70233	-0.734043
-0.27209	-0.62847	-0.38025	-0.91636	0.0463	-0.951923
-0.25833	-0.28434	-1.33243	-0.34737	-0.44488	-0.358947
-0.15672	-0.56938	-0.66296	-0.5451	-0.74323	-0.945763
-0.27908	-0.1311	-0.59701	-0.44488	-1.07636	-0.143609
-0.08044	-0.43171	-1.33243	-0.59701	-1.17423	-1.24356
-1.13784	-0.20863	-0.11538	-0.28434	-0.47132	-0.3
-0.91636	-0.49147	-0.74323	-0.3	-1.27333	-0.297143
-0.03594	-0.38447	-0.82182	-0.82556	-0.47674	-1.09348
-0.02476	-0.60183	-0.18209	-0.10447	-0.73264	-0.0741379
-0.21928	-0.06506	-0.58642	-0.27581	-0.49612	-0.272973
-0.11263	0.21709	-0.29139	-0.4637	-0.57101	-0.772093
-0.7592	-0.4305	-0.62847	-0.82377	-0.67284	-0.1
-0.07143	-0.48438	-0.09804	-0.5451	-0.43171	-1.24356
-0.48182	-0.27067	-0.20649	-0.5451	-0.5451	-0.638835
0.34744	-0.14149	-0.11377	-0.4619	-0.50711	-0.727103
-0.27288	-0.37143	-0.35895	-0.6	-0.59778	-0.985965
-0.135	-0.35895	-1.33043	-0.36909	-1.24356	0.04
0.26094	-0.93023	-0.47248	-0.36909	-0.62293	0.646429
0.05045	-0.47597	-0.8281	-0.74348	-0.12419	-0.828105
-0.00479	-0.82556	-0.37746	-0.74323	-0.12903	-0.91
-0.29907	-1.07949	-0.54592	-0.25833	-0.59778	0.08
-0.09217	-0.2817	-0.52391	-0.37143	-0.59778	-0.871264
-0.48955	-0.48682	-1.10652	-0.48906	-1.10991	-0.71087
-0.38313	-0.61838	-1.1069	-0.08013	-1.10652	-0.483871
-0.46818	0.06222	-0.59699	-0.14769	-0.46189	-0.0418605
0.2589	-0.66313	-0.25676	-0.62847	-0.99675	-0.177143
-0.18103	-0.74323	-0.48438	-0.52391	-0.57973	0.165333
-0.78731	-1.00263	-0.37143	-0.48438	-0.27067	-0.648889
-0.21013	-0.27908	-0.4305	-0.20649	-0.62279	-0.251773
-0.82727	-0.5451	-0.6	-0.54	-1.16538	-0.216
0.23947	0.11397	-1.27333	-0.58642	-0.74323	-0.930233
-0.44035	-0.91636	-0.7375	-0.71416	-1.00759	-0.763636
-0.94694	-0.65758	-0.53556	-0.11377	-0.62279	-0.155263
-0.71	-0.97391	-0.65758	-0.27222	-0.54592	0.0521739
0.47705	-0.38025	-1.07049	-0.78	-0.70194	-0.474468
-0.50632	-0.11538	-0.47597	-0.03333	-0.50699	-0.229412
-0.13548	-0.53556	-0.72715	-0.362	-0.60183	-1.00759
0.32059	-0.85164	-1.00759	-0.43271	-0.44035	-0.65
-1.02118	-0.5451	-0.60183	-0.49375	-0.01842	-0.991781
-0.34634	-0.92419	-0.47674	-1.33243	-1.07949	-0.714159
-0.77638	-0.59701	-0.14769	-1.10652	-0.55481	-0.670833
-1.33243	-0.59778	-0.18103	-0.07143	-0.85	-0.566667
-0.61371	-0.92611	-0.46457	-0.47132	-0.44698	-0.102632
-0.44508	-0.07358	-0.28366	-0.82727	-1.35763	-0.0861111
-0.92611	-1.33243	-0.23739	-0.25676	-1.24356	0.197619
-0.19697	-0.44488	-0.36909	-0.4598	-1.17423	-0.548649
-0.16032	-0.78	-0.36909	-0.54592	-0.59701	-0.838596
-0.23519	-0.09804	-0.32621	-0.44608	-1.44231	0.222857
-0.01862	-0.25676	-0.44206	-0.79357	-0.85765	-0.0857143
-0.47537	-0.18103	-0.49147	-0.54824	-1.01538	-1.02439
-0.36909	-0.52391	-0.13094	-0.12419	-0.60074	0.33871
-1.20714	-0.72236	-0.52451	-0.5451	-0.20863	0.0463158
-0.74323	-0.27581	-0.5451	-0.10727	-0.28434	-0.326214
0.19756	-0.58642	-1.34498	-0.07358	-0.55481	-0.984091
-0.36909	-0.14769	-0.76324	-0.18209	-0.8281	-0.00243902
-0.5942	-0.72236	-0.4637	-1.07049	-1.03279	-1.31951
-0.90625	-0.36909	-0.16211	-1.02118	-0.44488	-0.930233
-0.352	-0.36909	-0.02476	-0.4305	-1.70233	0.00487805
-0.28393	-0.65	-0.84353	-0.66313	-1.17423	-0.0650602
-0.53676	-1.33243	-0.07358	-0.29139	-0.87149	-1.99266
-0.42674	-0.75242	0.34744	-0.37746	-0.69381	0.156164
-0.118	0.00261	-0.67284	-0.5451	-0.42125	-0.542857
-0.51398	-0.47674	-0.82727	-0.74323	-0.53556	-0.690476
-0.15224	-1.10652	-0.42125	-0.46457	0.34744	0.006
-1.1	-0.30238	-0.10727	-0.38313	-1.40725	0.488571
-0.74323	-0.42222	-0.47132	0.07846	-0.91622	0.120833
-0.17714	-0.99474	-0.06506	-0.12836	-0.62279	-1.10811
-0.135	-0.42125	-0.66313	-0.18333	-0.88824	-0.0479452
-0.7568	-1.40725	-0.61838	-0.12621	-0.60074	-1.00095
-1.15306	-0.55481	-0.74348	-1.33243	-0.96053	-0.92907
-0.10682	-0.30423	-0.8281	-0.72715	-0.92536	-0.0943182
0.40682	-0.82727	-0.31404	-0.43163	-0.17021	0.217094
-0.27667	-0.18333	-0.46614	-0.75242	-1.03279	-0.997059
-0.06154	-0.15224	0.07846	-0.33919	-0.02476	-0.587719
-0.86744	-0.59778	-0.20795	0.34744	-0.6967	-0.812162
-0.25119	-0.18209	0.0463	-0.47132	-1.15158	-0.363636
-0.54945	-0.24722	-0.20847	-0.49661	-0.94694	-0.0689655
-0.31282	-0.66313	-0.01842	-0.49147	-0.55481	0.103571
-0.73272	-0.44206	-0.28254	-0.20863	-0.37143	-0.835632
0.046	-0.31404	-0.15224	-0.46614	-0.46457	-0.0634146
-0.09429	-0.4637	-0.43171	-0.66613	0.22647	-0.778571
0.22581	-0.76324	-0.52935	-1.00263	-1.11569	-0.930233
0.20294	-0.01842	-0.07143	0.29589	-0.75	0.195556
-0.50179	-0.46614	-0.64091	-1.00759	-0.52451	-0.0657143
-1.0906	-0.62222	-0.71416	-0.31348	-0.97391	-0.817073
-0.46875	-0.03333	-0.23739	-0.47674	-0.24696	-0.930233
-0.36818	-0.23519	-1.525	-0.48682	-0.35895	-0.649091
-0.58333	-0.48682	-0.65	-0.44206	-0.76324	-0.895238
-0.67095	-0.48333	-0.50632	-0.60183	-0.60368	-1.02778
-0.32621	-0.55481	-1.27333	-1.07949	-0.07778	-0.573333
0.33077	0.0463	-1.10991	-1.24356	-0.59778	-0.232203
-1.34498	-0.07358	-0.03594	-0.20847	-0.71	-0.727103
-0.325	-0.00479	-0.73089	-0.20355	-0.49307	-0.497297
-0.3	-0.55481	-0.48682	-0.85273	-0.51765	-1.53243
-0.49324	0.34744	-0.55481	-0.08269	-0.69048	-1.42295
-0.44762	-1.34498	-1.00095	-0.27209	-1.40263	-0.110526
-0.242	-0.47857	-0.47132	-0.03594	-0.9427	-0.288889
-1.02195	0.00261	-0.27581	-0.23739	-0.94095	0.055
-0.51867	0.2589	-0.85164	-0.07358	-0.62626	0.144737
0.0832	-0.10727	-0.8386	-0.23519	-0.5451	-0.934483
-0.69043	-1.33043	-0.4598	-0.16857	-0.5451	-0.0133333
-0.08621	-0.242	-0.23519	-0.12903	-0.59699	-0.069697
0.02909	-0.71	0.08542	-0.15672	-0.74348	-0.275814
-0.27042	-0.20795	-0.91636	-0.77339	-0.56938	-0.479412
-1.24725	-0.12836	-0.07358	-0.01842	-0.66296	-0.754545
-0.85273	-0.30588	-0.40442	-0.8386	-0.59778	0.0854167
-0.99604	-0.54592	-0.12621	-0.16211	-0.10682	-0.447619
-0.53592	-0.53818	-0.27067	-0.18103	-1.12663	0.0459459
0.12174	-0.32877	-0.92419	0.35366	-0.39205	-0.341463
-0.09697	-0.47132	-0.8281	-0.27288	-0.18103	-0.388095
-0.21015	-0.39123	-0.35146	-0.39205	-0.48682	-0.0538462
-0.19647	-0.41833	-0.14314	-1.1069	-0.92025	-0.00277778
-0.79762	-0.85273	-0.12836	-0.50632	-0.73404	-1.35763
-0.67007	-0.12	0.35366	-0.42674	-0.59907	-0.57973
-0.21429	-0.64537	-0.32877	-0.48682	-0.60368	-1.26341
-0.21837	-0.4598	-0.11963	-0.69043	-0.94286	0.146875
-0.05238	-0.22027	-0.85273	-0.11538	-0.8235	-0.427083
-0.92025	-0.594	-0.398	-0.38025	-1.17423	0.327273
-0.56975	-0.74348	-0.56667	-0.44488	-1.45205	-0.302439
-0.50699	-0.16377	-0.12419	-0.71	-0.5451	-0.3
-1.02326	-0.64873	0.2589	-1.13784	-0.61371	-0.577778
-0.4	-0.73089	-0.67095	-0.63883	-0.53556	0.25
-0.9175	-0.14314	-0.64873	-0.11963	-0.54945	-0.0860465
-0.2799	-0.46457	-0.88824	-0.68902	-1.10991	0.0965517
-0.15686	-0.28543	-0.78731	-0.94694	-0.01389	-0.448485
-0.14493	-0.5451	-1.13784	-0.23289	-0.55481	-0.0175
-0.66216	-0.21928	-0.49324	-0.66591	-0.07209	-1.06304
-0.51029	-0.46034	-0.15672	0.12174	-1.11569	0.138095
0.31935	-0.62195	0.06222	-0.7381	-0.55481	0.219355
-1.13	-0.20649	-0.39123	-0.73089	-0.49324	0.120513
-0.03451	-0.59778	-0.27288	-0.2799	-0.81216	-1.21
-0.16965	-0.02476	-0.69043	-0.20795	-0.8281	-0.86087
0.20208	-0.6	-1.34498	-0.17714	-0.15672	0.489655
-0.12621	-0.72715	-0.60074	-0.14314	-0.49147	-0.262791
-0.58642	-0.75667	0.40682	-0.75	-1.2	-0.561644
-0.362	-0.67095	-0.63883	0.08542	-1.2	-0.957143
-0.36507	0.40682	-0.48682	-0.23333	-0.10551	0.524242
-0.56477	-0.11538	-0.71	-0.17681	-0.47761	-1.49836
-0.41667	-0.07143	-0.42286	-0.14769	-0.4	-1.21224
0.03061	-0.8386	-0.47092	-0.61646	-0.72308	-1.088
-0.12903	-0.75	-2.00636	-0.93023	-0.66613	-0.782353
0.21364	-0.27209	-0.5451	-0.49612	-0.75128	-0.836957
-0.12969	-0.47132	-0.79772	-0.85164	-0.34737	-0.63
-0.068	-0.54	-0.22162	-0.15161	-0.50632	-0.339623
-0.02308	-0.12621	-0.03333	-0.39123	-1.34854	-1.06122
-1.09318	-0.69043	-0.64537	-0.31404	-0.72236	-0.613636
-0.12218	-0.53556	-0.17714	-0.02476	-0.49307	-0.460417
-0.74231	-0.07778	-0.242	-0.64873	-1.28966	-0.229167
-0.238	0.09385	-0.10682	-0.55172	-0.47422	-1.07377
-0.21471	-0.47344	-0.46457	-0.48182	-1.00759	-0.971028
-0.66313	-0.49612	-0.362	0.21364	-0.03594	-0.395556
-0.21091	-0.6967	-0.22027	-0.24722	-0.8281	-0.00833333
-0.01212	-0.43271	-0.20847	-0.17021	-1.00095	-0.338462
-0.892	-0.11963	-0.27209	-0.21928	-0.47	-0.475
-0.78936	-0.03594	-0.47708	-0.15224	-1.54146	0.0829268
0.12174	-0.20355	0.12174	-0.27908	-0.594	0.242105
-0.16857	0.29589	-0.30423	-0.25177	-0.46457	-0.683871
-0.63883	-0.59778	-0.07778	-1.27333	-1.28966	-0.163768
-0.95579	-0.42286	-0.30588	-0.56975	-0.51398	-0.430952
-0.41212	-0.46457	-0.49612	-0.3928	-0.61838	0.234884
-0.48438	-0.28254	-0.59778	0.40682	-1.01132	0.357895
-0.91176	-1.07049	0.22647	-0.10682	-0.46457	-0.308333
-0.48906	-0.87149	-0.23333	-0.27067	-0.27908	-1.04722
-0.31538	-0.49147	-0.94694	0.26094	-0.44488	-0.886538
-0.34769	-0.50699	-0.18333	0.11138	-0.55481	-0.828105
-0.43163	-0.20847	-0.736	-0.08143	-0.58642	-1.58586
-0.09464	-0.8235	-0.92025	-0.275	-0.66613	-0.288889
-0.47857	-0.71416	0.11397	-0.85	-0.55481	-1.45556
0.2381	-0.44483	-0.34118	-0.49324	-0.15349	-0.355556
-1.10823	-0.77339	-0.39205	-0.73404	-0.07143	-1.26991
-0.34118	-0.16512	-0.78	-0.15574	-0.30751	-0.703125
-0.92911	-0.67284	-0.14361	-0.58571	-0.65333	-0.516667
-0.04528	-0.60074	-0.44488	-0.75128	-0.18209	-0.660714
-0.68214	-0.34118	-1.15082	-0.21013	-0.62903	-0.82963
-0.33038	-0.4	-0.1311	-0.16119	-1.27333	-0.314286
-0.85	-0.16119	-0.5942	-0.30423	-0.59778	0.0354839
-0.12419	-0.11257	-0.16857	0.0139	-0.62195	-0.469231
-0.12586	-0.56667	-0.66613	-0.0697	-0.56691	0.829167
-0.3881	-0.88824	-0.8075	-0.15349	-1.00121	-0.559375
0.07529	-1.03279	-0.99474	-0.62195	-0.20227	-1.06935
-0.85164	-0.27288	-0.32542	-0.14314	-0.04898	-0.074359
-0.12	-0.37258	-0.77339	-0.02917	-0.58868	0.15
-0.12	-0.20847	-0.87149	-0.1528	-0.03333	-1.62308
-0.30294	-0.73272	0.12174	-1.40725	-0.55481	-1.10991
-0.44231	-0.50192	-0.47344	0.09385	-0.99604	-0.553659
0.23226	-1.13784	-0.42639	-0.58163	-0.59778	-0.378409
-0.19528	-0.67446	0.3141	-1.24356	-0.72236	-0.965714
0.72581	-0.23333	-0.6967	-0.42125	-0.7641	-0.355556
-0.18333	-0.08269	-0.56975	-0.65	-0.53556	-0.487097
0.12174	-0.79357	-1.62664	-0.594	-0.1528	-0.55
-0.28049	0.07846	-1.40263	-0.46875	0.19762	-1.04615
-0.11257	-0.59778	-1.00095	-0.46818	-0.28366	-0.469444
0.15625	-1.03279	-0.5451	-0.03016	-0.95319	-1.12778
-0.28543	-0.88306	-0.99604	-0.30851	-1.575	-0.329032
-0.11962	-0.51905	-0.16512	-0.64537	-0.85294	-0.44
-0.286	-0.59778	-0.73404	-0.27908	-0.55481	-0.7625
0.1381	-0.15672	-0.43271	-0.08099	-0.4473	-0.935227
-0.58163	-0.75	-0.49535	-0.65758	-1.24356	-0.0954545
0.0619	-0.46846	-1.1	-1.00286	-0.82182	-0.232258
-0.68125	-0.53556	-0.15161	-0.09548	-0.26923	0.258333
-0.92199	0.35366	-0.17681	-0.30547	-1.29804	-0.0539683
-1.15094	-0.5451	-0.24722	-0.47092	0.2878	-0.696154
-0.4619	-0.59778	-0.08013	-0.59778	-0.0875	-0.0121212
-0.23739	-0.736	-0.16377	-0.8075	-0.16857	-0.151613
-0.23429	0.26094	-0.34737	-0.22162	-0.46457	-0.2425
0.17193	-0.28366	0.00261	-0.06154	-0.52935	0.0114286
-0.62293	-0.50632	0.0463	-0.79772	-0.93023	-1.15862
-0.02476	-0.0697	-0.03016	-0.20217	-0.97692	0.365385
-0.05254	-1.07793	-0.0697	-0.5942	-1.20267	-0.377273
-0.3	-0.32621	-0.594	-0.19828	-0.8281	-1.06098
-0.66313	-0.39687	0.21364	-0.1	-0.38447	-0.648276
-0.29714	-0.56975	-0.75242	-0.48438	-0.60074	-0.0851852
-0.15645	-0.19697	-0.78	-0.28393	-0.62279	-0.439583
0.1898	-0.45238	-0.62195	-0.32877	-0.9175	-1.08675
-0.23448	-0.275	-0.02476	-0.61364	-1.38525	-0.0108108
-0.39464	-0.12419	-0.20847	-0.7	-0.3875	-0.416667
-0.89211	-0.12903	-0.61646	-0.53818	-0.64583	-0.886667
-0.30588	-0.02917	-0.48438	-0.736	-0.34118	-0.468966
-0.04821	-0.57973	-0.46875	-1.1	0.14688	-0.394118
-0.83333	-0.14361	-0.32609	-0.61032	-0.21837	-0.952083
0.0058	-0.71138	-0.28543	-0.03451	-0.45395	-0.102703
-0.27556	-0.86744	-1.45205	-1.33043	-0.17714	-0.65
-0.47955	-0.34737	-0.7381	-0.0604	-0.6	0.00833333
-0.1528	-0.73404	-1.24688	-0.42222	-0.64537	-0.0615385
-0.59879	-0.55172	-0.46457	-1.525	-0.04286	0.0142857
-0.57701	-1.00095	-0.1	0.0832	-0.82286	-0.670946
-0.61379	-0.07358	-0.275	-0.35146	-0.11466	-0.170588
-0.44848	-0.8075	0.2878	-0.47597	-0.18333	0.1
-0.62778	-0.38594	-0.10093	-0.2817	-0.55481	0.157692
-0.41525	-1.15306	-0.00479	-1.09091	-0.95122	-0.416949
-0.66613	-0.14314	-0.14314	-0.19697	-0.43095	-0.2975
-0.11471	-0.60368	-1.2	-0.86744	-0.589	0.154
-1.18361	-0.75128	-0.69048	-0.41833	-0.79266	-0.9175
-0.30769	-0.01389	-0.55306	-0.54945	-0.53556	-1.27333
-0.17826	-0.49091	-0.49147	-0.8281	-0.27209	-1.54583
-0.30204	0.12174	-0.85	-0.32621	-0.36744	-0.560714
-0.05397	-0.47092	-0.86744	-1.24688	-0.34861	-0.092
-0.9566	-0.20227	-0.64889	-1.26172	-0.18095	-0.920792
-0.23235	-0.1036	-0.67446	-0.66313	-1.00095	-0.088
-0.91364	-0.72236	-1.15306	-0.21837	-0.92419	0.0272727
-0.426	-0.59778	0.26094	-0.46765	-1.01781	-0.1
-0.54235	-0.89941	-0.26923	0.03061	-0.869	0.126667
-0.8	-0.79772	-1.40725	0.00811	0.21364	-0.91453
-0.64333	-1.62664	-1.17423	-0.28543	-0.49194	0.1
-0.48286	-0.25177	-0.16119	-0.51398	-0.4373	0.174194
-0.7384	-0.43519	-0.8281	-0.65946	-0.25789	-0.487234
-0.08571	-0.15161	-0.8281	-1.44231	-0.13556	-0.168182
-0.7624	-0.06789	-0.19697	-0.09217	-0.57941	-0.906383
-0.0604	0.20714	-0.08182	-0.5451	-0.32621	-0.248649
-0.48611	-0.07358	-1.33904	-0.11263	-0.72236	-0.597674
-0.34773	-0.09744	-1.44231	-0.16032	-0.60368	-0.978125
-0.13094	-0.21015	-0.50179	-0.5451	0.00488	-0.365789
-0.58788	-0.325	-0.02917	-0.94348	-0.64889	-0.0333333
-0.0697	-0.06154	-0.73264	-0.39756	-0.5965	-0.32
0.13103	-0.23448	-0.44483	-0.1149	-0.32759	-0.527586
-0.30547	-0.1661	-1.24356	-0.23714	-1.13016	-0.0714286
-0.98136	0.0832	-0.95122	0.48966	-0.61926	-0.525581
-1.08333	-0.18333	-0.14314	-0.07778	-0.38024	-0.781818
-0.68889	-1.51111	-0.16032	-0.135	-1.2	-0.942697
-0.26393	-0.61838	-0.53556	-0.44483	0.15	-0.496774
-0.75	-0.24559	-0.55172	-0.14043	-1.17843	-0.395
-1.39118	-0.34561	-0.85273	0.00612	-0.35333	-0.74386
-0.16032	-0.3439	-0.07358	-0.426	-0.3871	-0.584211
-0.48333	-1.09091	-0.33889	-0.80909	-0.10727	-0.828
-0.09222	0.04632	-0.325	-0.54444	-0.61838	-0.815385
-0.50711	-0.10682	-0.30851	-0.47857	-0.15526	0.968
-0.8075	-0.51398	-0.59778	0.23226	-0.51765	-0.895745
-0.47632	-0.08099	-0.59778	-0.5783	-0.16818	0.112195
-0.08923	-0.07358	-0.46457	0.60833	-0.49324	-0.8275
0.1	-0.76489	-1.24356	-0.07358	-1.112	-0.385294
0.12	-0.55481	-0.49661	-0.48056	-0.14314	-0.942857
0.56567	-0.09217	-0.07358	-0.238	-0.28547	-0.0340426
-0.49375	-0.59778	0.75	-0.23519	-0.20847	-0.580952
0.18077	-0.79266	0.15625	-0.20227	-0.59464	0.108571
-0.11377	-0.43214	-0.12903	-0.30108	-1.10991	-0.202632
-0.74286	-0.75588	-0.75128	-0.07358	-1.09266	-1.09091
-0.25398	-0.67095	-0.03451	-0.325	-0.65269	0.129412
-0.0604	-0.49535	-0.9566	-0.25398	-0.42	1.0087
-0.47092	-1.09266	-0.88	-0.41042	-0.04795	-0.7875
-0.61032	-0.66419	-0.25177	-0.92419	-0.06364	0.278788
0.10606	-0.28393	0.35789	-0.16512	-1.22442	-0.332692
-0.2037	-0.61838	-0.675	-0.10263	-0.62847	-0.625
-0.57973	-0.95122	-0.1125	-1.45205	-0.49612	-0.595918
0.15769	-0.10845	-0.82286	-0.88	-0.0697	-0.024
-0.72	-0.44848	-0.23023	0.09259	-0.57941	-0.716842
0.24545	-0.58868	-0.46034	-0.04795	-0.42564	-0.138462
-0.0037	-0.16458	-0.90625	0.66364	-0.50619	-0.516176
0.154	-0.51765	-0.7592	-0.22027	-0.07358	0.0853659
-0.26481	-0.64583	0.60833	-0.48333	-1.0906	-0.221739
-0.36818	-0.49661	-1.01781	-0.01862	-0.88788	-0.150602
0.75	-0.17551	-0.9175	-0.75588	0.22716	-0.0214286
-1.53913	-0.58529	-0.44488	-0.725	-0.64711	0.0258065
-0.19091	-0.17681	-1.61784	0.00488	-0.42656	-0.864706
-0.94889	-0.52394	-1.26991	0.1	0.12	0.1
-0.15517	-0.61646	-0.28547	0.055	-0.64107	0.02
-0.48519	-0.69048	0.055	-0.49612	-0.19697	-0.520513
-0.03016	-0.90465	0.1381	-0.11364	-0.07925	-0.479545
-1.464	-0.92199	-0.55481	-0.225	0.35	0.679167
-0.43409	-0.16857	-0.62593	-0.14	-0.47759	-0.764516
-1.19444	-0.22917	-0.90233	-0.7087	0.11163	-1.08182
-0.10488	-0.04795	-1.33043	0.1381	-1.76067	-0.858182
-0.75242	-0.40442	0.02083	-0.33008	-0.72821	-0.175
-0.28235	0.12174	-0.92611	-0.84353	0.1381	-0.3
0.17073	0.0463	-0.45761	-0.34118	-0.82653	-0.0423729
-0.59907	-0.62963	-0.27908	-0.90625	-0.32958	0.280952
-0.44608	-0.12969	-0.14043	-0.4	-0.14091	-0.128205
-0.51639	-0.05962	-0.04857	-0.29	-0.46034	0.743478
-0.304	-0.22162	-0.06154	-2.00636	-1.12663	-0.0552632
-0.7	-0.49194	-0.3439	-0.90233	-0.58772	-0.068
-0.35333	-0.08182	0.07931	-0.74286	-0.225	-0.503077
-0.73264	-0.53556	-0.49612	0.22581	-0.94286	0.309091
-0.21571	-0.14314	-0.96571	-0.88788	-0.54444	-0.726087
-0.71714	-0.53556	0.48966	0.164	-1.07374	-0.985
-0.41084	0.01734	-0.88788	-0.37258	-0.08143	-0.180556
-1	-0.66296	-1.10991	-0.48906	0.19697	-0.920253
-0.09767	-0.3375	-0.48	-0.31536	-0.92604	0.0873096
0.06122	-0.4475	-1.10769	-0.46457	0.04595	0.338235
-0.192	0.3141	-0.35135	-1.27333	0.35366	-1.42632
-0.23043	-0.59907	-1.09266	-0.0875	-0.07358	-1.43125
-0.29007	-0.5963	-0.298	-0.1036	-0.20649	-0.516901
-0.77321	-0.73145	-0.41525	-0.95122	-0.67621	0.395238
-0.06389	0.08542	-0.60368	-0.09744	0.48966	-0.589474
-0.54933	-0.7381	-0.09217	0.20294	-0.00278	0.260714
-0.67941	-0.22857	-0.15574	-0.42292	-1.45854	0.18125
-0.67187	-0.5942	-1.10991	-0.5451	-0.14314	-0.488
-0.61646	-0.25	-0.03913	0.01734	-0.27288	-0.108696
-0.33919	-0.38095	-0.8281	-0.298	-0.27778	0.0333333
-1.07049	-1.07949	-0.66313	-0.33158	0.35789	-0.152381
-1.00759	-0.40755	-0.46457	-0.81216	-0.46614	-0.188889
-0.79772	-0.7408	-0.21837	-1.24356	0.23488	-0.331915
-0.94	-0.08013	0.00612	0.13333	-1.37879	-0.0162162
-0.94516	-0.20217	-0.58529	-1.74762	-0.09545	-1.33548
-0.12143	-0.79266	0.05217	-0.31429	-1.525	-0.134615
-0.202	-0.49324	0.12138	-0.78	0.00811	-0.292
-0.30909	0.22581	-0.15738	-0.47344	-1.26172	-0.465672
-0.36507	-0.70182	-0.67007	-0.16458	-0.39178	-0.787879
-0.69048	-0.375	-0.53556	-1.10991	-0.65278	-0.0357143
-0.59216	-0.36557	-0.12	0.56667	-0.63846	0.111765
0.29318	-0.67095	-0.47132	-0.99604	-0.20667	-0.910256
-0.42535	-0.33008	-0.20227	-1.20571	-1.19863	-1.7475
-0.33056	-0.30769	0.03061	-0.35333	-0.60074	-0.258065
-0.08626	0.2878	-0.81216	0.33636	-1.11465	-0.692857
0.505	-0.50619	-0.69795	-1.35769	0.25	0.317143
-1.64667	0.75	-0.59778	-0.55306	-0.62279	-0.484375
0.235	-0.35146	-0.20217	-0.83333	-0.62387	-0.484211
-0.78947	-0.16897	-0.90314	-0.16965	0.45429	-0.0976744
-0.27667	-0.67007	-0.10863	-0.29907	-0.66216	-0.680769
-0.33623	-0.16032	-0.27	0.23947	-0.22222	-0.448571
-1.04839	-0.09298	-0.11471	-0.08	-0.30732	-0.326531
-0.73145	-0.03016	-0.53556	-0.50711	-1.88291	-0.184
-0.12564	-0.2731	-0.73607	-0.59091	-0.49452	-0.213636
-0.94426	0.60833	-0.55481	-0.12	0.10857	-0.3
-0.52987	-0.21837	-1.03279	0.08293	-0.2975	0.453571
0.6	-0.49535	0.20714	0.07931	0.64643	-0.363492
-0.22222	-0.48438	0.22581	-0.02476	-0.2817	-0.537838
-0.968	-0.54545	-0.15349	-0.44848	-0.66607	-0.487654
-0.14091	-0.5451	-1.27333	-0.13094	-0.15	-0.57
-0.32	-0.44488	-0.24559	-0.5963	-0.34634	-0.302941
-0.30488	-0.238	-1.16218	0.624	-1.17423	-0.168571
-1.09577	-0.54945	-0.37586	-0.12969	-0.43958	0.440625
-1.03714	-0.59778	-0.71138	-0.79762	-1.11457	0.0518519
0.01	-0.55256	-0.63525	-0.50192	-1.04615	0.2625
-0.49286	-0.91176	-0.08	-0.71138	-1.43158	-0.142308
-1.20465	-0.33889	-0.48182	-0.49273	-0.70182	-0.125
-0.17317	-0.28543	0.03548	-1.20714	-1.12174	-0.437838
-0.78731	-0.51867	-0.75588	-0.58529	-0.1	0.0037037
-0.34	-0.07358	-0.36923	-0.53023	-0.54311	-0.623729
-0.28547	-0.12218	-0.44488	-0.32542	-0.47597	-0.876087
-0.14361	-0.1	-0.11257	-0.92199	-0.87182	-0.456667
-0.16481	-0.21013	0.00811	0.3141	-0.66477	-0.641463
-0.10625	-0.8281	-0.50506	-0.70667	-1.24419	-0.444
-0.13	-0.1125	-0.94348	-0.32958	-0.24783	-0.44
-0.13	-0.02476	-0.94286	-0.73659	-0.68627	-0.05
-0.17907	-0.1	-0.11263	-1.09318	-1.19737	-0.863636
-0.35714	-0.66419	-0.80318	-0.23529	-0.47132	0.15625
-0.19333	-0.90314	-0.54839	-0.32988	-0.44384	-0.657778
-0.285	-0.78731	-1.01132	-0.42407	-0.1027	-1.45213
-1.00286	-0.01862	-0.09548	-0.3871	0.01429	0.1
-1.24688	-0.65269	-0.04828	-0.10625	-1.01429	0.473913
0.60909	-1.20909	-0.93144	-0.15686	0.22647	-0.290909
-0.9093	-0.44488	-0.54444	0.02	-0.55481	-0.306452
-0.62963	-0.62279	-0.54286	-1.15306	-0.48295	-0.107692
-0.46538	-0.11064	-0.83333	-0.48765	-0.59852	-0.0388889
-0.52093	-0.44488	-0.77677	-0.7192	-0.55306	0.00810811
-1.09091	-0.20435	-0.34561	-0.85765	-0.97333	-0.213043
0.27576	-1.04839	-0.54945	0.01429	-0.96709	-0.105556
-0.31852	-0.47132	-0.35313	-0.22917	-0.5451	-0.808108
-0.66591	-1.62664	-0.5451	-1.07049	0.015	0.216129
-0.3697	-0.53556	-0.44848	-0.69583	-1.38361	0.192
-0.38387	-0.11377	-0.20355	-0.48286	-0.59852	-0.848936
-0.5988	-0.49612	-0.4475	-0.14314	-0.58889	-0.856522
-0.42875	-0.11257	-0.77677	-0.23333	0.07931	-0.517857
0.22	-0.53556	-0.50699	-0.11962	-0.30108	-0.232258
-0.6	-0.48438	-0.725	0.58125	-0.14361	-0.103846
-0.33056	-0.46457	0.23226	0.08667	-1.19314	0.1
-0.54375	-0.31807	-0.0875	-0.38667	-0.12558	-1.17308
-0.56975	-1.00256	-1.20714	-0.37333	-0.31852	0.068
-0.64873	-0.14314	-0.5451	0.06279	-0.96505	-0.887879
0.38	-0.26923	-0.27667	-0.21429	-0.12419	-0.240426
0.055	-0.7592	-0.69636	-0.09063	-0.23448	-0.79375
-0.59389	-0.48765	0.00488	-0.8275	-1.27333	-0.88
-0.08182	-1.1	-0.75873	-0.50403	-0.15161	0.19375
0.40385	-0.73264	-0.47132	-0.14314	-0.06506	-1.03086
0.14138	-0.58163	-0.20667	-0.49661	-1.24688	-1.67273
-0.1027	-0.03913	0.17073	-0.0561	0.154	-0.417143
-0.92115	-1.20571	-0.15686	-0.46457	-1.1115	-0.755882
-0.02476	-0.48295	-0.7624	0.14571	-0.59778	0.144828
-1.34792	-0.67095	-0.996	-1.02195	-0.2697	-0.912903
0.35789	-0.59464	0.05769	0.99444	-1.1037	0.119355
-1.61784	-0.325	0.01944	-0.54933	0.0463	0.0194444
0.775	-0.33671	0.09821	0.17667	-1.16481	0.053125
0.43333	-0.23492	-0.54841	-0.16818	-0.583	-0.583333
-0.92432	-0.62704	-0.66216	-0.33623	-0.82182	0.143243
-0.14593	-0.49661	-0.7752	0.05769	-1.518	0.1
0.01429	-0.48955	-0.71627	0.14655	-1.27333	-0.724
-0.91636	-0.59879	-0.44231	-0.03684	-0.72308	0.0928571
-0.28	-0.16912	0.03333	-0.49744	0.13778	-0.848148
0.07931	-0.92199	-1.15094	0.0907	-0.15556	-0.071875
-0.53804	0.13333	-0.52093	-0.11691	0.14571	-0.385417
-0.875	-0.85	-0.5037	-0.24286	-0.85273	0.075
-0.75128	-0.54429	-0.55156	0.01944	-0.96709	-1.06429
-0.52394	-0.05962	-0.85294	0.03333	-0.8386	-1.08444
-0.81216	-0.07358	-0.44	-0.09298	-0.175	0.0125
0.08286	-0.5792	0.02581	0.12	-0.88378	-0.341509
-0.38478	-0.08044	-0.92199	-0.40488	0.21709	-0.448148
0.8375	-0.15738	0.90789	-0.21087	-0.62963	-1.16481
-1.36	-0.8281	-0.44412	0.015	-0.325	-0.627907
-0.49655	-0.45039	-0.62398	0.14474	-0.8431	-0.671429
-0.53488	-0.37746	-0.724	-0.09429	-0.64865	-1.25362
-1.08125	-1.15158	-0.35714	-0.44882	-0.30612	-0.866667
-0.36552	-1.08808	0.74348	1.22286	0.03421	-0.513043
0.00261	-0.4	-0.1597	-0.49147	-0.28429	-0.617073
-0.86481	0.09865	-1.02195	-0.15284	-0.06571	-0.744444
0.26	-0.55306	-0.93144	-0.31043	-0.23958	-0.505769
-0.05773	-0.118	0.0058	-0.44488	-0.40962	-0.292308
-1.54127	-0.83333	-0.68607	-0.04348	-0.38519	-0.677143
-0.996	-0.32835	0.02	-0.44412	-0.23333	-0.465079
-0.24857	-0.36923	-0.69583	-0.05962	-0.44848	-0.12
-0.85476	-0.41867	0.64643	-0.05962	-0.09873	-1.40263
-0.04317	-0.40811	-0.44488	0.74348	-0.28696	-0.0933333
-0.77931	-0.99604	-0.50294	0.10822	-0.48286	0.0741935
-0.4475	-0.84353	0.165	0.51905	-1.112	-0.785714
0.44483	-0.43143	-0.23448	-0.07358	-0.30851	-0.140909
0.08542	-0.44488	-0.33056	-0.01429	-0.25177	-0.0444444
0.25185	0.19762	-0.1661	-0.08704	-0.29139	-0.119626
-0.29811	-0.54841	-0.49528	-0.64107	-1.02326	-0.209091
-0.08276	-1.18361	-1.02903	-0.09697	-0.9	-0.646667
-0.73404	-0.50847	-0.22429	-0.53509	0.022	-0.434884
-0.34737	-0.50339	-0.81039	-1.16667	-0.3875	0.225806
0.08249	-0.29907	-0.44488	-0.8	-0.88	0.3
-0.37273	-0.56691	-1.08854	0.35	-0.55172	-0.195918
-1.62664	-0.47087	-0.61838	-0.21471	-0.64828	0.233333
-0.34848	-0.55156	-0.39167	0.6	-0.57778	-0.965909
-1.00256	-0.16	-0.52029	0.24545	-0.44	0.26875
-0.30882	-0.15926	-0.18222	-0.14043	-1.18889	-0.627273
-0.72593	-0.38913	-0.05962	0.034	0.02083	-1.00345
-0.88163	0.14571	-1.00256	-0.5037	-1.05248	-0.575758
-0.18852	-0.57701	-0.286	-0.9566	-0.74444	0.389744
-0.28974	-0.46457	-0.05962	-0.85476	0.81622	0.111628
-0.41395	-0.125	-0.18333	0.17073	-0.33056	-1.20625
-1.07602	-0.61111	-0.43846	-0.16912	0.05217	-0.511628
-0.89941	-0.73659	-0.4871	-0.22222	-0.62105	0.433333
-0.83793	-0.47132	-0.59778	-0.41212	-0.79357	-0.715094
-1.26172	-0.44048	-0.14314	-0.37586	-0.39608	-0.109091
0.73333	-0.08	-0.14314	-0.3875	-0.09767	-0.569231
-0.15556	-0.00479	-0.62222	-0.33056	-0.53769	-0.455385
-1.62664	-0.39825	-0.14314	-0.202	-0.73607	-0.154054
-0.11377	-0.72903	-0.202	-0.996	-0.50577	0.241379
-0.85273	-1.59474	-0.14043	-0.14149	-1.24356	-0.401562
-0.11257	0.1	0.164	-0.08148	-0.41176	0.165
-0.525	-0.25228	-1.05778	-0.44231	-0.45308	-0.206667
-0.1024	0.21364	-0.07358	-0.34	-1.08889	0.01
-0.1024	-0.068	-0.2817	-0.14314	-0.08182	0.113636
-0.16087	-0.52	0.19762	-0.28429	0.08542	-0.263333
-0.2162	-0.49535	-0.2025	-0.03111	-1.28261	-0.902632
0.22083	-0.12131	-0.23333	0.25357	-0.5451	-1.03889
-0.52708	-0.1	-0.30732	-0.48682	-1.16176	-1.09474
-0.71379	-0.08704	-1.62664	0.11765	-0.01463	-0.122449
-1.22439	-0.07358	-0.66296	-0.98889	-0.22917	-0.703125
-0.87	-0.18654	-1.10769	-0.44488	-0.49147	-0.783871
-0.14167	-0.14314	-0.1	-0.06364	-0.87294	0.13871
0.22333	-1.02195	-0.80909	-0.07925	-0.56691	-0.231373
-0.71471	-0.02791	0.05938	0.17838	0.01944	-0.905263
-0.42639	-0.92199	-0.1	-0.08985	-0.44365	-1.025
-0.56415	0.0058	-0.08704	-0.18205	-0.996	-0.282143
-0.73089	-0.5965	-0.12218	-0.1	-0.01622	-0.892187
-1.16087	-0.01444	-0.73145	-0.45238	-0.16	0.111429
-0.58772	-0.175	-0.16912	-0.27805	-0.03016	-0.287719
-0.37471	0.12174	0.23947	-0.1125	-0.78	-0.0464286
-1.11481	-0.5451	0.1	-0.32222	0.25526	0.223333
-0.61921	-0.18333	-0.64107	-0.42059	-1.10811	-0.611111
-0.36923	-0.12186	-1.33243	0.64643	-0.07632	-0.102778
-0.52281	-0.62279	-0.55481	-0.28929	-1.03714	-0.0906977
0.13077	-0.62279	-0.22917	-0.56818	-1.09643	-1.06296
-0.1311	-0.06667	-0.21087	-0.99474	-0.45758	-0.106818
-1.7025	-0.19828	-0.26622	0.13158	-0.47576	-0.511628
-0.94348	-0.26905	-0.59852	-0.05806	-0.24043	0.0423077
0.15926	-0.47633	-0.15254	-0.20435	-0.49612	-0.596296
-0.58043	-0.68321	-1.08808	-0.0037	-0.15405	-0.179487
0.65161	-0.19747	-0.61111	-0.21015	-0.43333	-1.25641
-0.51389	-0.36818	-0.46207	-0.4871	-0.47132	0.0666667
-0.7122	-0.30732	-0.02791	0.31515	0.19032	-0.255556
-0.56444	0.03061	-0.51905	-0.08044	-0.16471	-0.802564
0.14872	0.23947	-0.0604	-0.53556	-0.22424	0.156
-0.62558	-0.2037	-0.77209	-0.58409	-1.13784	-0.758824
0.165	-0.27908	-0.62778	-0.48	0.2875	0.686207
-0.15652	-0.63731	-0.40256	0.38333	-0.69636	-0.623913
-0.1	0.20294	-0.43143	-0.37164	-1.29804	1.14167
0.24286	0.034	0.08293	-0.35313	-0.46535	0.582353
0.08889	-0.52987	-0.19828	-1.09266	-0.35385	0.0208333
0.034	-0.48438	0.02931	-1.00256	0.11364	0.188
-0.01389	-0.07925	-0.12558	-0.41084	-0.22857	0.153846
-0.94286	-0.11471	-0.55256	-0.242	-0.49147	-0.0736842
-0.41642	-0.46875	-0.25733	-0.97391	0.172	0.296875
-0.05476	-0.73898	0.20294	-0.93333	-0.58723	0.128261
-0.46069	-0.4619	-0.8	0.15357	-0.59318	-0.477778
-0.71508	-0.69583	-0.18333	-0.55714	-1.28966	-0.9275
-0.93333	-0.48906	-0.15238	-0.24783	0.03333	-0.441304
-0.15349	-0.95579	-0.22439	-0.18222	0.6	-0.575
-0.03333	0.33077	-0.47	-0.75	-0.49449	0.228571
-0.34804	-0.44231	-0.62576	-0.02791	-0.00811	0.120513
-1.19423	-0.11962	-0.83766	-0.47941	2.11471e-17	-0.983099
-0.67941	0.12857	-0.35581	-0.00952	0.51905	-1.20556
-0.19074	-0.9566	0.09936	-0.08276	-0.35714	0.144828
-0.43333	-1.00286	0.07115	-0.49286	-0.35556	-0.657143
0.02414	-0.15574	-0.93333	-0.36818	-0.77143	-0.177143
-0.958	-0.23333	-0.07925	-0.73145	-0.57239	0.109375
-0.16818	-0.5037	-0.71026	-0.14493	-0.92907	0.676923
-0.14857	0.14138	0.07	-0.72989	-1.10991	-0.566667
0.51471	-0.29	-0.67273	-0.47273	-0.67414	-0.465385
-0.88788	-0.1149	-1.09091	-0.48438	-1.0619	-0.237037
-0.88	-0.25333	-1.03714	-0.286	0.1	-0.315385
-0.84857	-0.53556	0.17667	-0.11377	-0.635	-0.642222
0.03871	-0.06364	-0.10845	0.05938	-0.14314	-0.0695652
-0.15152	0.19756	-0.27727	-0.55256	0.03438	0.562069
-0.64444	-0.23333	0.00625	0.154	0.165	0.303333
-0.37667	-0.31212	-0.71224	-0.08182	-0.13514	-0.440541
-0.20649	0.00488	-0.10625	0.05217	0.14138	-0.910169
-0.46479	-0.35581	-0.58409	0.35789	-1.36	-1.12222
-1.54462	-0.59778	-0.12186	-0.19333	-0.292	-0.902439
-0.51304	-0.01463	-1.29216	0.2878	-0.72593	0.261538
-0.94846	-0.30851	-0.31852	-0.80435	0.24545	-0.548387
0.3141	-0.20667	-0.238	0.33077	-0.9566	0.408696
-0.05211	-0.21471	-0.21013	-0.04186	-0.21471	0.6
-0.17021	-0.07234	-0.12186	0.2381	-0.42381	0.217857
-0.44706	-0.15686	-0.16136	-0.23448	-0.14051	1.396
-0.25882	-0.55481	-0.42656	-0.89211	-0.21928	0.116
-0.54429	-0.55481	-0.1125	-0.75	-0.58305	-1.05714
0.01224	-0.12558	-0.44488	-0.19528	0.02727	0.6625
-0.95714	-0.54444	-0.85769	-0.8	-0.34366	-0.374468
-0.35146	0.14839	-0.57091	-0.83833	-1.21	-0.430952
-0.92199	0.05938	-0.11538	-0.51639	-0.99632	-0.525926
-0.91111	-0.21429	0.034	0.00333	-0.14314	-0.5
-0.65758	-0.12667	-0.13514	-0.36557	-0.48682	0.269643
-0.09292	-0.61032	0.14138	-0.40909	-0.98261	2.11471e-17
-0.67446	-0.4871	-0.11962	-0.92429	0.11765	-0.0289474
-0.02581	-0.44035	-0.52987	0.03548	0.13333	-1.03774
0.47368	-0.21026	0.604	0.4973	-0.5451	-0.784375
-0.66313	-0.79762	0.775	0.82917	-0.865	0.764
-0.29412	-0.75873	-0.21928	0.11111	-0.34348	-0.643333
-0.21	-0.48	-1.20571	-1.01429	-0.02029	-0.6
-1.40494	-1.16538	-0.55481	-0.77638	-0.5963	-0.78
-0.20216	0.046	-0.12131	-0.315	0.21935	-0.812121
0.12795	-0.66694	-0.55481	-0.40618	0.26875	-0.409615
0.37755	-0.88607	-0.57892	0.28333	-0.1661	-0.652778
-0.51188	-0.60076	-0.524	-0.31852	-1.7025	-0.155556
0.45833	-0.34	0.13824	-0.07308	-1.28966	-0.103125
-0.04	-0.5451	-0.64873	-0.70323	-0.72381	-0.225641
-0.08934	-0.33056	-0.14828	-0.30588	-0.03077	-0.0133333
-0.77209	-0.9	-0.8275	-0.57701	0.25357	-0.235185
-0.28667	-0.54118	-0.59852	-0.27	-0.99	-0.0217391
-0.48034	-0.41212	-1.02326	-0.6187	-0.07358	-0.560465
0.09381	-0.63525	-0.34	-1.03714	-0.82683	0.258065
-0.27273	-0.91628	-0.49535	-0.27727	-1.13279	0.206667
-0.05	-0.38313	-0.74323	-0.25	-0.6	1.15417
-0.80256	-0.11263	-0.02615	-0.3439	-0.79266	-0.666667
-0.01316	-0.05962	-0.5451	0.70244	-1.69524	-0.9175
-0.83636	-0.85765	-0.73659	0.604	-0.67143	-0.571429
-0.38065	-0.1528	-0.53556	0.52813	-0.72308	-0.776471
-0.08879	-1.13789	-0.73659	-0.10845	-0.60208	-0.248718
-0.21818	0.17763	-0.59778	-0.41765	0.64444	0.334483
0.13061	-0.33623	-0.5752	-0.62963	-0.59192	-0.43913
0.25577	-0.90625	-0.59778	-0.12218	0.10606	-0.32069
0.35849	0.56567	-0.21471	-0.44048	-0.15238	-0.132
-0.39728	-0.5451	-0.59778	-0.62778	-0.0604	-0.0888889
-1.28261	-0.33919	-0.70328	-0.66216	-0.27037	0.115
-0.41084	-0.1125	-0.59778	-0.34561	-0.2037	0.0363636
-0.125	-0.1	-0.53509	-0.4475	-0.88182	-1.4875
-0.34	-0.52093	-0.41212	0.40952	-0.78795	0.175
0.05217	-0.04857	-0.7129	-0.72903	-0.464	1.68571
-0.19747	-0.08704	-0.58772	-0.44762	-0.42745	-0.732353
-0.04237	-0.14314	-0.7192	0.21622	-1.04889	1.13333
-0.12186	-0.07358	-0.02476	-0.44	-0.56571	-0.347692
-0.83833	-0.7408	-0.1931	0.10833	-0.52903	-0.312454
0.000540541	-0.56207	-0.77638	-0.68065	-0.41525	-0.713333
-0.43143	-0.8235	-0.5451	0.90789	0.73125	-0.413953
-0.13	-0.51639	-0.14314	0.14688	-1.17423	-0.452174
-0.80435	-0.61111	-0.08143	-0.56938	-0.90233	0.00882353
-0.11255	-0.29412	-0.07358	-1.31429	-0.65	-0.5625
-1.27333	-0.65333	-0.60444	-0.60588	-1.38049	0.08
-0.44508	-0.62778	-0.60444	-0.09873	-0.02791	-0.090625
-0.55256	-0.66357	-0.56415	-0.13	-0.44698	-0.391667
-0.555	-1.02118	-1.02857	-0.30769	-0.42222	-1.39167
-0.204	-0.62293	-0.07813	-1.07602	-0.49783	-0.35942
-0.18111	-0.38065	-0.93279	-0.27667	-0.5617	-0.155263
-0.37164	-0.41525	-0.47087	-0.36154	-0.70667	0.3525
-0.85769	0.154	0.17568	0.72581	-0.18222	0.6375
-0.28772	-0.01759	-0.22222	-0.61316	-0.44048	-1.00256
-0.10845	-0.62847	-0.60534	-0.3038	-0.31013	-0.464
-0.20152	-0.33056	0.11125	0.07529	0.27778	-0.59661
0.82917	-1.36138	-0.04898	-0.92025	0.0037	-0.14898
0.4587	-0.425	-0.47941	0.36296	-1.30455	-0.636
-0.73409	-0.69545	-0.24762	-0.57632	-0.31064	0.0323529
0.148	0.01	-0.14314	-0.7592	-0.82963	-0.680556
0.63704	-1.78889	-0.9381	-0.18897	-0.61111	0.114286
-0.94889	-0.7752	-1.11481	-0.80318	-0.61926	0.0326087
0.604	-0.28684	-0.59778	-0.07105	-1.07949	-0.254237
-0.52759	-0.06522	-0.44508	-1.41481	-0.53556	-0.248
-0.54839	0.08249	-0.26977	0.09865	-0.81719	-0.803571
-0.36507	-0.21087	-1.00095	-0.11064	-0.59778	-0.640541
0.64444	-0.72683	0.078	-0.52987	-0.53538	-1.04
-0.85421	-0.375	-0.58611	-1.07949	-1.34792	0.633333
-3.37894e-17	-0.90233	-0.50711	-0.69429	-0.17609	-0.758974
0.28507	-0.7175	-0.41707	-0.42708	-1.25641	-0.77551
-1.3425	0.07529	-0.46538	-0.05238	-0.65714	0.521739
0.24444	-0.94348	-0.11377	-0.49147	-0.35313	-0.161111
-1.18125	-0.77339	0.25357	-0.068	-1.00095	-0.616667
-0.04795	-0.34348	-0.72424	-1.05773	-1.1	-1.525
0.11818	0.00811	-1.61784	-0.36744	-0.37447	0.690625
-0.06506	-0.48286	-0.36744	0.046	-1.15556	0.613333
-0.24783	-1.01	-0.79714	0.11125	-0.07273	-1.12041
-0.27581	-0.67273	-0.81719	-0.70217	-1.112	-0.425758
-0.68857	-1.02326	-1.20435	-0.54235	0.02667	-1.13869e-17
-0.17609	-0.36154	-1.01429	-1.76067	-1.25517	-0.224242
-0.75238	0.00263	-0.53676	-0.26607	-0.46538	-1.26667
-0.27981	-1.20714	-0.21429	7.36191e-17	-1.12663	-0.597674
0.29589	-0.5451	-0.61838	-0.55271	0.24444	-0.922917
-0.2697	-0.5451	-0.47422	-0.408	-1.20909	-0.403226
-1.14684	-0.06506	0.04878	-0.78421	-0.2817	-0.274074
-0.18333	-0.45776	0.06	-0.28542	-0.63731	-0.404418
-0.48	-0.09548	-0.09444	-0.09444	-1.17273	0.0333333
-0.26731	-1.11481	-0.66694	-1.08333	0.38824	-0.0863636
0.1	-0.67083	-0.16818	-0.06897	-0.33878	0.189744
0.13393	-0.04898	-0.10675	0.14138	-0.19747	0.335135
-0.35174	-0.77339	-0.76489	-0.088	0.02	-0.631034
-0.46923	-0.33065	-0.35333	-0.49528	-0.98485	-0.715789
-0.09588	-0.8	-0.28254	-0.21026	-1.18889	0.87037
-0.0933	-0.03451	0.24444	-0.24853	-0.36667	-0.710345
-0.08571	-0.52143	-0.79375	-0.23944	0.35849	-1.04722
-0.24344	-0.72424	-0.68857	-0.27152	-0.46929	-0.526667
-0.41507	-0.51188	-0.28839	0.26061	-0.4748	-0.294286
0.15	-0.34773	-0.5963	-0.10675	-0.09545	0.0655172
-0.09588	-0.68261	-0.60208	-0.47054	-0.62593	-0.908475
-0.13437	-0.45254	-0.25	-0.34773	-1.70204	-0.478125
-0.15024	-0.58529	0.09375	-0.11714	0.30926	-0.0272727
-0.16452	-0.02476	-0.51398	-0.7875	-0.46207	-0.67
-0.0779	-0.49273	-0.79266	-0.33671	-1.045	0.0470588
-0.24541	-0.56691	-0.52828	-0.62398	0.60882	-0.694595
-0.23934	-0.10625	-0.11159	-1.27447	-0.38298	0.325926
-0.64583	-0.35785	-0.50678	-0.71224	-0.27727	-0.3
-0.11519	-0.89211	-0.26494	-0.01357	-0.47826	0.391304
-0.10675	-0.11255	-0.37447	-0.62626	-0.73235	-0.725532
-0.13451	-0.11255	-1.08354	-0.66313	0.50811	-0.644444
0.025	-0.02545	-0.28	-1.04954	-1.03867	-0.576316
-0.1245	-0.26494	0.13333	-0.31538	-0.248	0.648
-0.81429	-0.41707	-0.62879	-0.1225	-0.3038	-0.0761905
-0.13395	-0.74355	-0.304	-0.22439	-1.59208	-1.06392
0.07949	-1.54884	-0.42407	-0.08923	-1.59208	0.538095
-0.17349	-0.34804	0.12	-0.19412	-1.13103	0.0333333
-0.16773	0.76316	-0.25366	1.79063	-0.38313	-0.430556
-0.40449	-0.362	-1.17423	-0.77209	-0.8275	-0.41
-0.42711	-0.11257	-0.68627	-0.64684	-0.82727	0.568966
-0.25536	-0.11257	-1.09689	0.67917	0.00889	-1.33462
-0.23067	-1.0906	-0.58871	0.01	-1.05355	0.162069
-0.87568	-0.11257	-0.56207	0.13103	0.01	-1.14412
-0.49189	-0.44706	-1.2	-0.66522	-0.11818	-0.333333
-0.09385	-0.47633	-0.89941	-0.54697	-0.66607	0.254545
-0.43667	-0.18205	-0.94432	-1.34498	-0.96296	-0.901316
0.14324	-0.16364	-0.57701	-0.22857	-0.66607	-0.616456
-0.08324	-0.01196	-0.10551	-0.34	-0.74058	-0.749367
-0.11624	-0.08421	-0.37164	-1.05872	-0.89574	-0.896907
-0.14265	-0.15645	-0.19747	-0.92199	-1.112	-0.590625
-0.09385	-0.41667	-1.10991	-0.69636	-0.37576	1.41613
-0.04947	-0.3	-0.01862	-0.30732	0.08	-0.584848
0.50575	-0.83766	-0.87294	-0.44488	-1.12663	-0.617391
-0.94846	-0.49147	-0.29412	-0.87149	-0.23739	-1.01429
-0.35825	-0.36744	0.66364	-0.71667	-0.05397	-0.23
-0.46333	-0.69583	-0.27925	0.09875	-0.41695	0.563333
-0.61646	-0.22264	-0.89941	0.08235	-0.64222	0.0552632
-0.92376	-0.10048	-0.475	-0.89941	-0.40892	-0.890323
-0.25943	-0.46207	0.01224	-0.89941	-0.97812	1.10435
-1.05773	-0.46457	-0.068	0.74444	-0.66471	-1.27333
-0.84886	-0.57273	-0.54429	-0.26494	-0.16211	0.0419355
-1.08854	-0.28839	0.154	-0.73929	-0.34118	-0.77551
-0.35767	-0.47132	-0.5451	-0.05484	-0.95579	-0.15
-0.63858	-0.44488	-0.32835	0.08249	-0.52093	0.847619
-0.26333	-0.34706	0.0139	-0.43023	-1.12258	-0.137778
-0.24405	-0.32295	-0.78936	-0.20667	-0.54118	0.407143
-0.42807	0.432	-0.44882	-0.78731	-0.21087	-0.666667
-0.27209	-0.8	-0.01212	-0.10694	0.12857	-1.14262
-0.24178	-0.50699	-1.12174	-0.72683	0.63333	-0.183333
-0.61475	-0.04317	-1.20909	-0.02615	-1.12778	-0.00344828
-0.43889	-0.12218	0.27778	-0.59879	-0.475	0.0676471
-0.18924	-0.16818	-0.95	-0.47132	-0.92647	0.17551
-0.53509	-0.62279	-0.18205	-0.5451	0.03061	0.545
-0.11088	-0.51867	-0.01196	0.12174	-1.21463	-1.2597
-0.11217	-0.66313	-0.92199	-0.11538	-0.37778	0.395455
-0.10385	-0.91622	-0.54933	2.30385	-0.88306	0.45625
-0.19593	-0.53556	-0.68261	-0.09548	-0.28261	-0.743902
0.54688	-0.32183	-0.37131	0.47333	-0.37937	-0.517857
-0.14361	-0.8907	-0.95474	-3.37894e-17	0.13871	-0.926667
-0.14432	-0.64286	-0.5451	0.12174	-1.22439	0.05
-0.11489	-0.62626	-0.40208	0.0058	-0.488	-0.79
0.13333	-1.10897	-0.56373	-0.1912	-0.39474	0.825
-0.22377	-0.77	-0.5451	-0.78936	-0.92394	-0.247059
-0.20683	-0.02198	-0.32766	-0.11471	-0.58788	-0.518182
-0.27619	-0.93144	-0.63929	-0.41667	-1.58586	0.593103
0.03846	-0.85273	0.07265	0.13448	-0.74444	-0.920833
-0.21452	-0.55481	0.99444	-0.1661	-0.24082	-0.411667
-0.00308	-0.18222	0.14474	-0.74872	-0.63846	-0.409677
-1.464	-0.55481	-0.22857	-0.44365	-0.59778	0.832258
-1.07647	-0.55481	0.35455	0.17667	-0.5451	0.158333
-0.344	-0.78936	0.37097	-0.12833	-1.00256	-0.255556
-1.09577	0.07901	-0.02473	-0.46538	-0.70217	0.0675676
0.11138	-0.68902	-0.52362	-0.08704	-0.62188	0.772727
-1.05503	-0.44464	-0.4437	0.38974	1.08846	-0.159459
-0.36486	-0.3928	-0.388	-0.49535	-0.38148	-0.441379
-1.00095	-0.06571	-0.5451	-0.05962	-0.01759	-1.53548
-0.1912	-0.1036	-0.5451	-0.14314	-0.21452	-0.288095
-0.8825	-0.61926	-0.86667	0.08158	0.5122	-0.4
-0.20305	-0.60074	-0.08421	-1.34325	-0.275	-1.44653
-0.71176	-0.10551	-0.44882	-0.41892	-0.70465	-1.035
-0.59355	-0.48571	-0.43016	0.06226	-1.04278	-0.632727
-0.07244	0.25357	-0.47008	-0.05211	0.40714	-0.856667
0.0586	-0.53769	0.14688	-0.11377	-0.28543	-0.313043
0.11404	-0.3463	-0.26505	-0.11377	-0.69574	-0.290698
-1.2	-0.75844	-0.49147	0.73125	-0.24717	-0.981818
-0.92105	-0.62661	-0.46484	-0.14314	0.05526	-0.52
-0.35957	-0.61594	-0.38279	-0.46457	-0.98057	-0.486207
-0.13043	-0.61642	-0.0025	0.4587	-0.25676	-0.838636
-0.62293	-0.2199	-0.69074	-0.31667	-0.78235	-0.348276
-0.62387	-0.62398	-0.20435	-0.55156	-0.12836	-0.436842
-0.56376	-0.95319	-0.72821	0.19756	0.62683	-0.0345133
-0.13182	-0.54516	0.015	-0.41525	0.39394	0.233333
-0.69153	-0.49147	0.05526	-0.82647	-0.72683	0.0777778
-0.57143	-0.09444	0.05526	-0.3641	-1.17843	-0.85
-0.758	-0.20606	-1.33346	-0.22222	-0.95	-0.573077
-0.25909	-1.10769	-0.24286	-0.34804	0.15333	-0.27037
-0.84043	-0.36744	-0.97692	-0.30294	-1.24356	-0.308333
-0.6083	-0.60183	-0.82683	-0.70714	-0.02917	-0.705405
-0.18095	-0.64048	-0.91077	-0.07358	-0.67095	0.0306122
-0.17279	-0.76324	-0.33583	0.35667	-0.32542	-0.536364
-0.34677	-0.31654	-0.53769	-0.2037	-0.62293	-0.496552
-0.39556	-0.37746	-0.49535	-0.5878	-0.66419	-0.313043
-0.27727	-0.3775	-0.58933	-0.91636	0.14688	-0.390476
-0.4748	-0.65476	-0.44488	-0.81562	-0.83425	-0.272093
-0.44857	-0.7234	-0.44922	-0.28839	-1.10526	-0.536145
0.08	-0.37746	-0.8281	-0.07358	0.73714	-0.261538
-0.30751	-0.4608	-0.88571	-0.28	-0.37841	-0.455172
-0.16897	-1.10769	-0.11463	-0.27353	-0.72553	0.1
0.74348	-0.65833	-0.49308	-0.2162	0.6625	0.137778
-0.46538	-0.275	0.51905	-0.12558	-0.46016	-0.533333
-0.26393	-1.22059	-1.0071	-1.05778	-0.44488	-0.553333
-0.734	-0.61567	-0.92907	-0.24559	-0.52432	-0.42
-1.19655	-0.40189	-0.44655	-0.66296	-0.49286	0.616
-0.00909	-0.82683	-0.47132	0.04632	-0.36462	-0.72037
-0.98679	-0.61567	-0.26216	-0.75667	-0.46875	-1.08491
-0.57586	-0.55299	-0.68902	-0.14062	-0.16136	-0.10625
-0.4	-1.10769	-0.68902	0.20882	-0.52419	-0.451724
-0.76667	-0.2844	-0.02817	-0.05405	0.45833	-0.00810811
0.0963	-0.58933	-0.47132	-2.00196	-1.01826	1.13913
0.10349	-0.08704	-0.44488	-0.03333	-1.12222	0.267742
0.04648	-0.44488	-0.23724	-0.16833	-0.72989	-0.0291667
-0.12404	-0.5451	-0.44488	-0.28696	-0.44488	0.160417
-0.21724	-0.46875	-0.44488	0.775	-0.99687	-0.611765
1.79063	-0.5451	-1.52143	-0.1802	0.69773	-0.494286
-1.44231	-0.48682	-0.75	-0.36147	-0.11963	0.823077
-0.18209	-0.06618	-0.08704	0.47419	0.18387	0.05
-0.05806	-0.5451	-0.18615	-0.3881	-0.37746	-0.392453
0.01429	-0.03913	-1.08205	-0.11205	-0.00833	-0.2
-0.29149	-0.47308	-0.27222	-0.14114	-0.49612	-0.321875
-0.70194	-0.48682	7.36191e-17	-0.19548	-0.74262	0.519048
-0.30323	-0.8281	-0.59852	-0.13039	-0.14314	-0.704167
-0.22063	-0.46875	-0.61926	-0.97544	-0.31348	0.251429
-0.13526	-0.44922	-0.74337	-0.00763	-0.49147	-0.465909
0.18387	-0.54656	-1.07602	-0.95037	-0.14314	-0.497403
-0.11159	-0.06604	-0.04317	-0.94887	-0.33814	0.277778
-0.09894	-0.71667	-0.96395	-0.47132	-0.57931	-0.308333
-0.14218	-0.5451	-1.016	-0.72857	-0.07358	-0.371429
-0.25574	-0.5451	-0.62963	-0.47132	0.1	0.208333
-0.13971	-0.5451	-0.43636	-0.96296	-0.55481	-0.328261
-0.07027	-0.14314	-0.70667	-0.93677	-0.43271	-0.152381
-0.4747	-0.41933	-0.33198	-0.92583	0.056	-0.209302
0.11125	-0.5451	0.09865	-0.92878	-0.08462	0.35
0.06613	-0.14314	-2.01743	-0.77677	0.4087	-0.827273
0.20377	-0.14314	-0.55481	-0.95115	-1.17423	0.130556
0.10189	-0.31299	-0.62222	-1.33286	-0.32807	-0.028
0.4641	-0.63274	-0.62222	-1.25912	-0.74054	0.346341
0.15833	-0.68902	-0.64148	-0.71026	-0.20444	-0.621053
-0.08667	-0.26622	-0.64148	-0.64815	-1.10938	1.14194
-0.07419	-0.44922	-0.53556	0.12138	-1.02241	0.154545
0.39091	-0.46875	-0.32183	-0.44488	-0.95818	-0.363636
-0.0945	-0.58182	-0.39024	-0.675	0.65714	-0.860714
-0.29062	-0.13712	-0.38455	-0.47031	-0.96471	0.165909
-0.50909	-0.79266	-0.96757	-0.67363	-0.35625	-0.454348
-1.01132	-0.28696	-1.32667	-0.69419	-0.62279	-0.307407
0.02917	-0.24082	0.04545	-0.38852	-0.79375	0.406667
-0.6973	-0.70217	-0.30769	0.21043	-0.62279	-0.946667
-0.2173	-0.47132	-0.14571	0.12138	-0.02198	-0.734211
-0.14397	-0.11538	-0.96182	-0.44488	0.22143	-0.420455
-0.39744	-0.12348	-0.91636	-0.66313	-0.29655	-0.3
-0.55778	-0.54697	-0.40574	-0.66313	-0.48955	-1.0675
-0.18913	-0.4373	-0.53169	-0.69795	-0.66667	-0.283333
-0.858	-0.19231	-0.53169	-0.87568	-0.72236	0.644828
-1.45205	-0.25505	-1.60896	-0.44488	-0.44706	-0.0763158
-0.94694	-0.75644	-1.62664	-0.78987	-0.23704	-0.154054
-0.92292	0.09328	-1.44924	-0.54553	-0.95208	0.026087
-0.56452	-0.44839	-0.47083	-0.49502	-1.7434	-0.0130435
-1.04921	-0.47031	-0.30244	-0.858	-0.46667	-0.491667
-0.276	-0.35785	-0.858	-0.92292	0.94737	-0.610377
-0.1149	-0.175	0.235	0.425	-0.04483	0.718182
-1.06121	-0.11463	-0.02112	-0.05962	-1.32667	-0.516667
-0.3313	-0.32542	-0.04034	-0.07358	-1.2675	-0.497297
-0.29704	-0.44488	-0.10158	-0.08704	0.43462	-0.024
-0.29662	-0.08985	-0.09694	-0.29292	-0.1087	-0.776471
-0.05556	-0.44488	-0.09694	-0.15738	-0.61838	0.181081
-0.08687	-0.62222	-0.09804	-0.15738	-1.33238	-1.13594
-0.08502	-0.55714	-0.93176	0.08249	-0.59879	-0.384211
-0.30207	-0.53023	-0.18571	0.09503	-0.675	-0.0782609
-0.34906	-0.53556	-0.82123	-0.0373	-0.96571	0.134146
0.275	-0.53556	0.43333	-0.8281	0.03043	-0.303797
-0.45278	-0.53556	-1.08333	-0.40442	-0.52759	0.172
0.28261	-0.53556	-0.73782	-0.08141	-0.23519	-1.01739
-0.26129	-0.60444	-0.20163	-0.202	-0.11667	-0.152778
-0.22636	-0.64148	0.82917	-0.14043	-0.54839	-1.01429
-0.41	-0.64148	0.48378	-0.31163	-0.30833	-1.20606
-0.53262	-0.64148	-0.988	-0.0025	-0.9872	-0.139286
0.10588	-0.59778	-0.30833	-0.3712	0.02581	-0.021875
-0.21739	-0.1425	-0.7439	-0.40575	-0.48438	0.0293103
-0.35385	-0.14605	0.32619	-0.65581	-1.0069	-0.486486
-1.06538	-0.16794	-0.44706	-0.1027	-0.51282	-0.106061
-0.63609	-0.07988	0.43394	-0.00811	-0.9872	-0.107895
-0.4619	-0.12132	-0.59778	-0.14828	0.42564	0.36
-0.52935	-0.12186	-0.90484	-0.15254	-0.02143	-0.0965517
-0.47	-0.12857	-0.82544	-0.06829	-0.62632	-0.0153846
0.38333	-0.7328	-0.645	-0.66124	-0.4	-0.341176
0.022	-0.12218	-1.07049	-0.13514	-0.51304	-0.216667
-0.54493	-0.12218	-0.96788	-0.67414	-0.60368	-1.04
0.18491	-0.12621	-0.44035	-0.07813	-0.51304	-0.209302
-0.07597	-0.63704	0.64444	-1.12917	0.3141	-0.122222
0.25577	-0.73145	-0.46818	1.43214	-0.65778	0.27027
0.46087	0.44912	-0.18333	0.18312	-0.69646	0.190625
-0.70667	-0.39487	0.26061	0.97619	-0.10625	-0.333333
-0.76364	-0.81231	-0.24783	-0.25	0.388	-0.118182
0.2266	-0.38176	-0.68495	-0.62593	-1.10385	-0.0846154
-0.68403	0.00784	-0.675	-0.25733	-1.05333	-1.11837
-0.41867	-1.32835	-0.1027	-1.35899	-0.59091	-1.17632
0.16341	-0.70784	0.0037	-0.09045	-0.46563	-0.544444
0.24167	-0.60594	-0.14898	0.56567	-0.55833	0.0037037
0.12766	-0.55091	-0.67857	-0.14848	-0.58317	-0.0888889
-0.37908	-0.90962	-0.57586	-0.47209	-0.62293	0.0357143
-0.08	-0.10517	-0.24762	-0.69381	-0.20789	-1.00119
-0.2641	-0.04828	-0.27826	-0.10531	-0.90119	-0.633333
-0.34667	-0.28571	-0.02439	0.40526	-0.14828	-0.897368
0.06154	-1.40385	-1.00095	-0.11463	-0.18125	-0.983333
-0.43592	-0.42813	-0.2817	0.14468	-0.4	0.410714
-0.55	-0.07105	-0.33056	0.00625	-0.03684	0.275862
0.0139	-0.43846	-1.2	0.14687	-0.92222	-1.00946
-0.32788	-0.10063	-0.56917	-0.62394	-0.08026	-1.06591
-0.08	-0.06789	-0.77308	-1.464	-1.32594	-0.14375
-0.15429	-0.22703	0.20882	-0.27908	-0.38333	-1.14545
0.2625	-0.55481	-0.858	0.10968	-0.62564	-0.322581
0.36957	-0.45172	0.15641	0.6	-0.93333	-0.186364
-0.74091	-0.02316	-0.54553	-0.24762	-0.15122	0.358824
0.27049	-0.10429	0.01404	1.48889	0.15455	-0.778571
-0.27297	-0.06897	-0.12969	-0.68889	-0.692	-0.420833
-0.96471	-1.07602	-1.0375	-0.27826	-0.69355	-0.206897
-1.33904	-0.74337	-1.06758	-0.1968	-0.76947	-0.730769
-0.95859	-0.59852	-0.675	-0.20399	-0.26136	-0.66
-0.20435	-0.59852	-0.56711	-0.16992	-0.41898	-0.401333
-0.24375	-0.56404	-0.11164	-0.17185	-0.83689	0.0614035
0.2	0.0139	-0.13966	-0.09663	-1.17423	-1.07879
-1.42759	0.10465	-0.14519	-0.12395	-1.24356	-0.771795
0.07083	-0.39474	-0.11255	-0.12861	-0.375	0.323333
-0.77383	-0.475	-0.12621	-0.10246	-0.81667	-1.02903
0.10208	-0.48889	-0.12218	-0.20683	-0.665	-0.682353
-0.85	-1.33904	-0.20609	-0.12714	-0.7439	-0.382353
-0.55306	-1.19535	-0.41667	-0.08755	-0.71163	-1.25618
0.38571	7.36191e-17	-0.74323	0.05526	-0.63571	-0.918519
0.26964	7.36191e-17	-1.14948	0.02051	-0.79357	0.309259
-0.44706	-0.54765	-1.11221	0.64909	-0.79539	-0.357692
-0.93846	-0.47941	-1.34498	-0.29714	-0.24833	-0.097561
-0.43846	-0.48504	-0.62704	-0.84248	-0.48438	-0.50625
-1.61784	-0.2173	0.07317	-0.08099	-0.49697	-0.284615
-1.61784	-1.11087	0.12138	-0.24717	0.00882	-1.40781
-0.35313	-1.08133	0.09875	-0.05	-0.00667	-0.828105
-1.62664	-0.14172	0.14286	-0.69545	-1.04208	-0.321277
-0.78152	-0.1475	0.04615	-0.69574	-0.40385	0.204545
-0.77339	-0.45192	-0.54765	-0.11489	-0.17333	-0.141026
-0.00308	-0.19528	-0.51867	-0.36744	-1.01891	0.072549
-0.9	-0.75091	-0.54745	-0.91034	-1.13869e-17	-1.40645
-1.02931	0.08412	-0.11257	-0.24038	1.26053	-0.0129032
-1	-1.03279	-0.26286	-0.20437	-1.07835	-0.277778
0.32889	-1.04619	-0.74	-0.12697	-1.04917	0.106061
-0.68537	-0.11519	-0.78	-0.07949	-0.4619	-0.202381
-0.53592	-0.24038	0.72581	-0.9175	-1.07269	-0.92907
-0.53169	-0.21828	-0.7568	0.04466	-0.2844	0.672973
-0.24205	-0.16474	-0.95474	0.08667	-0.75588	0.391667
-0.11053	-0.48222	-0.7704	-0.78868	0.0037	-0.165385
1.64839	-0.0604	-0.02644	-0.10863	-0.52424	4.44089e-17
-1.30238	0.1381	-0.47966	-0.13094	0.055	-0.0627451
0.62857	-0.02273	0.13103	-0.08529	-0.08182	1.91765
-0.8	-0.65	0.01	-0.12724	-0.63125	-0.0913043
-0.60909	-0.18333	-0.5752	-0.13548	-0.56691	0.377778
-0.75278	-0.27908	0.02727	-0.36	-1.02967	-1.06364
-0.58871	-1.00095	-0.71057	-0.08571	-1.02967	1.01724
-0.51757	-0.46538	-0.29811	-0.81515	-0.46667	0.24375
-0.13556	-0.59699	-0.63883	-0.75161	-0.60459	-0.330909
-0.02545	-0.23111	-0.51977	-0.59714	-0.60459	-0.0777778
-0.54009	0.00254	0.43061	-0.09965	-0.48438	0.1
-1.05636	-0.78731	-0.03043	-0.96182	-0.65263	0.99375
-0.19412	0.03037	-0.89574	-0.85273	0.43478	-0.223256
-0.1064	0.13082	-0.8	-0.8037	-1.0865	-0.356364
-0.53077	0.4587	-0.31978	-0.43636	1.02	-0.777778
-0.41765	-0.62293	-0.4052	-0.94468	-0.07826	1.13871
-0.26667	-0.62293	-0.7039	-0.49721	-0.90263	-0.15
-0.05187	-0.62789	-0.58544	-0.40081	-0.82674	0.576
-1.16486	-0.66419	0.32333	-0.25496	-0.23778	-1.05349
-0.28696	-0.67095	-0.43519	-0.22083	-1.17423	0.122222
-0.05421	-0.52857	0.67917	-0.16575	-0.15278	-0.190816
-0.20726	-0.09647	-0.35556	-0.27714	0.77	-1.22727
-0.26364	-1.09299	-0.09193	-0.50179	-0.88265	-0.0619048
-0.15238	-0.72432	-0.57239	0.5039	-0.78571	-0.611538
0.60833	-0.68526	-0.63731	0.30323	-1.35652	0.507143
0.4973	-0.68526	-1.08814	-0.35484	0.65946	0.333333
-0.23693	-0.68677	-1.14798	-0.62857	0.04737	-0.247619
-0.12069	-0.68677	-1.16667	-0.26923	0.32444	0.572222
-0.03013	-0.71547	-0.68538	0.32619	-0.10606	1.248
-0.06397	-0.73274	-0.28254	-0.53592	-0.69545	-0.217544
-0.43333	-0.675	-0.30238	-0.75873	-0.48	0.109677
-0.12581	-0.69419	-0.32222	-0.56975	-0.24559	0.144737
-0.03129	-0.67246	-0.32222	-0.52029	-0.18696	0.00238095
-0.04503	-0.54198	-0.468	0.16429	-0.6	-0.0954545
0.01189	-0.71	0.12293	0.22857	-0.72715	0.942857
-0.11631	-0.62121	-0.46929	-0.18654	-0.49429	0.972414
-0.1036	-0.48182	-0.27778	-0.11203	0.17813	0.0441176
-0.17455	-1.35484	-0.50909	-0.11257	-0.3129	-1.36727
-1.0907	-0.96121	-0.9	0.00201	-0.12857	-0.113158
-0.05	-0.74323	-0.23407	-0.0797	0.17419	0.126087
-0.11257	-1.34325	-0.79762	-0.02471	-0.86512	-0.865116
-0.11377	0.0664	-0.67007	-0.08854	0.35957	-0.615385
-0.10307	-0.74323	-0.61818	-0.04394	0.95882	-0.984615
-0.09694	-0.77677	-0.94286	0.235	-1.09398	-0.891892
-0.0881	-0.90687	-0.64865	-0.32286	-0.56614	-0.332653
-0.1024	0.604	-0.67143	-1.61215	0.13056	0.132258
-0.1024	-0.47143	-0.79683	-1.62664	-0.198	-0.223333
0.09545	-0.96788	-0.71138	-0.69545	0.05185	0.958824
-0.54444	-0.11859	-0.51296	-0.09667	0.64483	0.072973
-0.71627	-0.16401	-0.93514	-0.80476	-0.444	0.362857
-0.1024	-0.14378	-0.08923	-0.73333	-0.64757	-0.903488
-0.81618	-0.31852	1.79063	-0.37207	-0.26505	-0.686275
-1.07222	-1.09091	0.23023	-0.43419	-0.35094	-0.417647
-0.76632	-0.30159	-0.3875	-0.44464	-0.25424	0.626829
-0.81491	-0.11959	-0.61032	-1.2661	-1.17	-0.829787
-0.91032	-0.09644	0.6	-0.06789	-0.18485	0.267742
-1.10926	-0.286	-0.94836	0.30656	-0.112	-0.696698
-0.92199	-0.54009	-0.6709	-0.84524	1.15417	-0.55
-0.95037	-0.73898	-0.58931	-0.35767	0.47333	-0.871493
-0.92199	-1.08854	-0.30825	0.89032	-0.59109	-0.698276
-0.90963	-0.45308	-0.20435	-0.36923	-0.59808	-1.23333
-0.16135	-0.42656	-0.89351	-0.92321	-0.69381	-1.13793
-0.54765	-0.29811	-0.01562	-0.7178	0.24444	-0.470874
-0.88825	-0.33158	-0.16818	0.20686	-1.11457	-1.35
0.10588	-1.08854	-0.17179	-0.58871	-0.50308	-0.128814
0.12767	-0.51977	-0.32788	-0.34357	0.94286	-0.501515
0.09875	-0.24422	-0.38333	-0.32295	0.23684	-0.391111
-0.92577	-0.31978	-0.04302	0.19762	-0.15172	-0.254167
-0.89851	-0.81029	-0.10667	-0.34769	-0.14103	0.15
-0.88701	0.93889	-0.12558	0.69643	0.47273	0.0594937
-0.23958	-0.58421	-0.60606	-0.81188	-0.8281	-1.06316
-0.89655	-1.02903	-0.31538	-0.11226	-1.17451	-0.135135
-0.56975	-1.01667	-0.57212	-0.15645	-0.44	0.882759
-0.56975	-0.12	-0.01481	-0.49067	-0.8281	0.913333
-0.4	-0.71508	-0.04444	-2.03333	0.90667	-1.08235
-0.95534	-0.88187	-0.09298	-0.52835	0.40385	-1.41373
-0.92611	-0.88585	0.2875	-0.26863	-0.78919	-0.0631579
-0.12667	-0.91111	0.27615	-0.61721	-0.64658	-0.14186
-0.39615	-0.90425	-0.26753	-1.64667	0.14062	1.31852
-0.80256	-0.7	-0.95588	-0.11807	-0.09359	-0.178788
-0.08846	-0.64583	-0.56691	-0.04564	-0.6599	-0.725532
-0.28529	-0.79772	-0.49706	-0.81681	-1.03056	0.034375
0.44605	-0.7381	-0.30294	-0.77121	-0.0027	0.0121212
-0.70444	-0.34531	-0.49067	0.17568	-1.20606	0.633333
-0.55271	-0.79772	-0.2037	-0.69043	-0.17286	-0.556923
-0.87908	-0.63878	0.4973	-0.71627	-0.38462	0.184091
-0.85039	-0.56975	-0.54257	0.09732	-1.375	0.784615
-0.88018	-0.56975	-0.48438	-0.50513	-1.05111	-1.51842
0.09722	-0.30629	-0.46614	-0.16818	0.34706	-1.27333
-0.68579	-0.78	-0.46875	0.09103	-1.112	-1.74444
-0.65389	-0.28472	-0.48906	-0.36459	-0.76866	-0.426087
-0.69444	-0.37778	-0.59524	-0.38913	-0.94783	-0.630556
-0.46438	-0.37937	-0.43352	-0.22264	-0.14769	0.0653846
-0.89318	-1.02857	0.505	0.38	0.12222	-0.325424
-0.64815	-1.22439	-0.31212	-0.23	-0.62258	-0.32963
-0.744	0.24545	-0.19111	-0.23758	0.14474	-1.24356
-0.19048	0.18431	1.27241	-0.14625	0.968	-0.335135
-0.28545	0.20377	-0.26275	-1.19423	0.94286	-1.21795
0.43333	-0.875	0.09643	-0.18472	-0.96543	0.523333
-0.80508	-1.15094	1.97931	-0.22292	0.07143	-0.0225
-0.12218	-0.8275	-0.96471	-0.22993	1.21667	-0.473333
-0.43937	-0.4748	-0.56691	-0.03333	-0.60537	-0.417647
-0.02273	-0.40079	0.08367	-0.82411	0.01818	-0.397561
-0.12621	0.10455	-0.83441	0.07647	-0.0619	-0.8825
0.02581	-0.58244	-0.9033	0.15625	0.576	-0.696552
-0.07209	-0.17317	-0.88735	-0.23793	-0.45625	-0.193548
-0.19815	0.0434	-0.89941	-0.15238	0.99375	-0.73913
-0.1566	-0.55484	-0.89941	-0.81618	-0.47347	-0.655357
-0.28974	-0.12	-0.93236	-0.9018	-1.08794	-1.18421
-0.15895	-0.15652	-0.95714	-0.92199	0.09643	-0.808696
-0.61111	-0.1	-0.56975	-0.47422	-1.07824	-0.931765
-0.01071	-0.66613	-1.07447	-0.74255	-0.28692	-0.495455
-0.05625	-0.34769	-0.89119	-0.8819	0.13824	-0.11
-1.04615	-0.60507	-0.56691	-0.88163	-0.56207	-0.271429
0.38621	-1.35	-0.93144	0.21053	-0.20667	0.796154
0.27941	-0.7704	-1.05872	-0.1404	-0.40323	-0.790476
-0.97823	-0.7624	-0.45538	-0.0544	-0.34688	-0.760714
0.05846	-0.78155	-0.73158	-0.14286	-0.70714	-0.367391
-0.69778	-1.24	-0.82143	-0.796	-0.08571	-0.866154
-0.21886	0.13103	-0.9203	-0.56951	1.13871	-0.790566
-0.24345	-0.61049	-0.60208	-0.40758	-0.96436	-0.933735
0.98205	-0.5752		-0.38981	0.46774	-0.547222
-0.27697	-0.49655		-0.54741	0.30833	-0.473585
-0.15481	-0.93144		-0.43352	-0.56486	-0.774194
-0.32683	-0.92023		-0.7431	-0.0025	-1.13125
-0.60149	-0.91713		-0.68604	-0.65517	-0.0942857
-0.14505	-0.2		-0.46746	-0.14186	-0.696667
-0.11255	-0.71765		-0.83766	0.33214	-0.596629
-0.50177	-0.44286		-0.62576	-0.73361	-1.13103
-0.43757	-0.46746		-0.46714	0.08387	-1.10667
-0.42521	-0.4619		-0.37447	0.01212	-0.763636
-0.52835	-0.48438		-0.49375	-0.86415	-0.706667
-0.14519	-0.47422		-0.53488	-1.51026	-0.136667
-0.13548	-0.22456		-0.43846	-0.26279	0.126471
-0.33167	-0.12036		-0.19337	0.2931	0.314286
	0.88529		-0.27556	0.06562	-0.654286
	0.90154		-0.72917	-0.87826	0.85
	-0.14493		-1.07602	-0.70714	-0.244118
	-0.47742		-0.12157	0.95185	-0.206452
	-0.20435		0.06692	-0.62293	-0.417949
	-0.46949		-0.90619	0.95417	-0.472917
	0.48966		-0.55481	-0.64487	0.991176
	0.09118		-0.53556	0.59048	-0.54
	-0.99483		-0.68235	-0.3	-0.5
	-0.41042		-0.65758	0.075	0.324
	-0.22663		-0.00816	-0.35833	-1.42143
	-0.31159		-0.02228	-0.56467	-0.415909
	-0.42292		-0.7875	-1.43077	-1.55957
	-0.05511		-0.00479	-0.20435	-0.641176
	-1.61784		3.28955e-17	-0.05962	0.425641
	-0.6746		-1.38913	-0.79474	-1.07949
	-0.40574		-1.32255	-0.67143	-1.30238
	-0.96182		-0.89924	-0.14314	-0.036
	-0.9463		-0.89104	0.30577	-0.925581
	-0.38455		-0.85833	-0.05962	-0.356098
	-0.44597		-1.07565	-0.71549	0.147273
	-0.32183		-1.10964	-0.1875	-0.642857
	-0.19333		-1.02788	-0.14625	-0.469388
	-1.61784		-0.25772	-0.07358	-0.238462
	-1.62664		0.32333	-0.385	0.0179487
	-0.10627		-0.02476	-0.07358	-0.363636
	-0.09694		-0.5451	-0.49835	-0.338596
	-0.10307		-0.5451	-0.81935	-0.493243
	-0.11377		-0.77638	-0.71282	-0.404
	-0.04034		-0.5451	-0.88832	-0.785366
	-0.4619		0.11154	-1.00095	-0.514815
	-0.02112		-0.11255	-1.00095	-0.98
	-0.02486		-0.11255	-0.79524	-0.806818
	-0.08854		-0.11255	-0.52	-0.233333
	-0.08905		-0.55749	0.51282	-0.119298
	0.2381		-0.59778	0.545	0.397059
	0.235		-0.50952	-0.00769	-1.04889
	-0.40435		-0.26286	0.84783	-0.427451
	-0.70909		-0.33065	-0.2881	-0.494521
	-0.40483		-0.59778	-0.55674	-0.843333
	-0.40815		-0.59778	0.07339	-0.737931
	-1.05872		-0.34094	-0.13514	-0.609091
	-0.60074		-0.91228	-0.17292	0.946429
	-0.60074		0.12982	-1.04	0.259574
	-0.59259		-0.40921	-0.51724	-0.731429
	-0.59259		-0.52558	-1.19167	-0.719355
	-0.67446		-0.23448	-1.00095	-0.80625
	-0.72294		-0.14593	-0.71667	-0.353125
	-0.81681		-0.92911	-0.4974	-0.0444444
	-0.59712		-0.48611	-0.41642	-1.01304
	0.08293		-0.54818	-0.60909	-0.593893
	0.05769		-0.11465	-0.87879	-0.825926
	-0.42407		-0.11159	-0.54942	-0.854839
	-0.07209		-1.22439	-0.35146	-0.239655
	0.00812		-0.1311	-0.76364	-0.291803
	-0.55468		-0.11962	-0.9093	-0.857647
	-1.47826		-0.7121	-0.68889	-0.219355
	0.2625		0.21475	-0.34737	-0.69881
	-0.26977		-0.6256	-0.48409	-0.118182
	-0.58656		-1.02857	-0.32812	-0.551282
	-0.71623		-0.01842	-0.81887	1.13
	-0.23396		-0.14884	-0.71176	1.0375
	-0.27067		-0.49091	-0.51128	-0.756667
	-0.62279		-0.46885	-0.52987	-0.634375
	-0.57941		-0.15417	-1.02439	0.102222
	-0.11807		-0.76855	-0.40256	-0.723684
	-0.56691		-0.075	-0.6777	-0.30625
	-0.56691		-1	-1.13	-0.561702
			-1.01469	0.25	-0.851163
			-0.96455	0.19063	-0.90119
			-0.27719	0.14091	-0.670946
			-0.58788	-0.88306	0.114634
			-0.04898	0.10222	-0.834247
			-0.76371	-0.44231	0.258904
			-0.555	0.67692	-0.90119
			-0.94805	-0.99632	-0.264
			-0.54286	0.19459	-0.823502
			-0.56283	-0.87143	-1.075
			-1.33182	-1.01	-0.661111
			-0.295	0.07778	-0.7
			-1.33904	-0.29297	-0.564516
			-0.56222	-0.75962	-0.826744
			-0.28587	-0.02381	-0.529032
			-1.3447	-0.56	0.0541667
			-0.23492	-0.33623	0.192157
			-0.4748	-0.95263	-0.580769
			-0.58909	0.56897	-0.668889
			-0.468	0.50769	-0.375
			-0.468	-0.74719	0.026
			-0.18995	-1.1503	-0.688235
			0.17193	-0.01071	-0.00888889
			-0.724	0.27049	-0.259677
			0.12857	-0.49808	-0.161224
			-0.46429	-0.11129	-0.138462
			-0.41331	0.12941	-1.00667
			-0.83793	0.31373	0.608824
			-1.15094	-0.53676	0.0214286
			-0.34074	0.74348	-1.23871
			-0.80435	0.67917	-0.442222
			-0.40256	-0.05652	-0.167857
			0.165	-0.40145	-0.838824
			-0.91176	-1.33064	-0.718033
			0.432	-0.54231	-1.61263
			-0.0425	0.15714	-1.49524
			0.08889	-0.448	-0.602273
			0.41852	-0.24545	-1.00095
			-0.79683	-0.95625	-1.00095
			-0.73898	-0.66613	-1.00095
			-0.12404	-0.275	-1.00095
			-0.02647	0.17073	-0.972512
			-0.60208	-0.1	-0.8825
				-0.15652	-0.457692
				-0.93176	0.174194
				-1.10667	-0.905714
				-0.60076	-0.251429
				-0.89524	0.188889
				-0.30625	-1.38049
				-0.4325	-0.114815
				-0.35143	0.088
				-0.59767	0.230303
				-0.352	0.353846
				-0.47305	-0.00681818
				-0.05404	-1.16176
				-0.41591	-1.19737
				-0.45308	0.121739
				-0.62202	-0.0785714
				-0.95116	-0.176087
				-0.81039	-0.0176471
				-0.10909	0.366102
				0.17209	-1.34792
				-0.29024	-1
				0.79615	-0.355429
				-0.34595	-0.462069
				-0.06789	-0.32623
				-0.83696	-0.317073
				0.712	0.353659
				-1.65556	0.358491
				-0.12468	-0.748485
				0.27714	-0.798
				-0.96417	0.644444
				-0.70313	-0.572727
				-0.53603	-0.559524
				-0.50052	-0.72069
				-0.49577	-0.388679
				-0.54128	0.159259
				-0.48273	-0.064
				-0.79368	-0.545946
				0.58125	-0.621875
				-0.19167	-0.63125
				0.61333	-0.060396
				-0.266	-0.728169
				-0.29811	-0.783333
				-0.21111	0.365
				-0.3386	0.231034
				-0.27429	-1.11667
				-0.6225	-0.560976
				-0.97105	-0.495122
				-0.1	-0.639024
				0.0381	-0.0961905
				-0.492	-0.0511111
				0.764	-0.284252
				-0.55833	-1.04627
				0.97143	-0.630556
				-1.02241	-1.07536
				-0.63846	-0.958333
				-0.36901	-0.3075
				-0.57681	-0.593333
				-0.63846	-0.466667
				-0.62847	-0.720588
				0.83077	-1.75897
				-0.01286	-0.81039
				-0.62778	0.623333
				-0.12222	-0.371429
				0.72581	-0.435897
				-0.68382	-0.729032
				-0.31978	-0.745833
				-0.435	0.00384615
				-0.69655	0.419231
				-0.45217	-0.809195
				-0.152	-1.17193
				-0.78571	0.0794872
				-0.89756	-0.391429
				-1.01164	0.276
				-1.53418	-0.484211
				-0.12321	0.0117647
				-0.78503	0.0122449
				0.82917	-0.871429
				-0.9902	-1.24894
				-0.80833	-0.32069
				0.35385	-0.084
				-0.80094	0.0481481
				-0.30769	-0.134884
				0.17821	-1.60882
				-0.34906	-0.576596
				-0.1617	-0.770588
				-0.4969	-0.317857
				-0.38194	-0.211111
				-0.35785	-0.827485
				-0.583	0.00322581
				-0.30244	-0.491892
				-0.55	-0.281818
				0.24348	0.755172
				-0.40806	-0.429577
				-0.5451	-0.0434783
				-0.84118	-0.236538
				-0.72609	0.0760563
				-1.245	-0.237391
				-1.29167	-0.50625
				-0.89921	-0.0727273
				-0.93871	0.01
				-1.61508	0.027451
				-0.90977	-0.0846154
				-1.06154	0.175342
				-0.57371	-0.156522
				-0.79268	-0.763158
				0.1125	-0.0892308
				-0.49147	-0.890476
				-0.59355	-1.09722
				-0.69667	-0.928571
				-0.3931	-0.5
				-0.49147	-0.441935
				-0.47008	-0.0333333
				-0.57941	-1.65263
				-0.621	-1.19375
				-0.11053	-0.802778
				-0.60368	-0.771111
				-0.52711	-0.4325
				-0.47132	-0.469444
				-0.48182	-0.553846
				0.33077	-0.0884615
				-0.21222	-0.351429
				0.6375	-1.04894
				0.7	-0.311111
				0.54091	-0.709091
				0.52564	-0.0481481
				-0.31212	-0.666129
				-0.46535	-0.415385
				-0.69621	0.136364
				-0.5451	-0.214706
				-0.5451	-0.22439
				-0.17111	-0.0494253
				-1.14412	-0.111667
				-0.63077	-0.511111
				-0.28889	1.01944
				-1.03043	0.245455
				-0.54	-0.4
				-1.72745	-0.5
				-0.66434	-0.255844
				-0.57786	0.0435897
				-0.6967	-0.0246753
				-0.92558	-0.0151515
				-0.59852	-0.481356
				0.0614	-0.657143
				-0.72236	-0.818605
				-0.20395	-1.29524
				-0.38649	-0.474286
				-0.84333	-0.497561
				-1.22778	-0.395238
				0.32619	-0.991964
				-1.50882	-0.998958
				-0.38163	-0.863462
				-0.67324	-1.09643
				-1.00455	0.942857
				-0.94651	-1.85196
				-0.9439	-1.33902
				0.1	-0.666667
				-0.72525	-0.653125
				-1.10571	-0.320833
				-0.61926	-0.969333
				-0.53556	-0.395833
				-0.53556	-0.557447
				-0.64507	-0.729167
				-0.61838	0.592857
				-1.706	0.228571
				-0.02476	-0.2
				-1.41379	-1.03714
				-0.19048	-0.211111
				0.39286	0.159459
				-0.59778	0.35625
				-0.10682	0.467742
				-0.96667	0.113793
				-0.64148	-0.307407
				-0.87626	-1.292
				-0.16087	0.255263
				-0.39024	-0.517073
				-1.73131	-0.092887
				-0.72308	-1.17273
				-0.96933	-0.151724
					0.988
					-0.694444
					-0.303448
					-0.3
					-0.244737
					-0.25
					-0.426316
					-0.432759
					-0.277778
					-0.718519
					-0.217949
					-0.355814
					-1.18596
					-0.0482759
					0.006
					-0.922222
					-0.9
					-0.244444
					0.332143
					0.293103
					-0.146154
					0.704545
					0.390909
					0.0786885
					-0.682979
					-0.702778
					-0.0241379
					0.210526
					1.62759
					0.1625
					-0.48
					-0.403846
					-0.096
					-0.702778
					-0.445652
					-0.6
					-1.13279
					-1.165
					-0.808
					-0.729412
					-0.711765
					-5.22458e-17
					-0.591667
					-0.708
					-1.10645
					-0.690566
					-0.607407
					-0.466667
					-1.36
					0.487234
					-0.583333
					-0.670588
					0.0909091
					0.512121
					-1.03243
					-0.410714
					-1.10513
					-0.927778
					-0.425641
					0.0304348
					-0.00769231
					-0.12037
					-0.204444
					0.646429
					-1.32131
					-0.586842
					-0.716268
					-0.1575
					0.201961
					-0.92623
					-0.284615

## Sheet: Figure_2f
	ACN/NaCl_R1	ACN/NaCl_R2	ACN/NaCl_R3	ACN/TEAB_R1	ACN/TEAB_R2	ACN/TEAB_R3	GndHCl_R1	GndHCl_R2	GndHCl_R3	PBS_R1	PBS_R2	PBS_R3	SDS/Tris_R1	SDS/Tris_R2	SDS/Tris_R3	Urea/ABC_R1	Urea/ABC_R2	Urea/ABC_R3
ACN/NaCl_R1	1	0.68905	0.71059	0.22904	0.25717	0.23105	0.2581	0.2557	0.27785	0.36869	0.36757	0.37724	0.42821	0.4428	0.437	0.34875	0.34138	0.34335
ACN/NaCl_R2	0.82759	1	0.73514	0.2285	0.24617	0.20782	0.28269	0.27797	0.24969	0.32576	0.33168	0.34015	0.38202	0.40242	0.39142	0.30375	0.30389	0.3086
ACN/NaCl_R3	0.85417	0.88095	1	0.22997	0.23127	0.2093	0.28811	0.28165	0.24548	0.32558	0.3385	0.33204	0.36822	0.37416	0.37399	0.29457	0.31525	0.32558
ACN/TEAB_R1	0.49868	0.45358	0.48214	1	0.65542	0.69804	0.13292	0.11452	0.12485	0.10859	0.11262	0.11637	0.17104	0.16689	0.1622	0.1425	0.14483	0.1422
ACN/TEAB_R2	0.51	0.46684	0.48512	0.75989	1	0.69315	0.13749	0.12587	0.13586	0.11364	0.11757	0.11637	0.17853	0.17227	0.1689	0.14375	0.14253	0.14335
ACN/TEAB_R3	0.52564	0.45833	0.44551	0.80769	0.80769	1	0.14303	0.12714	0.10894	0.09596	0.09282	0.09591	0.13858	0.13997	0.13003	0.12125	0.13081	0.12347
GndHCl_R1	0.46083	0.47745	0.5	0.43008	0.4075	0.42308	1	0.69078	0.72093	0.44571	0.46782	0.46675	0.48065	0.49664	0.49062	0.49875	0.5023	0.4948
GndHCl_R2	0.4447	0.45623	0.48512	0.40106	0.3775	0.40705	0.8121	1	0.7295	0.42677	0.44059	0.44373	0.45943	0.47376	0.4571	0.46875	0.47356	0.4763
GndHCl_R3	0.45802	0.42971	0.45238	0.3562	0.34606	0.35256	0.84987	0.87277	1	0.40025	0.40347	0.40409	0.42197	0.43338	0.42359	0.42625	0.46144	0.44431
PBS_R1	0.58434	0.51506	0.5	0.4247	0.39759	0.34295	0.70482	0.69578	0.64157	1	0.7096	0.69182	0.53535	0.5572	0.55228	0.49747	0.52904	0.51641
PBS_R2	0.54545	0.49716	0.49107	0.38636	0.37216	0.34295	0.6875	0.6875	0.63068	0.87349	1	0.71867	0.55306	0.58546	0.57909	0.51125	0.53837	0.52228
PBS_R3	0.53779	0.48547	0.47024	0.40407	0.39826	0.34936	0.70349	0.68314	0.62209	0.84337	0.85756	1	0.54092	0.56931	0.56568	0.51151	0.53581	0.51662
SDS/Tris_R1	0.56464	0.51724	0.5506	0.41953	0.43008	0.41346	0.66227	0.65435	0.60158	0.77711	0.75568	0.76163	1	0.76447	0.73458	0.5525	0.598	0.57928
SDS/Tris_R2	0.57735	0.53315	0.53571	0.4116	0.41436	0.39103	0.6768	0.66298	0.60497	0.75	0.73864	0.75	0.8674	1	0.72948	0.58008	0.61642	0.59085
SDS/Tris_R3	0.58807	0.52841	0.52976	0.43466	0.4233	0.39103	0.69886	0.67614	0.625	0.75602	0.72727	0.72093	0.86364	0.8608	1	0.563	0.60322	0.57373
Urea/ABC_R1	0.51064	0.44947	0.48214	0.36702	0.37234	0.375	0.74202	0.71543	0.64628	0.70181	0.69034	0.70349	0.69947	0.70718	0.71307	1	0.755	0.73375
Urea/ABC_R2	0.4925	0.45623	0.49405	0.37995	0.36	0.37179	0.735	0.7075	0.64885	0.73494	0.72159	0.72674	0.73351	0.74033	0.75	0.875	1	0.72832
Urea/ABC_R3	0.49361	0.45358	0.49107	0.37203	0.37596	0.37821	0.74169	0.71611	0.64962	0.70783	0.7017	0.70349	0.70712	0.71547	0.71591	0.85638	0.85166	1
