# Supplementary material for: Influence of different sample preparation approaches on proteoform identification by top-down proteomics
Source: Nat Methods. 2024 Oct 22;21(12):2397–407. doi: 10.1038/s41592-024-02481-6 (PMC11621018; doi:10.1038/s41592-024-02481-6)
Supplement: Supplementary file 6 — Statistical source data. [file 41592_2024_2481_MOESM6_ESM.xlsx]

## Sheet: Figure_3a
	Cystein-containing Proteoforms	Proteoforms w/o Cystein
Control_R1	153	361
Control_R2	134	388
Control_R3	38	391
Reduced_R1	190	430
Reduced_R2	190	407
Reduced_R3	268	422
Alkylated_R1	223	378
Alkylated_R2	338	344
Alkylated_R3	362	395

## Sheet: Figure_3c
		X|X'
		A	C	D	E	F	G	H	I	K	L	M	N	P	Q	R	S	T	V	W	Y
X|X'	Y	5	0	0	2	0	5	0	2	3	6	0	3	0	0	1	2	4	2	0	0
	W	1	0	0	0	0	0	0	0	0	1	0	0	0	0	0	0	0	1	0	1
	V	0	0	0	0	2	1	0	1	1	3	0	4	1	0	1	4	0	0	0	1
	T	0	0	0	0	0	0	0	3	1	0	0	0	0	0	4	5	2	1	0	0
	S	3	0	1	1	5	15	1	0	3	3	0	2	0	0	3	20	3	3	0	1
	R	0	0	0	0	4	5	0	5	0	3	0	0	0	1	1	2	1	3	0	0
	Q	0	1	0	0	0	4	0	1	0	3	0	0	1	1	0	0	1	4	1	0
	P	5	0	5	7	0	1	0	0	0	0	0	0	1	2	3	0	1	3	0	0
	N	1	0	4	0	1	0	0	1	2	0	2	0	0	0	0	2	0	0	0	2
	M	1	0	5	2	1	3	0	1	2	1	0	2	4	1	1	1	0	0	0	0
	L	6	0	1	3	0	0	0	2	2	5	1	1	5	3	1	4	1	1	0	0
	K	3	0	1	1	0	1	0	0	4	0	0	0	0	3	1	5	2	2	0	0
	I	3	0	0	0	6	0	0	2	2	4	2	0	3	0	2	4	0	0	0	1
	H	0	1	0	1	0	0	0	0	0	3	0	0	3	0	0	0	0	0	0	1
	G	2	0	0	2	1	9	0	1	1	2	2	0	0	0	6	4	0	1	1	3
	F	1	0	0	4	0	1	0	0	0	2	0	0	0	0	1	0	2	15	0	1
	E	1	0	0	1	0	1	0	2	3	0	0	2	1	0	4	2	1	0	1	0
	D	7	4	2	4	1	5	0	4	3	1	0	4	31	0	0	2	3	1	0	0
	C	0	0	0	0	0	0	0	0	1	0	0	0	0	0	1	0	1	0	0	0
	A	1	0	0	1	1	6	0	1	2	1	0	1	2	3	2	1	0	2	0	3

## Sheet: Figure_3d
		X|X'
		A	C	D	E	F	G	H	I	K	L	M	N	P	Q	R	S	T	V	W	Y
X|X'	Y	3	0	0	2	0	3	0	0	1	1	0	1	0	0	0	1	1	1	0	0
	W	0	0	0	0	0	0	0	1	0	2	0	0	0	1	0	0	0	0	0	1
	V	0	0	0	1	1	0	1	1	0	6	0	4	0	1	0	4	0	0	0	0
	T	0	0	0	1	0	2	0	2	1	3	0	0	0	0	3	6	1	0	0	0
	S	2	1	0	0	5	18	1	0	3	3	0	1	0	0	3	21	2	2	0	1
	R	0	0	3	0	4	4	2	4	1	1	0	0	0	0	1	2	1	4	0	0
	Q	0	0	0	0	0	1	0	1	1	3	0	0	1	0	0	2	1	2	0	0
	P	8	0	2	8	0	1	0	0	1	0	0	0	2	1	1	1	0	2	0	0
	N	2	0	6	0	1	2	0	2	2	0	1	1	3	1	1	6	2	2	0	2
	M	0	0	4	2	1	3	0	0	1	1	0	3	3	1	1	1	0	0	0	0
	L	2	0	0	3	0	1	0	1	2	7	1	1	2	0	1	4	1	1	0	0
	K	3	0	0	0	0	6	0	3	2	0	0	1	0	6	4	4	1	1	0	0
	I	3	0	0	0	4	0	0	2	1	0	3	0	2	0	4	1	0	1	0	1
	H	0	1	0	1	0	1	1	0	0	3	0	0	1	0	0	0	0	0	0	1
	G	0	0	0	2	0	8	0	1	1	3	3	0	2	0	7	3	1	2	0	2
	F	2	0	0	4	0	0	0	0	0	1	0	0	0	0	1	0	1	17	0	1
	E	1	0	1	4	0	1	0	0	2	1	0	1	2	0	4	1	2	0	0	1
	D	9	12	3	5	4	16	1	7	4	3	0	2	55	0	1	5	3	2	0	1
	C	0	0	0	0	0	0	0	0	0	0	0	0	0	0	1	0	0	0	0	0
	A	2	0	0	3	2	3	0	1	2	0	2	0	6	0	1	3	0	0	0	1
