# Supplementary material for: Influence of different sample preparation approaches on proteoform identification by top-down proteomics
Source: Nat Methods. 2024 Oct 22;21(12):2397–407. doi: 10.1038/s41592-024-02481-6 (PMC11621018; doi:10.1038/s41592-024-02481-6)
Supplement: Supplementary file 7 — Statistical source data. [file 41592_2024_2481_MOESM7_ESM.xlsx]

## Sheet: Figure_4a
Sample Preparation	Truncated Proteoforms	SD	Annotated Proteoforms	SD
1D-LC	542.667	29.7377	332.667	9.07377
GELFrEE	424.333	55.9851	322.333	42.5245
MWCO	764.667	138.962	348.333	34.1223
SPE	874	28.5131	349.667	14.0119
ACN	1105.33	94.5851	272	19.975
PEPPI	581.667	33.5012	260.333	11.0151
SEC	654.333	46.1989	316.667	18.5831

## Sheet: Figure_4b
Sample Preparation	Replicate 1	Replicate 2	Replicate 3	Average	SD
1D-LC	468	486	465	473	11.3578
GELFrEE	423	338	418	393	47.697
MWCO	555	555	448	519.333	61.7765
SPE	555	588	590	577.667	19.6554
ACN	576	613	643	610.667	33.5609
PEPPI	393	432	409	411.333	19.6044
SEC	429	462	465	452	19.975

## Sheet: Figure_4c
Sample Preparation	Identified in all three replicates	Identified in only two replicates	Identified in only one replicate
1D-LC	0.44373	0.21865	0.33762
GELFrEE	0.33192	0.22693	0.44115
MWCO	0.28113	0.25068	0.46765
SPE	0.44539	0.19454	0.3595
ACN	0.4107	0.20363	0.38567
PEPPI	0.37198	0.21946	0.40778
SEC	0.43454	0.18896	0.3765

## Sheet: Figure_4d
Sample Preparation	1D-LC_R1	1D-LC_R2	1D-LC_R3	GELFrEE_R1	GELFrEE_R2	GELFrEE_R3	MWCO 30 kDa_R1	MWCO 30 kDa_R2	MWCO 30 kDa_R3	SPE C18_R1	SPE C18_R2	SPE C18_R3	ACN NaCl_R1	ACN NaCl_R2	ACN NaCl_R3	PEPPI-MCW_R1	PEPPI-MCW_R2	PEPPI-MCW_R3	SEC_R1	SEC_R2	SEC_R3
1D-LC_R1	1	0.87821	0.85591	0.74232	0.73077	0.7201	0.76709	0.68376	0.64509	0.81838	0.82692	0.81197	0.58761	0.60256	0.61111	0.69211	0.67361	0.67482	0.65734	0.65368	0.62366
1D-LC_R2	0.76038	1	0.87097	0.77069	0.76036	0.71531	0.77572	0.68519	0.6808	0.7963	0.81276	0.80658	0.59053	0.607	0.61317	0.70738	0.68519	0.69682	0.6993	0.68182	0.65591
1D-LC_R3	0.74259	0.76152	1	0.74468	0.76036	0.7201	0.79785	0.69892	0.65848	0.83656	0.83871	0.82581	0.60645	0.6172	0.63226	0.68957	0.66667	0.67482	0.66434	0.65152	0.62796
GELFrEE_R1	0.59898	0.63325	0.60533	1	0.85799	0.83971	0.74941	0.64539	0.59102	0.78251	0.79905	0.78014	0.52719	0.54374	0.57447	0.65903	0.65485	0.65281	0.62411	0.6383	0.63121
GELFrEE_R2	0.56962	0.59652	0.59019	0.71044	1	0.82249	0.78994	0.6716	0.64497	0.81657	0.82249	0.7929	0.55917	0.58284	0.60947	0.62722	0.67456	0.67456	0.63609	0.66272	0.66864
GELFrEE_R3	0.5572	0.57319	0.56827	0.70939	0.68987	1	0.70574	0.60048	0.55981	0.75598	0.77033	0.75837	0.50718	0.54545	0.55981	0.63868	0.64354	0.61858	0.58134	0.60048	0.58612
MWCO 30 kDa_R1	0.64294	0.64246	0.63479	0.62817	0.66139	0.56704	1	0.78198	0.84152	0.74955	0.78018	0.77477	0.57297	0.58739	0.61982	0.71501	0.67824	0.71394	0.75991	0.74892	0.74624
MWCO 30 kDa_R2	0.55397	0.53685	0.54032	0.50888	0.5538	0.47232	0.65093	1	0.8058	0.66306	0.70991	0.70811	0.54054	0.54955	0.56216	0.64885	0.61111	0.64303	0.72028	0.7013	0.69677
MWCO 30 kDa_R3	0.49466	0.49725	0.4977	0.46954	0.51899	0.43173	0.68541	0.65514	1	0.74777	0.77902	0.78571	0.60938	0.60714	0.62277	0.63613	0.58565	0.62103	0.70862	0.70313	0.70982
SPE C18_R1	0.71056	0.68647	0.70853	0.64086	0.63766	0.59779	0.60085	0.51695	0.56757	1	0.88468	0.86486	0.58559	0.6036	0.62342	0.73282	0.70602	0.71638	0.76457	0.75974	0.72903
SPE C18_R2	0.71412	0.67987	0.697	0.64721	0.64873	0.61993	0.62226	0.52167	0.58054	0.76525	1	0.84354	0.58854	0.59864	0.61565	0.743	0.72685	0.7335	0.77622	0.77273	0.75914
SPE C18_R3	0.72005	0.70847	0.71313	0.66624	0.64557	0.62116	0.63912	0.53557	0.6	0.74915	0.73198	1	0.59896	0.59492	0.61356	0.74809	0.72222	0.73105	0.78788	0.78139	0.76129
ACN NaCl_R1	0.46145	0.45655	0.447	0.38832	0.38766	0.34686	0.41906	0.38839	0.44865	0.43729	0.42105	0.44524	1	0.85417	0.82639	0.51145	0.47222	0.50611	0.662	0.62987	0.63656
ACN NaCl_R2	0.47924	0.48735	0.46774	0.40355	0.40348	0.37023	0.43339	0.3933	0.44108	0.45932	0.45101	0.46843	0.76145	1	0.8385	0.54198	0.50926	0.53056	0.662	0.6342	0.63441
ACN NaCl_R3	0.49703	0.49835	0.48618	0.42259	0.42247	0.3813	0.46121	0.40638	0.46919	0.48898	0.47935	0.494	0.73934	0.74026	1	0.53944	0.5162	0.53056	0.66434	0.63636	0.63656
PEPPI-MCW_R1	0.43765	0.47433	0.44988	0.45431	0.45886	0.43173	0.47066	0.4132	0.41932	0.48044	0.48044	0.48655	0.29584	0.30685	0.32152	1	0.85496	0.81934	0.58779	0.62087	0.60305
PEPPI-MCW_R2	0.46382	0.45291	0.47005	0.47843	0.49209	0.46986	0.43498	0.38117	0.37668	0.46637	0.4787	0.48318	0.27466	0.28475	0.30157	0.71883	1	0.80685	0.53147	0.56944	0.54861
PEPPI-MCW_R3	0.45264	0.49569	0.4797	0.47335	0.49684	0.44526	0.48216	0.4182	0.43419	0.48954	0.49569	0.50185	0.30996	0.32718	0.33948	0.68635	0.70111	1	0.59413	0.61858	0.60391
SEC_R1	0.51364	0.52291	0.50346	0.5165	0.49842	0.45756	0.61899	0.56313	0.55531	0.62905	0.64022	0.65475	0.49944	0.49721	0.51397	0.40831	0.35202	0.42927	1	0.88578	0.87179
SEC_R2	0.55279	0.55116	0.53917	0.54061	0.5443	0.47232	0.59481	0.53194	0.56432	0.61776	0.62575	0.63673	0.48603	0.49002	0.50399	0.42787	0.37556	0.4428	0.77654	1	0.84848
SEC_R3	0.53737	0.52805	0.53571	0.53046	0.54747	0.47355	0.58259	0.51533	0.54595	0.57072	0.59743	0.59248	0.48961	0.4906	0.49852	0.40709	0.36323	0.44403	0.74637	0.74451	1

## Sheet: Figure_4e
GELFrEE	1D-LC	PEPPI	SEC	SPE	MWCO	ACN	# Proteoforms
FALSE	FALSE	FALSE	FALSE	FALSE	FALSE	TRUE	892
FALSE	FALSE	TRUE	FALSE	FALSE	FALSE	FALSE	483
FALSE	FALSE	FALSE	FALSE	FALSE	TRUE	FALSE	421
FALSE	FALSE	FALSE	FALSE	TRUE	FALSE	FALSE	283
FALSE	FALSE	FALSE	TRUE	FALSE	FALSE	FALSE	247
TRUE	FALSE	FALSE	FALSE	FALSE	FALSE	FALSE	217
TRUE	TRUE	TRUE	TRUE	TRUE	TRUE	TRUE	198
FALSE	TRUE	FALSE	FALSE	FALSE	FALSE	FALSE	160
TRUE	TRUE	TRUE	TRUE	TRUE	TRUE	FALSE	115
FALSE	FALSE	FALSE	FALSE	FALSE	TRUE	TRUE	97
FALSE	FALSE	FALSE	FALSE	TRUE	TRUE	FALSE	88
FALSE	FALSE	FALSE	FALSE	TRUE	FALSE	TRUE	81
FALSE	TRUE	FALSE	TRUE	TRUE	TRUE	TRUE	71
FALSE	FALSE	FALSE	TRUE	FALSE	FALSE	TRUE	65
TRUE	TRUE	FALSE	TRUE	TRUE	TRUE	TRUE	56
FALSE	FALSE	FALSE	TRUE	TRUE	TRUE	TRUE	54
FALSE	FALSE	FALSE	FALSE	TRUE	TRUE	TRUE	53

## Sheet: Figure_4f
# Combined Methods	# Proteoforms	Combined methods
1	1276	6	PEPPI
1	2022	7	ACN
1	1745	4	SPE
1	1169	2	GELFrEE
1	1828	3	MWCO
1	1231	1	1D-LC
1	1395	5	SEC
2	2900	6+7
2	2413	6+4
2	1884	6+2
2	2490	6+3
2	1925	6+1
2	2149	6+5
2	2948	7+4
2	2730	7+2
2	3072	7+3
2	2664	7+1
2	2733	7+5
2	2179	4+2
2	2521	4+3
2	2090	4+1
2	2263	4+5
2	2299	2+3
2	1729	2+1
2	1967	2+5
2	2276	3+1
2	2367	3+5
2	1954	1+5
3	3563	6+7+4
3	3342	6+7+2
3	3659	6+7+3
3	3282	6+7+1
3	3391	6+7+5
3	2763	6+4+2
3	3091	6+4+3
3	2683	6+4+1
3	2860	6+4+5
3	2864	6+2+3
3	2318	6+2+1
3	2562	6+2+5
3	2830	6+3+1
3	2975	6+3+5
3	2539	6+1+5
3	3323	7+4+2
3	3536	7+4+3
3	3235	7+4+1
3	3319	7+4+5
3	3443	7+2+3
3	3069	7+2+1
3	3186	7+2+5
3	3389	7+3+1
3	3453	7+3+5
3	3134	7+1+5
3	2843	4+2+3
3	2435	4+2+1
3	2617	4+2+5
3	2780	4+3+1
3	2890	4+3+5
3	2541	4+1+5
3	2612	2+3+1
3	2741	2+3+5
3	2314	2+1+5
3	2719	3+1+5
4	3874	6+7+4+2
4	4081	6+7+4+3
4	3792	6+7+4+1
4	3888	6+7+4+5
4	3976	6+7+2+3
4	3611	6+7+2+1
4	3745	6+7+2+5
4	3913	6+7+3+1
4	4012	6+7+3+5
4	3684	6+7+1+5
4	3372	6+4+2+3
4	2979	6+4+2+1
4	3165	6+4+2+5
4	3310	6+4+3+1
4	3442	6+4+3+5
4	3089	6+4+1+5
4	3132	6+2+3+1
4	3283	6+2+3+5
4	2852	6+2+1+5
4	3246	6+3+1+5
4	3829	7+4+2+3
4	3542	7+4+2+1
4	3641	7+4+2+5
4	3766	7+4+3+1
4	3829	7+4+3+5
4	3564	7+4+1+5
4	3683	7+2+3+1
4	3769	7+2+3+5
4	3453	7+2+1+5
4	3723	7+3+1+5
4	3057	4+2+3+1
4	3176	4+2+3+5
4	2837	4+2+1+5
4	3124	4+3+1+5
4	3001	2+3+1+5
5	4339	6+7+4+2+3
5	4060	6+7+4+2+1
5	4167	6+7+4+2+5
5	4277	6+7+4+3+1
5	4360	6+7+4+3+5
5	4090	6+7+4+1+5
5	4183	6+7+2+3+1
5	4288	6+7+2+3+5
5	3967	6+7+2+1+5
5	4230	6+7+3+1+5
5	3562	6+4+2+3+1
5	3696	6+4+2+3+5
5	3356	6+4+2+1+5
5	3639	6+4+3+1+5
5	3505	6+2+3+1+5
5	4020	7+4+2+3+1
5	4094	7+4+2+3+5
5	3835	7+4+2+1+5
5	4039	7+4+3+1+5
5	3981	7+2+3+1+5
5	3372	4+2+3+1+5
6	4510	6+7+4+2+3+1
6	4596	6+7+4+2+3+5
6	4336	6+7+4+2+1+5
6	4538	6+7+4+3+1+5
6	4470	6+7+2+3+1+5
6	3868	6+4+2+3+1+5
6	4270	7+4+2+3+1+5
7	4752	6+7+4+2+3+1+5
