# Supplementary material for: Influence of different sample preparation approaches on proteoform identification by top-down proteomics
Source: Nat Methods. 2024 Oct 22;21(12):2397–407. doi: 10.1038/s41592-024-02481-6 (PMC11621018; doi:10.1038/s41592-024-02481-6)
Supplement: Supplementary file 8 — Statistical source data. [file 41592_2024_2481_MOESM8_ESM.xlsx]

## Sheet: Figure_5a
1DLC	GELFrEE	MWCO	SPE	ACN	PEPPI	SEC
10084.3	12757.7	12757.7	16779.9	12757.7	11434.2	12757.7
26521.7	9629.75	16779.9	10835.8	15919.5	10084.3	13780.5
9629.75	7878.21	10835.8	11643.8	13993.9	11375.1	16779.9
12757.7	11299.4	8559.62	8559.62	12114.9	11299.4	11299.4
8559.62	10835.8	9510.87	12757.7	10084.3	12757.7	10835.8
12162	16779.9	7878.21	10084.3	11299.4	10835.8	8559.62
26553.7	13780.5	9629.75	11299.4	14007.9	6073.38	13766.5
11375.1	11375.1	11375.1	26521.7	8650.43	7172.79	13704.1
16779.9	10084.3	13780.5	11064.5	13997.9	8559.62	7878.21
11299.4	7172.79	11064.5	6073.38	9510.87	16779.9	15409.3
7878.21	8559.62	12162	6657.59	14112.5	15215.5	12440.7
13704.1	12162	15846	11375.1	14484.8	6657.59	13750.5
14955.5	13766.5	13704.1	13704.1	11284.8	7878.21	9510.87
6073.38	13704.1	9564.91	26553.7	11375.1	10513.2	11284.8
8650.43	8081.69	11284.8	17197.9	13890.8	17037.9	13765.5
9510.87	9564.91	13766.5	12162	6073.38	6717.58	12644.7
8401.4	19506.4	10513.2	7878.21	6657.59	8644.65	15919.5
11064.5	8644.65	15919.5	12440.7	11064.5	9510.87	13997.9
7572.7	8650.43	8081.69	14955.5	14037.9	7158.77	9564.91
6657.59	12440.7	13993.9	9510.87	13838.8	11064.5	9948.99
12440.7	15656.7	14080.4	6717.58	8644.65	11657.8	11783.1
13429.2	10513.2	8554.67	9032.74	9948.99	13780.5	11657.8
6717.58	15409.3	9948.99	8650.43	6881.85	9564.91	11064.5
15215.5	6717.58	17197.9	8554.67	17080.6	11284.8	9032.74
8554.67	9974.07	14110.4	24318.6	6717.58	9629.75	13291.7
9974.07	8554.67	13291.7	11284.8	8559.62	8554.67	15648.6
9032.74	17037.9	14955.5	6271.61	6972.9	6881.85	26553.7
24318.6	17595.1	11657.8	12644.7	5352.76	13704.1	8954.54
10513.2	15215.5	8650.43	9629.75	8775.69	7797.29	14646.8
23210	9510.87	8832.8	5352.76	7878.21	12162	26521.7
17197.9	7572.7	10084.3	9564.91	9564.91	9032.74	9147.58
12337.2	8832.8	5645.07	10513.2	17037.9	8650.43	9612.74
12572.6	7158.77	8401.4	11596.7	28092.7	13766.5	7797.29
7172.79	15185.8	7797.29	13780.5	13992.9	14080.4	15656.7
9564.91	26521.7	13765.5	8081.69	7797.29	13291.7	8081.69
9147.58	12635.3	18941.9	23210	8954.54	11332.2	15185.8
17048.6	13765.5	22288.1	15409.3	24845.5	15846	15455.4
12644.7	7797.29	16849.4	9147.58	6113.4	6464.21	19677.5
15656.7	22288.1	13750.5	14646.8	11749	17302	12337.2
5352.76	6271.61	6972.9	12337.2	14009.9	8832.8	19596.4
11812	5645.07	9032.74	15846	8081.69	15010.7	17618.8
14080.4	6657.59	8954.54	11657.8	14036.9	14955.5	11174.6
24697.2	14955.5	7172.79	5645.07	13808.8	9612.74	5645.07
8081.69	11977.9	23210	9974.07	8554.67	9147.58	14955.5
11977.9	6073.38	26521.7	12635.3	5934.18	5645.07	13993.9
5645.07	13750.5	26553.7	11977.9	13837.8	11313.4	10513.2
16819.4	9147.58	11812	8954.54	8832.8	24888.1	8554.67
15846	11657.8	11174.6	17048.6	12226.3	11704.9	17302
8832.8	23210	7158.77	6881.85	13291.7	11977.9	18941.9
10827.6	26553.7	6271.61	7797.29	18941.9	26521.7	20912.6
35899.4	15408.4	12635.3	14080.4	7172.79	12635.3	16940.1
17004	13429.2	8183.53	19596.4	11870.2	14110.4	17595.1
11284.8	13291.7	10342.2	15656.7	8766.05	10825.7	15046.4
6322.33	7265.69	14484.8	29197.4	4960.88	17004	18390.5
22288.1	17302	15185.8	8832.8	14008.9	26553.7	11506
11657.8	12644.7	11596.7	9948.99	10092.7	9363.91	14112.5
6464.21	11812	9147.58	9612.74	13432.9	15409.3	13796.5
14075.5	15455.4	9092.87	22288.1	24844.6	11749	13796.5
15185.8	15846	9974.07	10825.7	5123.94	6113.4	14411.5
16395.3	8401.4	19582.6	15215.5	11590.1	17228	10092.7
8954.54	6322.33	17004	10092.7	9612.74	6825.6	13890.8
6881.85	10825.7	11903	11174.6	12493.4	13993.9	8644.65
9948.99	14395.6	16818.5	17004	10278.1	8573.61	15408.4
15409.3	20762.8	11977.9	13291.7	9764.95	7572.7	8832.8
10645.6	11332.2	6717.58	9363.91	6825.6	8401.4	13413.5
11596.7	12337.2	20912.6	9092.87	9449.69	11596.7	14484.8
8644.65	11284.8	10092.7	6825.6	9964.99	6322.33	10278.1
7797.29	15648.6	9206.55	6322.33	14036.8	26595.7	14037.9
11174.6	22155.3	11062.4	6464.21	9363.91	12572.6	9764.95
14380	13540.9	16395.3	8644.65	13807.8	22288.1	9974.07
16319.2	5123.94	15215.5	12572.6	8308.54	14484.8	6717.58
17869.8	15010.7	10825.7	9560.85	28989.6	8081.69	28989.6
17037.9	16940.1	13992.8	11903	7845	22155.3	11375.1
9962.99	11064.5	7928.33	7172.79	15949.5	11340.4	23558.4
11858	6881.85	24747.1	17228	20093	6309.34	19893.2
11506	13275.3	12226.3	15648.6	12388.2	13229.5	14767
19506.4	10342.2	16319.2	8401.4	4755.72	11036.9	10825.7
6358.19	11903	17595.1	16319.2	6464.21	23558.4	11313.4
19582.6	14646.8	19596.4	10342.2	25092.9	5352.76	19973.2
7722.11	8775.69	23768.6	11812	5350.03	11417.7	14154.8
20912.6	5338.07	11068.6	23558.4	24888.1	13750.5	9206.55
17228	15919.5	14646.8	5123.94	6626.51	16940.1	13992.9
8732.5	17869.8	9494.93	8183.53	10294	15185.8	10039.8
18401.6	7722.11	14112.5	7722.11	5261.86	5934.18	14009.9
7700.97	17596.1	7722.11	15455.4	8573.61	11812	10084.3
9612.74	18401.6	13432.9	9764.95	23163.5	5495.97	7722.11
11903	6825.6	18401.6	11506	23234.6	13272.9	26601.7
10825.7	13796.5	18904.3	19582.6	4890.6	17618.8	14486.5
6113.4	20576.9	12572.6	15919.5	19242.4	9948.99	11340.4
10092.7	11506	15409.3	6956.64	16940.1	24318.6	6626.51
14484.8	9363.91	11749	13766.5	15046.4	13992.8	12114.9
13992.8	18515.2	10827.6	10645.6	5338.07	14112.5	19692.5
8775.69	9764.95	8732.5	4890.6	6216.3	15919.5	11977.9
7158.77	11417.7	9328.41	11704.9	12780.6	6565.48	15367.6
4890.6	9032.74	10278.1	9328.41	5645.07	7928.33	15995.8
13291.7	13166.6	14037.9	7928.33	5495.95	10342.2	9494.93
11704.9	16889	6073.38	13540.9	12433.4	9092.87	12635.3
14646.8	7928.33	20093	10278.1	25525.6	9877.87	13955.7
11332.2	11313.4	28955.8	16395.3	6956.64	13765.5	14267.3
24697.2	13796.5	17037.9	9962.99	14486.5	17197.9	7928.33
9328.41	8573.61	17302	7572.7	6671.8	9183.82	8775.69
10278.1	9612.74	11506	17037.9	4933.52	11298.4	11870.2
9092.87	17228	12187.2	6571.24	28986.6	11903	5123.94
14110.4	19677.5	14187.3	14484.8	13996.9	15408.4	11817.8
16818.5	21789.2	20276.6	15995.8	9328.41	14411.5	14293.6
6956.64	9494.93	6801.65	8067.13	10034.6	17595.1	17202.9
14486.5	20666.9	25836.4	7158.77	9494.93	18390.5	13996.9
7928.33	20912.6	9964.99	15185.8	12211.9	9494.93	22288.1
13166.6	10645.6	14267.3	15408.4	11283	11174.6	6657.59
6825.6	6464.21	13796.5	9494.93	11501	20912.6	12162
11340.4	11704.9	20566.6	5350.03	16212.1	8775.69	11903
13275.3	10827.6	11858	9964.99	15459.2	11506	12226.3
14190.3	9842.1	13992.9	14411.5	14039.9	24697.2	5195.86
9363.91	14484.8	14036.9	13765.5	8732.5	15455.4	9964.99
17595.1	14767	9842.1	9183.82	6801.65	7566.07	13660.1
9494.93	24318.6	4960.88	10039.8	6521.48	11497.6	16395.3
13780.5	13272.9	21640.1	6722.62	13889.8	6358.19	16319.2
12635.3	9183.82	8440.62	7700.97	22446.5	4815.62	5338.07
15455.4	4960.88	24697.2	11858	11657.8	7722.11	11812
16263.2	22303.5	5123.94	6972.9	6565.48	8308.54	11590.1
9183.82	17618.8	23238	10254	14190.3	19582.6	11298.4
12252.4	7700.97	14411.5	5934.18	6415.56	6801.65	13838.8
10307.3	11497.6	8449.14	5261.86	12440.7	16263.2	26567.7
10270.1	22303.1	14009.9	17302	9769.08	7065.81	12252.4
14187.3	15812	5352.76	24697.2	8090.42	15862.1	14187.3
10342.2	16319.2	15367.6	35899.4	17228	9401.76	5495.97
5261.86	19789.5	13838.8	5338.07	7928.33	12493.4	8732.5
11036.9	5352.76	6216.3	14767	13979.9	6956.64	10342.2
11631.7	16818.5	15455.4	4304.41	11704.9	4890.6	22155.3
13993.9	8308.54	15656.7	26047	6296.27	23210	14008.9
5934.18	12226.3	7572.7	11340.4	4783.73	8440.62	12401.6
13660.1	6571.24	5338.07	19709.3	8449.14	15995.8	28690.3
23103.7	13993.9	20646.5	15035.5	12162	9842.1	6521.48
5768.95	11174.6	8766.05	14110.4	16867.5	12337.2	11285.4
6959.67	6801.65	6643.82	25163.2	8183.53	12106.9	9309.82
17302	16819.4	25072.3	11313.4	7497.03	5495.95	11036.5
13540.9	11036.9	15010.7	17595.1	11174.6	10318.6	10066.2
10254	13327.1	10318.6	8732.5	14775.9	14267.3	4304.41
15459.2	20276.6	18955.9	7065.81	11314.9	14140.3	16760.2
9842.1	9560.85	17048.6	20912.6	15215.5	14190.3	11596.7
20576.9	12493.4	11116.4	18515.2	13993.9	6722.62	7865.89
6216.3	14411.5	13166.6	19676.4	11340.4	9974.07	5352.76
13272.9	9948.99	13796.5	8440.62	5495.97	8183.53	13429.2
9560.85	13660.1	28770.2	11036.5	13704.1	11638.7	17228
14767	19709.3	4045.19	14075.5	10662.8	6216.3	4933.52
13840.8	15824.8	7065.81	6309.34	10254	11537.7	15459.2
28770.2	13992.9	20256.1	12226.3	9183.82	19506.4	13432.9
8183.53	6722.62	14008.9	11036.9	14086.5	6475.28	12454.8
12226.3	14267.3	12493.4	16819.4	10531	13992.9	28415.5
15408.4	13432.9	11817.8	14293.6	12210.9	13796.5	8183.53
6722.62	18390.5	17596.1	15065.5	26121.7	11036.5	28770.2
7265.69	4890.6	5495.97	14112.5	12454.6	11271.4	12433.4
6218.3	17197.9	9560.85	5495.97	16779.9	5580.63	6985.47
12483.1	6956.64	35825.4	9842.1	23205.5	13166.6	16263.2
12454.8	11116.4	12337.2	8308.54	9953.8	25092.9	11271.4
7917.15	13780.5	13540.9	13272.9	7158.77	5768.95	24597.4
6801.65	4304.41	6722.62	16940.1	8009.26	24597.4	22683
8009.26	12187.2	5768.95	14486.5	11616.7	4377.31	14747.4
10152.2	6780.52	14293.6	21573.3	18955.9	19596.4	7065.81
12187.2	19692.5	11704.9	4960.88	5195.86	6735.27	18955.9
11476.2	16395.3	22683	13166.6	10363.9	10307.3	12211.9
12360.4	14154.8	13272.9	6415.56	7566.07	10304.2	14036.9
18515.2	18941.9	29197.4	22863.7	11111.9	4712.7	4755.72
14411.5	15995.8	22317.1	11590.1	9813.04	14008.9	19676.4
7497.03	10307.3	9453.85	6626.51	9244.48	8005.99	4869.46
6626.51	6959.67	7719.97	6428.41	13932.8	14646.8	5311.9
5311.9	10304.2	6621.23	13993.9	13808.8	8279.45	20093
13470.8	12454.8	16613.5	13750.5	6322.33	14767	22190.2
9769.08	6218.3	36025.9	5495.95	23201.5	11424.6	13796.5
6475.28	12572.6	11164.8	6113.4	9092.87	21731.2	9449.69
8308.54	11590.1	13890.8	6358.19	10318.6	14486.5	8035.25
5495.95	11817.8	23558.4	11677.1	6050.36	8611.52	6825.6
15010.7	12252.4	4933.52	8766.05	8636.06	15990	6571.24
7566.07	5934.18	17228	11749	17618.8	15648.6	20992.6
15422.8	11860.1	6657.59	25836.4	7865.89	4869.46	36025.9
4783.73	11858	11501	7136.55	6985.47	11783.1	6780.52
6780.52	15422.8	20486.6	5393.7	9453.85	6052.48	17596.1
10039.8	8183.53	11299.4	15010.7	5171.92	4938.16	4712.7
8573.61	14190.3	6475.28	8009.26	6391.61	13838.8	15862.1
14267.3	10066.2	15065.5	8775.69	10152.2	16395.3	6475.28
16830.1	16263.2	7858.13	10827.6	10824.6	9650.74	15846
4755.72	5350.03	8644.65	21731.2	26026	19893.2	10531
7065.81	8067.13	23103.7	25092.9	8373.28	9615.89	13795.5
4304.41	11298.4	10307.3	4869.46	2981.79	5261.86	4960.88
16889	20752.4	15459.2	12493.4	10657.9	6780.52	12531.6
5023.92	13470.8	5311.9	8573.61	6391.61	5961.69	6722.62
31994.7	11340.4	18904.3	6665.6	14411.5	4657.63	18401.6
4869.46	12635.5	9813.04	5311.9	4960.49	7279.72	25092.9
4045.19	21392.1	22155.3	7719.97	26039.7	20752.4	5768.95
15995.8	11596.7	12878.5	4783.73	16019.5	35927.4	6415.56
5580.63	14187.3	12878.5	10531	9792.31	4628.59	15101.3
36025.9	5580.63	26922.7	15812	10066.2	10066.2	8327.39
6428.41	14293.6	4869.46	24697.2	4712.7	17688.2	28414.5
11164.8	15231.5	4755.72	5580.63	9619.61	6241.18	14073.9
10318.6	7065.81	17445.8	7566.07	5617.06	14037.9	16818.5
10066.2	8662.63	5934.18	6521.48	6890.54	5917.01	4960.49
6309.34	24929	6521.48	6002.8	7716.09	16319.2	6218.3
11314.9	6309.34	15995.8	4933.52	14187.3	11480.7	7700.97
18580.3	10254	14036.8	6216.3	4939.71	11501	8766.05
9236.27	15862.1	4783.73	17869.8	26069.7	12130.3	13992.8
13432.9	7917.15	25525.6	6296.27	8327.39	5025.4	10363.9
11749	10662.8	20944.5	5023.92	4602.48	5314.96	10318.6
6382.41	5768.95	6791.97	6218.3	9236.27	11569.7	13808.8
18136.1	5495.97	6322.33	14267.3	10108.5	6415.56	12493.4
11298.4	10318.6	16263.2	20992.6	5023.92	29032.7	15215.5
44497.1	8009.26	16819.4	4712.7	13272.9	3986.16	24697.2
10034.6	17048.6	12440.7	14187.3	12401.6	17596.1	9328.41
5495.97	8440.62	6415.56	4755.72	7149.84	8067.13	13996.9
5338.07	4869.46	23231.7	12454.8	12252.4	12187.2	6108.07
26047	8995.86	11870.2	11164.8	28923.6	6157.08	7265.69
6985.47	5311.9	7865.89	12483.1	17806.4	11456.6	13779.5
24597.4	11036.5	10066.2	23077.1	8292.57	4304.41	9416.02
5195.86	14075.5	9657.94	14190.3	8608.42	16819.4	25836.4
8995.86	12878.5	2981.79	24888.1	4735.47	4285.28	5964.26
6108.07	24833.9	10429.2	5224.99	7719.97	5319.76	8573.61
57926.6	9284.87	24697.2	35825.4	11298.4	7845	13889.8
7609.03	14486.5	16221.3	18904.3	6428.41	11593.7	9813.04
15648.6	4783.73	8327.39	14154.8	4045.19	5023.92	4045.19
17911.9	17202.9	5195.86	6852.2	12572.6	9560.85	16793.8
10393.2	6050.36	15408.4	18390.5	6108.07	15656.7	13837.8
8067.13	22863.7	4304.41	4045.19	9657.94	11694.8	4602.48
15065.5	7136.55	5580.63	6475.28	6382.41	13633.7	11116.4
25793.2	6475.28	23886.7	18941.9	6434.44	11164.8	16819.4
13734.7	21974.4	18824.4	10066.2	7858.13	13685.6	6271.61
6415.56	6621.23	19676.4	15422.8	7579.83	7136.55	7719.97
11590.1	15995.8	9619.61	22155.3	8140.45	5672.82	9792.31
21974.4	12878.5	22759.2	9449.69	5311.9	20256.1	11314.9
7149.84	6589.26	7136.55	13550.1	8561.36	22683	8739.61
15919.5	7214.8	10528.7	8035.25	9434.19	5195.86	9236.27
46435.8	14080.4	10254	28415.5	28925.7	8449.14	3796.85
6890.54	6216.3	11155.5	10307.3	6209.31	7551.03	6801.65
9813.04	8327.39	5205.43	9695.09	12226.9	14036.9	20256.1
21573.3	13080.6	6571.24	5195.86	8401.4	5351.52	21731.2
13327.1	4755.72	11228.6	13229.5	7214.8	23318	6956.64
28414.5	13056.4	14154.8	10393.2	5312.85	5072.82	10528.7
16849.4	6113.4	4960.49	11062.4	11318.3	10645.6	5023.92
14395.6	10393.2	22684	10318.6	10039.8	10589.3	9244.48
11036.5	18904.3	18515.2	7858.13	25073.8	17282.9	7609.03
13765.5	11271.4	11148.6	29696.9	21171.1	7279.14	11513.8
18904.3	13840.8	7845	4599.24	4812.56	19789.5	17080.6
6416.08	13992.8	6218.3	6780.52	9128.1	22684	8793.62
20762.8	21573.3	13840.8	20093	5188.54	6002.8	13764.5
23768.6	11164.8	24746.1	11068.6	9146.76	4755.72	6671.8
11675.1	7387.74	8793.62	26816.7	9491.7	11670.7	12388.2
17900.7	8894.83	25092.9	12252.4	4684.69	3902.92	4939.71
5501.85	5224.99	10270.1	16263.2	6401.55	10585.5	6322.33
9792.31	19805.5	6852.2	20752.4	4149.31	8690.66	6216.3
19709.3	6791.97	4602.48	7865.89	11271.4	6084.93	13849.6
22317.1	13795.5	4939.71	6985.47	12529.6	4045.19	7858.13
12842.3	14110.4	6464.21	9206.55	5611.97	5397.94	11111.9
12635.5	18580.3	6002.8	4602.48	4635.63	16889	8308.54
9964.99	17900.7	6780.52	5768.95	4712.69	11817.8	8611.52
9695.09	17456.2	28415.5	4939.71	2532.4	5311.9	23231.7
16940.1	12106.9	28414.5	15862.1	5826.2	9120.94	31615
6521.48	9453.85	6050.36	8611.52	14453.5	11231.9	9737.03
12211.9	10108.5	11314.9	9453.85	4648.68	4783.73	9181.02
19893.2	26601.7	11036.5	6801.65	11062.4	4910.84	10164.1
18042.9	9913.07	15021.7	16831.8	9974.07	22679.5	16886.9
28696.8	17767.9	16816.4	22317.1	8793.62	7540.25	14061.3
4712.7	4864.65	22802.5	23768.6	9346.16	6595.27	22684
6401.55	6416.08	10034.6	7249.64	4627.63	5051.48	8178.62
6050.36	5205.43	14395.6	12433.4	23235.5	8009.26	4783.73
11271.4	7865.89	28690.3	8910.8	9116.77	8178.4	17316
9543.97	6937.71	7917.15	13516.3	13896.8	3859.13	12140.8
8817.7	11314.9	5236.73	13275.3	5026.74	2761.23	5314.96
4939.71	6358.19	17806.4	7265.69	8817.7	16849.4	17429.1
7136.55	14153.8	10531	11783.1	5735.91	6808.38	6621.23
9284.87	7566.07	10824.6	6013.99	4385.31	6791.97	17197.9
11783.1	7300.71	14004.7	11116.4	4870.54	8954.54	7716.09
25072.3	11631.7	9913.07	13660.1	13660.1	28770.2	7249.64
18390.5	17006.7	10393.2	8192.6	3796.85	7908.02	4570.61
6571.24	8781.76	19676.4	57926.6	6183.33	6434.44	6697.58
11530.6	15184.8	9449.69	24316.5	11858	13796.5	16759.8
20276.6	19565.3	11783.1	4910.84	11632.7	10023.3	6382.41
15862.1	17004	11148.6	6050.36	6309.34	18904.3	12483.1
13550.1	18955.9	6013.99	8327.39	19238.1	11590.1	6464.21
20992.6	17688.2	6985.47	11756.6	5580.63	14037.9	12635.5
10531	6351.35	9792.31	18401.6	4190.27	22772.2	7136.55
20093	6720.38	9679.78	6108.07	9964.78	18515.2	11677.1
10936.4	25793.2	11051.1	4812.56	12374.3	8601.63	18824.4
11616.7	16849.4	5203.42	9236.27	17761.2	4864.65	5580.63
35825.4	14698.9	22772.2	6382.41	7722.11	31994.7	9194.79
19789.5	7136.59	27798.7	5072.82	11285.4	13764.5	6428.41
26567.7	7540.25	5393.7	8178.62	8354.27	10827.6	9679.78
17911.9	6321.14	8277.12	26816.7	13327.1	6626.51	22016.4
13138.1	9146.76	10221.6	12211.9	13996.9	5951.49	22679.5
3796.85	20483.6	9309.82	13327.1	17595.1	9453.85	12780.6
9913.07	5314.96	16269.8	11632.7	8029.35	6862.64	14094
23558.4	9098.88	4404.41	11501	4091.11	10662.8	5735.91
35898.1	11783.1	9123.73	7332.65	4952.73	5314.92	5016.53
6002.8	14009.9	7249.64	23078.1	6224.36	15046.4	9123.73
20763.8	10039.8	12635.5	9769.08	13516.3	5887.2	16849.4
4175.13	8910.8	13993.9	6245.92	9082.91	5949.99	13765.5
12878.5	8608.42	5224.99	9813.04	4570.61	7950.95	9657.94
12878.5	5072.82	5350.03	17995.9	9416.02	25793.2	6665.6
6945.66	9128.1	17869.8	7917.15	10389.6	9606.64	9619.61
5123.94	13138.1	14073.9	9284.87	6791.97	12440.7	24697.2
2532.4	11068.6	46435.8	5016.53	7152.75	8662.63	2981.79
19596.4	6245.92	31615	7497.03	11372.9	7238.79	11062.4
28415.5	16075.8	15812	6529.6	8108.24	5656.05	6549.58
7404.99	7908.02	4599.24	12187.2	8178.62	22759.4	6002.8
11417.7	7404.99	19947.6	11314.9	6013.99	5927.02	15698.7
25092.9	5051.48	16759.8	10270.1	5825.08	13275.3	6411.44
7249.64	21765.8	13327.1	28414.5	4673.63	11285.4	6890.54
33379.7	14036.9	36053.9	9619.61	6549.58	4368.11	12529.6
7608.08	7200.78	7265.69	7845	7215.84	8855.6	8440.62
16886.9	11501	11616.7	6401.55	5006.64	7387.74	4926.48
25163.2	6671.8	18689.2	3958.07	4733.55	13996.9	16436
5314.96	12433.4	12699.5	16886.9	17986.1	6401.55	18904.3
9181.02	6324.11	9284.87	3796.85	4404.41	24316.5	6013.99
6013.99	9543.97	13837.8	5314.96	4600.62	7249.64	4952.73
5312.85	17911.9	15424.7	7404.99	4070.39	13553.8	9913.07
29197.4	13765.5	23206.5	5312.85	3909.93	7364.93	9146.76
6150.25	3796.85	26857.8	8054.2	5512.99	5832.2	10108.5
8793.62	8635.56	4864.65	36053.9	6722.62	11370.7	3789.99
7858.13	13525.2	26047	7540.25	9309.82	33379.7	18481.6
10363.9	4635.38	13779.5	7300.71	11328.8	7513.88	6791.97
7300.71	6857.63	8134.27	6890.54	12115.8	8744.04	5142.79
12507	6150.25	12529.6	6183.33	3403.93	7858.13	12210.9
9098.88	20992.6	5312.85	5758.04	11985.1	5279.33	8293.65
12699.5	10551.9	10363.9	20276.6	11051.1	6489.38	9366.82
6791.97	26567.7	22839.1	2809.55	8192.6	9737.03	22220.2
6078.23	5195.86	6626.51	5011.71	7374.7	8125.08	7579.83
5848.92	16759.8	10877.9	6215.28	4461.43	3624.99	16841.8
22863.7	18481.6	19893.2	4952.73	13373	5785.09	4870.54
14293.6	5016.53	5203.42	5188.54	9679.78	7480.04	2532.4
6852.2	7249.64	13413.5	6791.97	6244.44	5562.78	4910.84
13031.7	5825.08	6108.07	10108.5	5397.94	7263.89	14036.8
6942.42	3789.99	21720.1	8855.6	9737.03	6459.4	16221.3
6014.05	9082.91	34259.3	9416.02	6366.31	36025.9	9695.09
5462.07	6697.58	7716.09	16221.3	11370.7	11675.1	12469.7
12469.7	11285.4	16940.1	17618.8	6643.82	7132.49	5961.69
24888.1	4175.13	29891.2	19506.4	23079.5	7497.03	6852.2
19973.2	6127.13	5961.69	4926.48	8192.6	9769.08	7886.2
7865.89	6945.66	21392.1	3346.85	3693.02	7301.65	3958.07
8440.62	4836.49	6183.33	8449.14	5387.78	3795.15	8029.35
9449.69	12469.7	5735.91	6014.05	5072.82	6004.04	11616.7
9346.16	6002.8	6241.18	7716.09	5224.99	15367.6	22759.4
9198.84	6241.18	36023.9	10936.4	4227.24	28994.8	11530.6
16221.3	15046.4	4870.54	2532.4	7279.72	6621.23	12699.5
7387.74	14008.9	14094	4864.65	4040.97	14187.3	7300.71
27798.7	16536.1	11513.8	12529.6	9256.21	6655.55	6050.36
14036.9	5393.7	22384.5	2981.79	15526.2	4926.48	7404.99
4910.84	6428.41	5825.08	3358.72	4869.46	3477.6	11116.4
4570.61	9837.06	23135.5	6959.67	6959.67	12015.3	8759.22
7540.25	16817.9	4473.31	10793.8	5229.98	6985.47	7845
26121.7	4906.57	4712.7	9913.07	9814.43	16580.7	6740.39
35930.3	10793.8	6401.55	8601.63	8440.62	10868.6	6183.33
6937.71	15424.7	16075.8	8029.35	24384.8	5393.7	13369.5
12529.6	9436.81	23887.7	11116.4	5208.56	7865.89	10793.8
32074.7	7132.49	13993.9	24597.4	5191.32	3796.85	16269.8
17906.2	15101.3	18390.5	6169.25	6571.24	10793.8	12106.9
6241.18	7609.03	4952.73	15101.3	6328.15	8732.5	8475.14
5825.08	13779.5	7300.71	12106.9	14267.3	7140.15	17445.8
6215.28	16331.6	7609.03	11247	8237.5	9657.76	5312.85
10164.1	5397.94	13765.4	6697.58	5065.81	4023.84	7172.79
15424.7	8601.63	14453.5	6313.38	14293.6	5150.55	3693.02
10043	21455	9543.97	13429.2	5117.56	8751.08	5065.81
22190.2	12360.4	20992.6	4812.2	7921.47	22363	6401.55
7374.7	11756.6	6382.41	4575.64	4429.44	11860.1	21974.4
9421.78	3958.07	3796.85	35898.1	5020.66	7461.33	13550.1
9657.94	6565.48	4385.31	9657.94	4077.31	20992.6	15812
8541.43	13031.7	5397.94	5825.08	4910.84	9128.1	5171.92
5011.71	5538.82	11116.4	9116.77	26642.6	6476.38	10657.9
3213.68	17282.9	12483.1	6643.82	9123.73	5919.83	28986.6
8090.42	8732.5	5016.53	10824.6	25090.1	5272.59	5474.96
10429.2	13764.5	7387.74	10551.9	6169.25	8759.22	21640.1
11501	5818.12	10297	16815.9	4024.15	3946.17	5350.03
17941.8	13838.8	31695	10363.9	5688.1	11858	16815.9
5302.55	26816.1	21974.4	4570.61	8635.47	7700.97	7332.65
5758.04	8996.69	4702.54	7921.47	9949.96	6592.51	5224.99
7908.02	11598.7	4231.12	9543.97	6302.48	9590.67	17247.5
11285.4	14668.6	4910.84	8192.6	7917.15	12114.9	8192.6
4673.63	10503.1	9606.64	4826.62	8221.26	11576.7	8497.49
16815.9	5495.95	9366.82	10116.2	5597.16	5037.39	5625.94
8781.76	21803.2	13807.8	7609.03	5713.32	11068.6	9128.1
7921.47	11328.8	17525.8	5961.69	4276.4	4876.6	8090.42
13838.8	16131.5	10039.8	8995.86	4834.15	14395.6	4825.62
6565.48	6391.61	26841.8	7908.02	5603.03	12226.3	4876.6
6244.44	8541.43	2532.4	8793.62	4825.81	21789.2	15101.3
11513.8	10429.2	7618.76	5848.92	7886.2	7722.97	5617.06
13720.2	3504.96	7404.99	28195.8	5697.03	3892.88	9092.87
11062.4	15698.7	23802.5	9606.64	11068.6	16841.8	2056.16
20666.9	11062.4	10793.8	8541.43	11637	6484.66	7572.7
15138.7	25792.2	23077.1	11616.7	15864	8461.23	6943.34
35931.2	4926.48	11111.9	5026.74	7700.97	15026.8	9949.96
8192.6	4939.71	13229.5	35931.2	5945.1	23103.7	8449.75
8601.63	10152.2	5261.86	25072.3	3346.85	8210.12	5934.18
6665.6	6626.51	9256.02	20762.8	23164.5	13837.8	8054.2
13750.5	8171.44	12252.4	5481.8	4069.17	28414.5	7908.02
36053.9	17429.1	23151.7	5005.64	7697.11	6285.41	6626.61
22759.4	12531.6	10108.5	11332.2	8272.35	2147.19	17869.8
4790.5	26121.7	9814.43	11675.1	7200.78	2532.4	7512.44
25792.2	8817.7	16831.8	6720.38	6313.38	2444.16	4593.36
4778.55	4712.7	6697.58	10297	4575.64	2570.36	9116.77
4941.61	7788.1	9712.97	26601.7	8106.41	7064.73	4070.39
22772.2	2981.79	19904.5	16075.8	5788.23	16797.8	9649.73
6391.61	6391.61	5117.56	4635.63	7788.1	16793.8	5051.48
6391.61	9737.03	23239.4	7845.14	11760	4525.13	10350.1
8449.14	16269.8	6890.54	5065.81	4877.54	16751.8	3504.96
7512.44	8192.6	10389.6	7481.98	12156.9	7523.02	4024.15
5072.82	22190.2	15862.1	9098.88	11029.3	11116.4	6328.15
5391.04	20275.5	11328.8	5617.06	6583.39	14293.6	4906.57
6434.44	9346.16	7279.72	5020.66	10670.6	4626.45	4575.64
9128.1	13229.5	4812.56	9309.82	8995.86	3789.99	19756.3
6313.38	6852.2	12106.9	4778.55	6416.08	10429.2	11704.9
10662.8	14344.4	8907.66	4368.11	22683	3845.89	19242.4
4385.31	5481.8	6589.26	6224.36	6215	8965.53	13644.7
17618.8	4069.17	13550.1	5236.73	11903	16818.5	5675.1
6549.58	20595.7	9017.74	11283	8348.22	13525.2	10429.2
3586.93	7101.75	9146.76	8739.61	5708.16	4026.16	15509.6
8608.42	17761.2	7512.44	15459.2	12321.1	17445.8	8700.51
2461.36	5864.9	6626.61	4819.54	3386.7	26047	9434.19
22679.5	8134.27	7788.1	11513.8	5600.24	6248.22	5011.71
5252.81	5203.42	5026.74	13796.5	6285.15	3660.93	11283
4368.11	16536.1	26935.9	28770.2	4642.46	4314.12	20944.5
16613.5	17080.6	4876.6	11642.6	6842.47	4388.29	6850.68
9146.76	8292.57	6549.58	6391.61	9181.02	33459.7	4175.13
17942.7	3660.93	9421.78	8090.42	8449.75	12211.9	11155.5
8910.8	8766.05	21262.7	9893.01	10221.6	5302.55	7540.25
3548.69	9657.94	35893.6	7788.1	28414.5	13779.5	13827.6
9567.06	5788.23	7540.25	9964.78	22684	6793.29	5758.04
17002.9	4045.19	24617.1	2961.34	5391.04	6720.38	6972.9
32774.4	9125.73	6665.6	16861.1	2916.47	8249.34	16988.4
9309.82	21526	19709.3	16075.8	4813.58	4812.2	5501.85
7845	6473.49	6169.25	15995.8	4304.41	6937.71	8601.63
6328.15	6075.02	8054.2	10804.7	5883.17	13437	14114.9
33459.7	18330	23164.5	8817.7	4826.62	5277.71	5818.12
6075.16	10936.4	12211.9	9366.82	5207.48	6253.96	6358.19
11313.4	23473.3	5072.82	7512.44	4338.44	12422.3	19627.3
4086.02	4145.2	6937.71	16156.6	6239.67	5237.58	7560.06
3406.01	8277.12	11247	3739.96	21392.1	9199.78	8907.66
9440.98	23238	13795.5	5603.03	6267.68	7136.59	12226.9
5697.03	18787.6	5221.55	4593.36	2958.81	3082.6	13765.4
9737.03	9017.74	8029.35	11298.4	11501.9	11513.8	5393.7
3660.93	3559.78	24744.1	4437.23	3358.72	6665.6	9814.43
8277.12	3892.88	17142.4	6565.48	11378.9	4452.87	9438.12
14154.8	20413.2	17247.5	36025.9	4545.54	3548.69	8277.12
6621.23	24888.1	26567.7	8272.35	4172.24	12821.5	4600.62
8178.62	16831.8	4635.38	5302.55	9987.08	10108.5	8650.43
15995.8	11300.4	18481.6	19789.5	8293.65	13765.5	9606.64
7736.39	10330.4	10551.9	8354.27	7243.95	6382.97	18330
20617.2	4847.79	26777.8	6022.09	4430.56	7738.67	18409.9
4864.65	12529.6	3784.93	5142.79	7684.99	4761.56	2461.36
10804.7	4091.11	26858.8	5818.12	8894.83	7579.83	11328.8
7719.97	13268.2	28092.7	5713.32	11891.2	13808.8	7516.71
18073.8	12842.3	10677.7	5002.27	14873.7	4782.58	10662.8
8327.39	5150.55	8541.43	7736.39	13919.8	6321.14	6255.14
5016.53	4702.54	4175.13	8077.57	14038.9	5605.89	8210.12
5826.2	4740.42	10294	17949.8	7457.97	7609.03	12454.6
4600.62	4407.06	6428.41	13031.7	10036.5	16294.2	13752.5
7332.65	4641.35	3693.02	5391.04	2961.34	4560.09	12343.8
7427.06	9421.78	19805.5	10422.5	8077.57	3526.98	13979.9
6127.13	18595.2	7908.02	13796.5	3251.82	13346.3	4801.57
13992.9	10824.6	5688.1	3693.02	7279.64	10886.1	6128.23
5054.7	9619.61	5142.79	4231.12	6255.14	35899.4	16414.1
4815.62	16613.5	7428.67	4906.57	4593.36	35929.3	8635.47
5051.48	12454.6	4836.49	6937.71	22494.5	8208.08	10297
17002.9	36025.9	15422.8	6241.18	7800.32	8784.72	5397.94
2873.57	20093	23272.9	9792.31	5822.94	6554.21	16212.1
4599.24	5611.97	7427.06	4175.13	14061.3	6395.15	13607.9
6169.25	14453.5	5065.81	35930.2	4819.54	7404.99	7069.68
3693.02	4024.15	9893.01	10429.2	15966.5	6218.3	4438.5
9436.81	5378.76	19677.5	11476.2	9738.06	13795.5	4673.63
8272.35	24316.5	9183.82	35927.4	11919.1	5251.59	7063.86
8171.44	17702.2	3907.26	35929.3	5462.07	5509.94	13812.6
11676.1	4338.59	9479.78	4385.31	5003.75	14340.5	4091.11
26601.7	5012.78	3406.01	20576.9	4343.31	14410.5	6810.69
5964.26	8713.32	6014.05	7387.74	23135.5	6624.18	5073.55
2761.23	20256.1	8601.63	9123.73	5753.26	6890.54	5893.22
6697.58	11662.9	7726.1	9181.02	6699.69	4946.65	8677.37
4545.54	6404.38	11036.9	5207.48	6504.59	9530.54	4735.47
18481.6	9479.78	24597.4	19676.4	3968.22	4943.78	16075.8
6671.8	8035.25	18862.3	7149.84	5034.67	22062	15915.9
5117.56	18136.1	20336	19627.3	13931.8	22317.1	2099.17
14112.5	6555.28	9695.09	3789.99	3108.64	7541.1	10936.4
5533.64	5023.92	7723.82	10528.7	20042.2	25005.8	22802.5
11155.5	6075.16	3789.99	7579.83	5900.33	9913.07	10824.6
8659.67	5605.89	8561.36	6850.68	11906.4	13550.1	6720.38
5378.76	11247	31775	13992.8	7271.69	25606.2	3916.14
16075.8	8221.26	9236.27	23238	6385.46	5171.92	9440.98
3909.93	7845	9962.99	12469.7	3504.96	5501.85	13810.5
8077.57	11476.2	7579.83	3403.93	4219.3	7518	5236.73
4593.36	13637.1	8775.69	8475.14	3567.77	7265.69	4188.25
15002.4	8449.75	13056.4	12834.4	4860.65	15812	14340.5
12106.9	13550.1	4593.36	4070.39	3463.98	7214.8	6209.31
6255.14	4819.54	7152.75	9712.97	3213.68	5704.72	6643.82
4627.63	22062	8497.49	7608.08	4529.58	4836.49	13751.9
4602.48	5011.71	6127.13	4733.55	17180.6	4034.21	9638.55
17575.7	6850.68	4671.34	8700.51	4876.6	11328.8	17142.4
13095.5	7719.97	8310.54	11148.6	6078.23	20944.5	17624
4529.58	24460.6	4383.23	4276.4	12139.8	10393.2	12357.5
36053.9	16969	7332.65	7800.32	5601.79	6220.09	7877.18
4684.69	3341.47	5322.8	4946.65	17096.4	7421.55	17767.9
20256.1	11513.8	3916.14	8449.75	13031.7	8192.6	4627.63
10294	5065.49	11609	5208.56	2558.32	17247.5	9422.74
5397.94	4708.48	4038.13	9128.1	8475.14	8449.75	6169.25
3563.92	6592.6	16886.9	18481.6	5329.08	13432.9	5202.41
8054.2	22220.2	6671.8	5474.96	4260.19	4872.59	12878.5
8477.36	18824.4	19819.7	9346.16	7908.02	3653.69	5945.1
5393.7	18904.3	6173.25	18904.3	4595.39	18941.9	5391.68
9953.8	13765.4	9142.46	6150.25	11310.3	16075.8	5848.92
18431.4	3648.07	4648.68	7516.71	4005.07	16075.8	6937.71
5143.42	8793.62	14747.4	11870.2	4207.16	6549.58	9453.85
5150.55	10270.1	9244.48	4600.62	10179.5	23768.6	5026.74
17445.8	19788.4	4570.61	8277.12	4685.59	8056.08	10795.1
13837.8	13752.5	5826.2	28696.8	4801.57	9284.87	15383.7
6183.33	16221.3	4778.55	2461.36	12483.1	10531	36052
6868.64	7921.47	5150.55	15021.7	7211.03	13660.1	9964.78
11632.7	8178.62	4733.55	4941.61	3018.86	11300.4	14322.9
3648.07	16294.2	6328.15	6391.61	5183.94	21392.1	10529.8
14453.5	9667.86	4801.57	23231.7	4542.52	3487.9	5014.64
12676.5	8863.81	5314.96	6075.16	4755.63	13540.9	18448.5
8449.75	5151.76	5051.48	5735.91	4328.29	6197.29	5533.64
6891.61	17316	10304.2	16818.5	13897.8	4385.31	15605.6
7586.12	5277.71	13996.9	26522.6	6285.41	4576.27	2570.36
6285.41	20239.6	5603.03	10034.6	4132.23	4603.47	4276.4
57940.7	12483.1	9416.02	6857.63	6411.44	6378.23	5249.93
3916.14	4404.41	9434.19	9421.78	3076.52	5188.54	9712.97
8611.52	8054.2	5512.99	6943.34	2461.36	13889.8	5481.8
4112.3	5164.56	4338.44	9494.64	5428.15	13807.8	16163.3
6720.38	4991.58	11313.4	8348.7	3239.58	5104.67	9421.78
21848.6	6014.05	4461.43	11676.1	9962.99	9355.87	15526.2
4276.4	13837.8	13808.8	5591.84	4669.71	3731.14	7215.84
9650.74	9092.87	35899.4	4024.15	24787.6	4198.27	15995.8
4648.68	13413.5	9116.77	4635.38	13371.7	12529.6	31775
5188.54	5501.85	10521.6	5697.03	7608.08	6075.02	16075.8
12468.2	5708.16	7132.49	10214.2	3844.22	5462.07	9494.64
3346.85	6665.6	5788.23	4145.2	3464.98	4574.8	3526.98
4983.5	9181.02	3005.61	4069.17	5142.79	17142.4	6107.07
8029.35	6378.23	16414.1	3108.64	14059.9	4635.38	4149.31
13808.8	17142.4	4338.59	3784.93	18580.3	13810.5	6677.62
4040.97	8029.35	5302.55	5387.78	6189.76	35928.4	5072.82
4260.19	11370.7	15383.7	5893.22	24803.5	14453.5	5150.55
9123.73	5848.92	2056.16	11271.4	24464.8	3958.07	21976.7
4926.48	22038.1	5601.79	2056.16	28415.5	10677.3	6479.7
8036.5	6943.34	3096.51	15184.8	12098.2	6907.85	3504.93
6271.61	6488.47	5020.66	5170.76	12156.9	9517.72	15949.5
26554.6	4438.5	5006.64	7271.69	3283.76	3957.79	26633.6
3567.77	8272.35	20275.6	6075.02	4049.27	5151.91	7586.12
5611.97	7069.68	4040.97	8901.7	7832.78	3358.72	20042.2
4876.6	5512.99	16163.3	8232.33	9712.97	2461.36	13897.8
20752.4	4780.32	7041.51	4876.6	3301.66	22802.5	5020.66
16888	3114.85	4095.16	5067.69	12357.5	4389.41	14453.5
11738.9	5491.84	6583.39	3567.77	3835.2	4520.45	10034.6
32741.4	4790.5	5207.48	5512.99	5688.05	7428.67	13954.7
5708.16	23280	4242.22	3341.47	2234.27	2673.32	8199.29
3504.96	18037.9	2558.32	3909.93	12531.6	37476.8	19947.6
5617.06	5789.87	5023.92	5964.12	9856.04	2864.63	4542.52
22062	6821.43	5208.56	4706.58	9645.9	3015.59	5688.1
11817.8	2673.32	20752.4	3213.68	6990.83	4303.28	4602.38
8292.57	16816.9	4712.69	7427.06	3796.1	4205.17	14153.9
5818.12	9962.99	13810.5	17142.4	8659.67	11051.1	4702.54
11662.9	15915.9	10804.7	4978.58	5439.91	17002.9	4603.47
5164.56	4145.23	3958.07	9737.03	7088.92	8753.37	4528.48
5164.56	5462.07	2961.34	5143.42	7108.02	7173.56	12412.7
6285.15	4227.24	8040.06	6549.58	8772.9	7853.68	9967.13
5237.58	17445.8	10657.9	4040.97	3748.81	9303.03	12398.7
9479.78	4815.62	20275.5	10662.8	3405.89	10278.1	16760.4
22428.6	3179.84	21763	15605.6	6727.61	6852.2	8077.57
6728.35	3292.92	5002.27	3487.9	13897.8	7401.05	6127.13
9416.02	4635.63	7165.09	13268.2	13918.8	7300.71	18689.2
4740.42	3487.9	13233.9	3005.61	3654.87	6652.36	8019.26
4219.3	3886.15	7541.1	6621.23	13995.9	9029.64	16548.6
3292.92	5237.58	12121	6347.18	3731.14	5753.09	24677.3
3731.14	5927.02	19902.4	5675.1	5964.12	5286.71	3213.68
4685.59	6347.18	5617.06	6635.24	5728.93	5848.92	15409.3
8680.19	12699.5	5964.26	5883.17	3462.03	11333	19676.4
2961.34	3405.89	23163.5	5051.48	8345.41	5619.79	3403.93
4991.58	14972.5	40458.3	9146.76	4038.27	11339.4	17688.2
2673.32	7621.11	5378.76	5150.55	4239.07	9194.79	3909.93
8140.45	10386.4	19786.4	4131.23	4347.39	6391.61	11164.8
3696.99	3914.17	11675.1	23103.7	3563.92	6391.61	4338.44
6034.3	5096.85	36381.7	12554.8	3406.01	21974.4	5221.55
18037.9	19904.5	17624	6634.22	4906.57	9967.13	16751.8
22220.2	11283	5391.68	4775.15	6540.71	10601.9	11632.7
7132.49	4910.84	4926.48	5804.13	10972.8	3577.04	4383.23
10422.5	5164.56	11370.7	4112.3	8690.61	4641.35	8292.57
4641.35	8348.7	14668.6	9017.74	5717.97	4550.06	5764.88
22429.5	9371.88	20761.2	5533.64	7708.74	32074.7	8504.72
9967.13	21663.3	27229.3	14036.9	5993.09	4740.42	11930.7
6583.39	4009.97	4627.63	3592.82	6134.18	10138.9	5713.32
3789.99	4983.5	40459.3	11370.7	11181	18904.3	4860.65
5495.9	7421.55	4600.62	4815.62	2802.42	3886.76	9284.87
37476.8	17247.5	2461.36	7541.1	6522.41	4983.5	7457.97
5916.49	7023.47	21976.7	5600.24	8497.49	5494.66	6313.38
8310.54	3606.07	4131.23	4473.31	4588.4	4091.11	20992.6
5067.69	5079.51	5495.95	14395.6	8480.39	3453.54	5822.94
4978.58	3358.72	5171.92	7508.88	8223.31	3636.04	14775.9
6539.32	8077.57	13764.5	6479.7	8436.3	5512.99	5120.66
3845.89	17941.8	4328.29	16436	5906.31	4120.15	3840.94
4414.39	5474.96	6366.84	8075.4	4742.58	8629.72	6397.46
4933.52	9650.74	9737.03	3916.14	5868.08	13516.3	8007.52
3403.93	22802.5	26681.8	14008.9	6215.28	5825.08	8348.7
7549.78	6312.21	26761.8	4417.46	4927.57	3914.17	15184.8
7629.8	12250.2	4069.17	16793.8	5016.53	4226.36	5619.79
4070.39	3842.93	9363.91	16889	6582.56	5065.49	5096.85
16075.8	16859.8	6064.6	7457.97	5170.79	5185.65	4017.13
8765.78	16760.2	5914.92	18955.9	3168.68	9619.61	5661.24
9794.22	20319	10214.2	5597.16	7475.1	23802.5	4317.33
11247	15026.8	9128.1	4528.48	7488	8050.96	5201.87
5640.85	13607.9	11284	3686.87	14344.4	6418.34	9030.36
18904.3	19537.3	4941.61	6942.42	4771.6	5496.99	3835.2
21455	8732.61	11906.4	7645.87	4884.68	5164.56	4124.25
5236.73	16797.8	3914.17	20666.9	3567.93	4193.17	14410.5
4790.41	2532.4	4735.47	7061.58	5501.85	5472.7	4983.5
9116.77	7129.8	4819.54	11285.4	3481.09	6324.11	4545.54
6128.23	4598.29	24888.1	22759.4	2777.74	5218.53	4648.68
2234.27	22317.1	10645.6	9440.98	2056.16	3089.65	4790.41
3956.19	16888	11677.1	5501.85	4626.45	17429.1	3956.16
21765.8	6890.54	11590.1	7132.49	7748.19	21455	4224.26
6224.36	10677.3	23714.4	12132.8	16613.5	5814.83	3977.92
5804.13	8629.72	29734.4	13833.6	5022.63	6693.3	6302.48
4857.79	15682.7	4890.67	8497.49	8348.7	4808.7	4316.32
3487.9	15035.5	5065.49	5378.76	4907.73	4513.37	11501
9877.87	5964.26	21848.6	6761.38	4438.5	9084.63	4329.15
4870.54	9606.64	10904.5	2372.11	14035.8	13752.5	19095.7
11707	8210.12	10670.6	3292.92	3622.89	12366.2	5881.08
8475.14	20290.6	7215.84	5158.78	6075.16	5143.42	7129.8
23238	5188.54	7465.04	5783.1	8036.5	25073.8	7158.77
4943.78	7087.73	15648.6	12366.2	10270.1	4161.75	6868.64
4145.23	22006.3	10152.2	11817.8	11675.1	6959.67	5338.92
7845.14	7851.42	9795.59	8086.33	7657.06	5379.73	4740.42
19692.5	4673.63	31994.7	13955.7	5764.88	5164.56	5252.81
15184.8	8036.5	9638.55	5117.56	4825.62	11374.2	7508.88
22287.1	10620.3	4685.59	6494.68	6704.49	5006.64	5002.27
19677.5	11333	6173.2	8019.26	3840.94	10237.4	23078.1
12121	9794.22	4775.15	8210.12	3725.92	4195.29	4907.73
8894.83	9366.82	8475.14	9717.26	5067.69	5521.66	7921.47
13542.9	3787	3660.93	5462.07	2362.33	17048.6	18376.8
5785.09	8040.06	6896.95	13056.4	5104.54	4742.43	5163.78
3784.93	26643.7	17900.7	8608.42	11084.3	4600.62	2661.36
9366.82	6539.32	6951.27	16703.8	5225.78	4598.29	4671.34
2558.32	15613.2	28696.8	12121	9842.1	5338.92	8772.9
2776.68	7561.91	16721.8	5758.62	5753.09	9964.78	3567.77
7851.42	10528.7	7155.55	5164.56	5188.88	9605.16	3870.94
5158.78	8007.52	5993.09	7374.7	3005.61	2545.49	8036.5
7240.97	6942.42	7457.97	5073.55	4499.57	4462.91	11906.4
10386.4	15605.6	4699.48	4735.47	5661.24	5582.97	2589.33
7621.11	7736.39	6312.21	21641.1	5163.78	14747.4	4755.63
6189.76	24574.5	9650.74	8561.36	4175.13	6267.98	4943.78
6529.6	11116.4	13779.5	8036.5	7132.49	5161.89	4494.27
5020.66	17906.2	11029.3	7220.81	13837.8	5114.84	5788.23
5006.64	17583.1	10503.1	5708.16	4266.29	5312.85	6445.03
6943.34	26595.7	14486.5	5203.42	9925.32	5804.13	19818.6
16729.5	15375.8	5818.12	5151.76	8071.16	5016.53	6583.39
6857.63	4773.28	13889.8	8732.61	5014.64	6428.41	4641.35
25464.1	22039.1	6358.19	4771.6	11930.7	4029.34	3179.84
4642.46	20336	12033.9	4641.35	6360.5	4443.49	5422.79
6113.08	5500.04	6209.31	21974.4	24480.8	8493.41	7481.98
4227.24	8237.5	6048.04	4860.65	4198.22	5225.82	7726.1
12357.5	8056.08	9181.02	5826.2	5914.92	6371.22	3406.01
21392.1	4406.06	4884.68	7851.42	4699.48	7098.34	4124.98
3956.16	3222.86	7800.32	9949.96	9241.19	5818.12	4260.19
3401.62	4430.56	16548.6	8293.65	8504.72	5716.05	10586.4
11497.6	23289.9	3886.15	4702.54	7107.49	6328.15	3405.89
9017.74	3731.14	10350.1	16613.5	3597.89	3106.5	4227.24
19770.4	19770.4	13994.9	44497.1	28967.7	3179.84	12202.5
3029.67	19902.4	16793.8	5201.87	7203.82	4830.32	5825.08
5481.8	19905.5	4815.62	26567.7	13553.8	4384.32	6944.59
18448.5	5094.66	4978.58	7394.73	5157	3292.92	3096.51
5142.79	19821.4	15138.7	7240.97	9906.98	8995.86	6555.24
16888	5753.09	4669.71	4504.6	12241.3	7518.79	6285.15
8996.69	20944.5	3108.64	6626.61	3753.77	5381.74	36053.9
6842.47	3915.2	7516.71	10294	7586.03	5235.76	5207.48
13120.8	2942.47	5600.24	7279.72	7591.86	7586.12	4328.29
4024.15	15065.5	4641.35	4699.48	6005.99	4773.28	7832.78
26551.6	18431.4	5855.22	9422.74	8625.48	4599.24	19789.5
8513.26	18448.5	5043.71	5470.62	11599.9	11310.3	7152.75
4575.64	15138.7	4024.15	8010.33	6473.49	10737.7	8901.7
4952.73	13553.8	14410.5	6712.77	2970.59	9673.79	6366.31
26522.6	4528.63	4684.69	9904.8	7324.11	4040.97	2327.22
53582.1	3955.32	15101.3	14698.9	11432.6	4939.71	4599.24
5474.96	19786.4	5894.07	6107.07	7678.14	8171.44	5302.55
5012.78	9283.78	23289.9	11417.7	5902	6127.13	8680.19
8007.52	4125.09	5188.54	17247.5	6662.66	7776.9	5640.85
3358.72	5142.79	7758.06	5964.26	5249.93	7965.98	7788.1
8348.7	7508.88	9964.78	9649.73	7845.14	2971.64	4385.31
4404.41	6871.64	9717.26	5251.7	4946.65	14036.8	5826.2
2390.32	6634.22	8497.23	10859.4	4276.3	6846.62	8056.08
9423.73	4593.36	23205.5	7996.24	4417.46	39852.5	22602
3362.85	16793.8	6761.38	7748.19	2988.53	8135.27	16831.8
4860.52	22444.1	19789.5	6057.17	23272.5	9813.04	7853.68
3108.64	5079.51	3719.97	12635.5	5675.1	3074.43	21622.7
14008.9	5065.49	11298.4	11432.1	29036.5	32774.4	4040.97
4819.54	17584.4	21527	5171.92	3752.91	8863.81	3401.62
9371.88	4226.36	8532.54	23802.5	4124.25	6927.4	18813.9
4870.39	6795.53	6810.69	4907.73	5043.71	8680.19	5394.77
4009.97	19947.6	21641.1	12531.6	4482.31	8487.58	6725.41
14153.8	14036.8	15035.5	4870.54	11661	36053.9	6014.05
9283.78	8019.26	8732.61	9679.78	5231.73	19973.2	9436.81
5096.85	8069.75	4847.79	8635.56	9495.73	8817.7	16703.8
5753.09	5236.73	12357.5	6411.44	11532	7341.18	28457.5
4329.15	5312.85	4890.6	9479.78	5330.97	11476.2	5512.99
2729.51	8449.14	15005.5	16849.4	7461.33	13996.9	18377.1
7435.74	5171.92	24777.2	5688.1	5975.15	13327.1	6026.7
4145.2	2234.27	8608.42	6366.31	25172.8	10503.1	13371.7
6404.38	7898.01	25073.8	6328.15	13980.9	11355.4	7107.49
3222.86	16156.6	5011.71	2558.32	25163.2	7194.41	8903.38
14410.5	5391.04	18810.9	4448.41	3892.88	11988.8	12109.1
3914.17	26720	11340.4	16269.8	4231.2	10447	4825.81
5318.54	23257.9	5697.03	29195.4	3606.07	6638.2	7579.95
7136.59	6366.31	6609.12	6852.56	8629.72	3462.78	5054.8
5533.83	13204.1	5611.97	19756.3	5947.51	1854.03	5329.08
5251.59	21075.9	7700.97	3179.84	5432.84	6529.6	3844.22
21125.5	14526.2	22190.2	3406.01	4778.55	5096.85	12878.5
4036.18	14112.5	6324.11	6840.37	8546.58	14453.5	8089.05
11314.3	5005.64	20290.6	26026	7016.66	4145.2	16737.8
9206.55	10677.7	6113.4	3096.51	10100.2	13273	10385.5
3661.09	8188.21	5640.85	4017.13	10028.6	10893.8	5125.82
28761.1	12343.8	6002.06	5127.79	4580.53	10877.9	4684.69
5026.74	3866.09	5501.85	4338.44	8940.54	2390.32	6215
4877.54	7465.04	6309.34	5198.73	4864.65	6150.25	4009.97
9893.01	6673.54	7926.97	6135.55	13835.8	10528.7	5214.77
4602.38	19819.7	5745.81	3041.62	11119.2	3723.65	3660.93
6220.09	6998.61	8456.36	5538.82	4276.19	17806.4	7206.75
18037.9	14395.5	11104.5	6662.66	3739.96	22303.5	3386.7
10350.1	14340.5	20566.6	6285.15	6947.67	5201.87	5158.78
11019	4385.31	11756.6	5342.73	7069.68	5708.16	2234.27
5630.07	4328.29	2673.32	13996.9	5338.92	4531.43	6761.38
8901.7	9695.09	5871.15	7155.55	4278.16	2848.26	14351.6
9667.86	5826.2	5753.09	7102.99	3887.14	3739.96	8082.2
10824.6	5054.8	4673.63	5855.22	4662.54	4742.58	18422
4069.17	4648.68	4545.54	6728.35	13951.9	15424.7	15953.8
4880.53	4943.78	35813.6	4627.63	5758.62	5789.87	4819.54
13268.2	5201.87	4209.4	2660.52	3877.19	25609.1	5237.58
23289.9	5338.92	5183.94	5993.09	8992.52	25570.1	2535.38
12033.9	22287.1	3890.04	2535.38	7114.94	6075.16	3661.09
4328.29	22060.9	9914.79	8772.9	3856	22060.9	6366.84
12493.4	13995.9	16797.8	7579.95	7736.39	3977.92	5432.84
5871.15	13808.8	17995.9	4373.99	6193.44	16997	4002.29
6871.64	3025.54	13607.9	16817.8	6665.6	23284.8	11195
10881.6	7645.87	4272.23	3886.15	23252.6	21641.1	5804.13
2981.79	4946.65	16859.8	19677.5	10936.4	3461.92	4461.43
20255	7845.14	19630.6	4269.29	11877.1	21640.1	6504.59
7279.72	9452.61	4813.58	27798.7	3309.84	23238	5178.58
24376.1	13233.9	4227.24	5054.8	13361.1	5079.51	5164.56
6347.18	7523.96	3213.68	3806.87	13897.8	5079.51	7657.06
6075.02	21668.3	16737.8	5079.51	7851.42	5093.52	6241.18
3892.88	6341.23	3982.7	24319.4	8236.59	5338.07	5537.04
16817.9	5252.81	10795.1	5164.56	4987.73	11570.7	10265.3
15212.1	6842.47	5758.04	12114.9	3916.14	6825.7	13779.5
11311.4	4867.36	53582.1	4648.68	7059.88	4261.42	4034.21
9138.52	11891.2	6907.85	5178.58	7756.15	18824.4	3222.86
4091.11	5961.69	6808.38	5237.58	6054.22	7508.88	5500.04
7911.07	11659.8	36052	9546.54	4929.62	4870.54	2390.32
3179.84	11051.1	24666.1	6583.39	10513.2	3283.51	5151.91
6523.49	6635.24	6720.38	4219.3	3787.87	5877.83	3731.14
13056.4	4942.76	5864.9	4009.97	11247	3021.52	4226.36
16156.6	13779.5	22863.7	5611.97	2863.72	2615.36	28967.7
3385.87	2480.41	5474.96	4414.39	9366.82	7735.89	4735.56
4635.63	9206.55	22874.4	6324.11	2776.68	10353.6	4430.56
7800.32	6643.82	3835.2	4602.38	7001.63	6445.03	4404.41
2345.31	7374.7	3464.98	14153.9	4397.21	12252.4	8316.45
7697.11	5207.48	3405.89	4383.23	6047.32	5804.64	8316.4
4946.65	9769.08	14340.5	3075.62	4926.64	4124.83	5603.03
8635.47	13516.3	28815.7	4132.23	5357.12	14668.6	6942.42
7334.8	15212.1	14453.5	8310.54	4988.82	5647.97	12121
17212.5	7091.65	28952.8	5090.54	6435.47	29768.9	4864.65
5125.82	4461.43	4347.39	6236.39	7546.96	7771.53	3029.67
9949.96	7881.12	28986.6	8781.76	4978.58	7516.71	4333.42
4384.32	23341	7032.8	8765.78	2800.45	6396.41	11644.3
5191.32	8107.23	5328.2	6174.32	8199.29	6169.25	11310.3
2819.66	9792.31	4152.27	5945.1	4942.76	15889.1	4742.58
9082.91	17101.2	9422.74	2673.32	5083.76	12444.5	5117.56
4047.17	14410.5	2390.32	8316.45	4860.73	6320.39	4984.85
3981.02	19648.5	17465.5	7618.76	5026.74	5391.04	5160.77
10047.2	8886.47	8821.01	3322.62	4371.33	3297.7	6661.53
4826.62	5003.75	2661.44	8199.29	7328.92	11314.9	13397.5
12374.3	7586.12	10683.3	6282.44	4556.59	6312.21	16898.1
6215	8293.65	5625.94	9436.81	5938.08	6288.16	3885.16
13687.3	5360.7	5906.31	4697.32	4414.39	5371.98	19756.3
21043.7	4302.29	4414.39	4845.73	5625.94	20306.8	3487.9
4317.33	4978.58	8199.29	4781.31	17701.4	9381.55	4685.59
4742.58	5183.94	4755.63	14453.5	7808.19	6003.31	4288.27
4906.57	8765.78	9200.61	4685.59	4827.5	16269.8	6075.02
6972.9	10352.8	3563.92	4371.33	3632.15	25792.2	5855.22
8237.5	4070.39	6378.23	4224.26	2681.46	6634.22	7894.36
4034.21	5796.11	13542.9	3136.55	2809.55	4870.39	8107.23
17995.9	20778.8	15425.7	5580.79	4152.27	23638.4	11837.3
6411.44	5093.63	8210.12	5625.94	6377.18	10092.7	6022.28
7607.1	5495.9	5538.82	5881.08	3591.99	5262.7	3275.89
3630.96	5203.42	5065.49	3025.54	2673.52	17900.7	4870.39
3333.94	19582.6	20486.3	8723.62	24845.9	16749.8	5006.64
11622.8	2908.54	6285.15	4120.15	3760.24	2472.04	13735.5
17179	4316.32	4826.62	4227.24	3423.9	17869.8	36026.6
4385.37	8232.33	2535.38	3333.94	4224.26	17911.9	14575.7
2362.33	3752.91	5533.64	22062	3720.09	16717.8	16516
3341.47	5394.77	6495.42	12202.5	4845.73	10936.4	3739.96
8387.41	8345.41	6990.83	3405.89	4577.64	7917.15	12115.8
4900.44	3999.22	4520.45	6727.61	4421.15	10265.3	3106.5
26922.7	6282.44	26816.7	7230.54	4653.47	7752.08	12563
8487.58	4242.22	26816.7	5704.96	3688.01	3675.75	7387.74
3082.6	4845.73	5082.57	5619.02	4935.56	6571.24	12184.3
5065.49	5865.19	3956.16	16414.1	3872.05	7251.14	4069.17
36026.6	4528.48	13275.3	11148.6	7361.04	4071.04	4417.46
3902.92	4415.39	5079.51	6795.53	8387.41	5543.4	11342.4
4338.44	9964.99	2661.36	3696.99	3985.16	2927.6	3956.19
7760.85	7165.09	4219.3	6127.13	4017.13	13833.6	15348.7
11870.2	3386.7	13996.9	7069.68	4086.02	7374.7	2227.28
11644.3	5073.55	6488.47	5788.23	11148.6	5243.92	4338.59
57058.3	8480.51	5237.58	3844.22	12109.1	3642.94	25073.8
12210.9	18689.2	5178.58	5452.01	5146.58	8618.57	4860.52
3686.87	4735.47	5164.56	6378.23	4718.26	8691.36	24164.5
3842.93	5006.64	5675.1	5083.71	4490.31	4793.65	4024.05
5665.08	5758.04	3558.72	5338.92	4231.12	11358.5	5478.92
35929.3	4560.09	13751.6	4092.3	12878.5	5611.97	6410.27
16793.8	3696.99	7853.68	5170.79	8903.38	6750.17	22758.5
35927.4	6919.71	8629.72	3835.2	9436.81	15184.8	2553.48
35900.3	6521.48	6844.81	4317.33	3017.75	3782.73	15694.7
8629.72	6337.21	5580.79	3464.98	5054.8	6842.47	3563.92
7579.95	14061.3	5151.91	5432.84	4181.42	6360.5	16749.8
4913.62	16280.2	22006.3	8230.33	5659.02	10352.2	12971.1
4389.41	4570.61	5146.58	4627.5	3170.67	16478.1	4699.48
3999.22	6113.08	8192.6	5397.94	3586.93	4461.43	8487.58
10793.8	4600.62	3385.87	4943.78	4140.21	4226.34	11282.2
18689.2	9194.79	5619.79	4755.63	2904.66	35898.1	3292.92
8221.26	5258.66	4991.58	3526.98	5113.77	2294.26	8658.15
19537.3	4684.69	5591.84	8907.66	3504.01	3345.84	13272.9
13460.1	22034.2	4907.73	9877.87	3575.05	3790.78	6524.31
5512.99	11657.9	6942.42	5717.1	6107.07	9086.56	3463.98
7808.19	8658.86	9084.63	5753.09	3839.07	5552.74	7541.1
3015.59	19845.6	5478.92	4034.21	6537.54	16221.3	8135.58
19947.6	2461.36	6662.66	8237.5	3874.14	8267.31	23516.4
5977.27	22133.3	2099.17	4753.63	3096.51	5144.62	7736.39
6634.22	9531.74	3346.85	4912.49	3671.02	6245.92	13896.8
20616.2	4792.58	18481.6	23272.9	4314.37	11756.6	3226.73
3619.73	3956.16	4124.25	3700.74	3441.92	4897.34	4309.33
4626.45	4803.47	2820.47	5500.04	3674.04	4258.9	4775.15
16269.8	7452.71	4260.19	8996.69	4740.42	8315.9	10038.4
13413.5	11622.8	9440.98	4983.5	3411.82	17002.9	14080.4
4438.5	22093.8	12834.4	4378.44	11112.8	9742.92	9877.87
8347.37	3766.02	9111.45	4277.39	2774.58	8938.8	16546.7
11051.1	5617.06	4860.65	2553.48	9730.18	11644.3	5371.98
7069.68	8707.64	7508.88	11637	3093.78	8190.48	6416.08
4189.92	7243.95	15184.8	8456.36	4600.37	8889.4	11685.8
13955.7	6236.39	17429.1	5745.81	5802.15	5665.08	8237.5
3916.14	16995.9	3904.11	6209.31	3278	3586.93	10386.4
4461.43	5580.1	9093.56	4937.38	6697.58	10352.8	8401.4
5338.92	4603.47	8992.52	5630.07	2294.26	6750.4	17730.2
7165.09	4189.26	8348.22	5120.66	5391.87	12878.5	17702.2
26519.7	8876.69	4091.11	8107.23	5768.95	6971.5	7621.11
20275.5	3367.86	2823.4	13607.9	5871.15	6943.34	10254
7926.97	3902.92	4825.62	3885.16	5391.68	7592.8	9893.01
5619.79	12033.9	4430.56	8345.41	3309.67	4673.63	5006.54
6901.7	12507	5724.01	6338.12	4641.35	3316.78	6828.68
5537.04	4712.69	20646.5	4870.39	10677.7	5055.13	18388.4
5065.81	4577.64	3731.14	3558.72	6464.46	3693.02	2673.32
7752.08	11515.5	4436.53	11300.4	8725.41	13031.7	16797.8
4635.38	11516.3	5822.94	8292.57	3796.88	12531.6	3914.17
5713.32	8121.41	4560.09	17900.7	3661.09	7906.87	5893.24
11062.6	15782.7	9667.86	5209.45	7691.99	11884.2	10670.6
3559.78	2947.5	3700.74	8992.52	4036.18	10804.7	14453.5
5735.91	10767.6	20376.6	6919.35	10350.1	9082.91	7586.03
3005.61	9964.78	7586.03	7421.55	5473.9	9017.74	3809.09
20007.3	14282.8	8996.69	3441.76	3362.85	18580.3	3204.74
4598.29	4778.55	5530.88	5012.78	4226.36	18431.4	3688.01
6712.77	2570.36	5500.04	4860.52	5051.48	3029.67	7691.99
19805.5	14453.5	7657.06	6245.99	8569.36	13840.8	7124.62
9125.73	10586.4	3648.07	13779.5	5342.73	3787	23077.1
5580.1	3720.09	21573.3	13765.5	6152.23	4775.15	15002.4
5387.78	9636.74	3892.88	7124.62	6677.62	6662.66	4219.3
22175.1	17576.8	3029.67	6220.09	6673.54	8040.06	16917.9
6907.85	4941.61	7475.1	5205.84	9194.79	12360.4	4941.61
22060.9	5026.74	16815.9	8821.01	3956.16	10453.1	10202.2
3386.7	3251.82	10386.4	9539.76	5835	11552.7	4406.1
22303.1	13365.4	2345.31	18037.9	19949.9	3902.03	4473.31
4231.2	13495.3	21528	26815.7	4823.44	9909.26	13751.6
3168.68	17574.8	9904.8	3385.87	7687.84	9452.61	2551.63
2983.6	14913.5	5387.78	5947.51	6524.31	9240.76	3908.08
7870.8	3974.08	4790.41	6410.27	5664.37	6204.77	4826.62
5697.05	17258.9	8573.61	15138.7	3958.07	13811.3	16888
12093	1854.03	3222.86	3559.78	4437.23	4759.5	3655.89
21640.1	18758.7	4946.65	2629.62	5393.7	12306.2	6006.29
9619.61	2813.6	5806.14	7593.82	3179.84	5272.83	7851.42
5656.05	11028.3	2589.33	4407.06	4308.44	21622.7	16866.3
17429.1	5592.78	4740.42	2819.66	7356.94	10155.3	8723.62
8348.22	11225.5	5697.05	16841.8	3831.82	7061.71	13647
3622.89	10389.6	4983.5	3029.67	2823.4	12516.8	4189.92
3441.76	5955.9	7187.86	7621.11	4216.08	12786.1	4172.24
25441.1	3909.93	6479.7	3301.66	5759.72	13841.9	3464.98
26595.7	4926.52	17316	6002.06	2853.69	6410.27	4708.48
6378.23	4385.37	7832.78	3401.62	3292.92	3833.95	5251.7
7748.19	7626.08	6075.02	2947.78	3809.09	5808.65	4347.39
7516.71	11642.6	18984.3	5640.85	4487.24	7621.11	5492.22
13412.9	3346.79	11637	8789.63	7684.17	11587.1	7851.94
7716.09	6047.32	5073.55	7870.19	4272.23	10386.4	3696.99
5530.88	18142.9	3955.32	7629.8	9750.65	5635.7	11043.5
3856	7858.13	6489.17	5871.15	3890.04	5209.44	13516.3
24832.2	11917.2	25123.5	6540.71	6111.26	5065.49	4041.08
13647	11644.3	4120.15	4315.06	4613.59	5178.58	4203.24
18758.7	5630.07	8863.81	6809.35	4602.38	5251.59	14111.5
6693.3	5646.04	4804.59	4428.14	5806.14	11609	11036.9
6840.37	3751.07	6107.07	5391.68	6944.79	13186	16131.5
12202.5	3547.91	23234.6	4199.04	3808.09	15915.9	14525.9
4830.32	4826.62	3753.77	15613.2	7187.86	6540.21	5003.75
19787.4	9717.26	3292.92	5822.94	2673.32	5378.76	7042.74
24418.6	13751.9	4428.14	5329.08	9967.13	9851.69	24747.1
4984.85	12040.1	6513.53	3914.17	4317.33	4021.99	5378.76
11570.7	3662.06	5432.84	3870.94	3333.94	7985.04	3606.07
23231.7	4707.72	10936.4	8270.94	4338.59	4598.33	15680.7
16163.3	15509.4	3179.84	4801.57	6810.69	4713.36	3114.72
10116.2	8187.26	6712.77	5619.79	5267.9	9494.88	13395.5
7870.19	3567.77	8010.33	4673.63	3067.56	4602.46	31854.9
24316.5	5025.4	11417.7	8007.52	7240.97	13421.9	6907.85
13686.9	4098.09	4742.58	7235.89	7023.92	8069.75	5065.49
3325.8	10825.6	2983.6	17002.9	12184.3	10840.5	5079.51
4712.69	2661.36	4870.39	3863.25	6495.42	5251.82	5178.58
4499.57	7629.8	6396.41	7435.74	11470.9	6108.07	5251.59
5026.74	7516.71	8069.75	36526.1	3759.2	8440.33	4559.93
18305.6	9782.41	4602.38	7084.87	2662.28	12644.7	3999.22
4831.3	8068.29	24845.9	4260.19	13933.8	7124.07	4389.41
17917.1	19007.6	10363.8	6311.28	6233.49	15286.7	15682.5
17542	9468.89	6435.47	7657.06	13918.8	4466.44	6075.16
6626.61	6169.25	3109.88	7107.49	12454.8	15291.5	7271.69
21527	11096.5	2853.69	4124.25	2629.62	11637	6153.36
3857.05	26719	21276.7	6600.53	21486.3	4310.93	6169.35
14797.6	11530.6	20255	4790.41	3914.17	10896.3	12140.8
21641.1	6250.13	7484.08	4127.95	3618.13	3313.7	9183.82
16814.9	8140.45	6212.2	3753.77	5209.45	6697.58	13807.8
16832.8	13955.7	6047.32	3956.19	4860.52	6347.18	5947.51
16885	24418.6	5616.72	17906.2	22526.5	4925.39	2916.47
17507.1	6215.31	16075.8	2234.27	8199.21	5640.85	4812.2
14109.4	5772.05	11476.2	3136.74	7894.36	12344.1	8271.05
23935.3	9191.81	23272.5	7241.98	6410.27	5600.43	5964.12
22320.9	11637	5209.45	6907.85	8007.52	6752.09	7452.71
24274.5	20924	5014.64	5219.71	8135.58	11530.6	7926.23
5883.17	20885	4880.53	10677.3	3202.9	4593.36	4158.25
21259	7098.81	3909.93	5160.77	3870.94	6055.2	7211.03
5005.64	6513.53	8271.98	6113.08	7084.87	4966.59	8192.6
8056.03	13412.9	8428.59	22759.2	10528.7	7754.23	5494.82
20255.1	4473.31	23241.9	3535.84	10038.4	4635.63	5428.15
14698.9	15277.5	13420.3	6673.54	7015.83	11598.7	11370.7
11378.9	13784	34229.9	7898.01	5474.96	11698.7	2408.16
9079.68	11599.6	11642.6	3841.95	7790.06	4288.27	4589.44
23665	10751.7	7211.03	5214.77	11021.1	6673.54	3682.89
22035.2	9712.97	2303.29	3386.7	6061.51	5067.69	4890.6
5543.8	8593.6	5470.62	4278.16	4085.26	17942.7	7328.92
5391.68	26057.1	6582.56	13644.7	5236.73	13809.8	4114.26
6401.68	22679.5	13369.5	26554.6	16269.8	3573.58	4712.69
4235.24	22759.4	4125.09	11104.5	5296.87	5054.8	5600.24
3795.15	9423.73	7061.58	4231.2	4650.41	15772.2	5170.79
26605.7	22773	7334.79	22802.5	2504.53	9329.22	25072.3
12454.6	11342	6034.3	3731.14	2635.44	9098.88	5225.78
8766.05	4114.26	6065.25	2983.6	2782.51	14039.9	4942.76
52212.7	15229.7	4145.2	15509.6	6531.68	5173.87	18431.4
7295.68	2535.38	9953.8	7215.84	3956.19	11673.9	5188.54
16212.1	4831.48	2847.54	6539.32	5214.77	14148.3	4635.38
11413	19559.5	9794.22	4776.67	14791.8	5866.85	4812.56
19007.6	19459.2	3855.93	3956.16	17009.6	6844.67	6378.23
26566.7	18575.8	5491.84	35930.3	6592.51	4900.44	4978.58
7203.82	20389.4	7215.38	5478.92	4941.61	32821.4	13371.7
14480.5	6173.25	5202.41	3648.07	6761.38	8029.35	13371.7
44494	11470.9	25626.7	6871.64	6405.48	6555.29	4643.38
10132.3	10114.6	5094.66	2661.44	11185.8	11314.3	6435.47
5083.71	4368.11	4902.59	4520.45	4267.39	5481.8	10677.7
23257.9	9006.91	21842.9	2390.32	16729.5	4416.29	17576.8
26585.4	7734.98	3504.96	5221.55	3696.99	11030.7	22175.1
22174	15021.7	13644.7	3660.93	5977.27	8079	4415.39
26477.7	3845.89	12202.5	5082.57	2994.52	19677.5	2942.47
13181.8	18660.3	8108.24	4430.56	4283.4	3367.86	9479.78
4907.73	7726.1	13470.8	4461.43	4533.48	3495.91	5048.76
12129.2	9688.36	3844.22	3168.68	14094	4189.26	2809.55
6250.13	6698.51	13907.7	7607.1	2660.52	3896.09	19757.5
43615.5	22221.9	23205.5	5006.64	3921.75	11148.6	10329
36354	14253.7	7870.19	2951.63	2807.59	10078	7926.97
29607.6	9877.87	7334.8	2776.68	2983.6	6129.4	3367.86
11252.8	26135.7	8482.29	6405.48	3052.63	8401.42	13750.9
14668.6	11501.9	4041.08	4657.53	6028.02	26922.7	5798.36
13417	2372.11	9210.65	5151.91	2687.36	5221.55	4189.26
6124.83	5188.88	7673.05	3222.86	4598.29	5083.71	11642.6
5079.51	16075.8	17002.9	4288.27	11205.2	4227.24	6537.54
5079.51	4209.4	36023.9	11314.3	5619.79	9179.94	7279.72
22964.8	13889.8	12098.2	4804.59	3419.6	2006.09	6347.18
5178.58	18409.9	12306.2	3117.65	3172.62	4671.34	4815.62
8269.47	13807.8	36053.9	16759.8	3526.98	4504.6	4152.27
8210.12	6523.49	18168.9	7279.64	10513.6	17318.6	7324.11
5065.49	14797.9	9749.2	4209.4	6465.44	4024.15	5422.98
13525.2	6423.49	3322.62	14153.8	4810.67	9949	5845.22
10512.2	14011.8	32074.7	12699.5	28973.7	8000.89	22093.8
6727.61	9567.06	7098.34	7342.73	3345.77	12878.5	19905.5
4708.48	16817.8	5096.85	10107.1	2390.32	4906.57	7870.19
8561.36	11919.1	23076.1	3915.2	2661.44	5491.84	16294.2
13030.6	5178.58	4554.55	6842.47	5529.2	6850.68	4669.71
13751.9	5178.58	3493.87	11337.3	3719.97	57710.4	7452.93
3606.07	5251.59	4561.46	5037.61	4210.34	25640.2	17652.2
7845.19	16825.8	4753.63	17316	8576.4	26122.5	6224.36
10537.7	3592.82	2372.11	5391.68	6128.23	5964.26	7748.19
20090	16717.8	7591.86	4071.04	13286	11676.1	11300.4
16759.8	16703.8	5772.81	12241.2	5136.85	2772.58	11311.4
18824.4	6170.31	5966.23	7243.95	7926.23	13080.6	9468.89
19586.4	9226.98	4338.93	3916.14	2884.59	18787.6	6396.41
19464.4	12398.7	14190.3	5753.26	3959.37	19396	6401.68
6537.51	19428.8	16817.8	9326.46	3831.28	18481.6	5670.11
4872.59	23340	9491.7	11662.9	3904.11	18481.6	4836.49
13603.4	19678.9	16546.7	7203.82	5696.98	3763.12	11355.4
5328.2	23241.9	6313.38	12398.7	2661.36	19867.7	29457.8
5603.03	8136.03	3067.56	7996.98	9766.04	19786.4	21848.6
5188.88	4120.15	4317.33	2472.04	15656.7	6395.47	31994.7
16859.8	20275.6	4627.5	14004.7	4562.48	8065.32	13811.3
16831.8	14853.4	5945.1	4884.68	3708.85	5912.17	23151.7
19587.3	16441.2	5437.92	6138.25	4276.32	6314.37	11339.4
6673.54	22362.4	7620.56	8803.27	3739.09	26598.7	3787.82
20930.2	3330.81	22522.4	7911.07	7664.88	15183.8	11314.3
23232.6	4905.46	5371.98	13764.5	6026.16	16775.6	6297.37
17538.9	16316.2	8677.37	6944.79	2873.57	16935.5	8033.08
7105.49	4714.4	3487.9	4863.45	23205.5	25389.6	3411.82
14692.4	3677.88	5516.79	4188.25	8232.33	30750.7	4298.34
4801.57	3739.96	19973.2	8903.38	4790.41	33264.7	5136.68
12893.5	12366.2	4935.56	4207.23	10520.2	33505.7	6312.21
6677.62	16929.7	3275.89	15413.4	2951.63	6988.59	8099.99
18464.4	5266.71	6347.18	6236	8075.4	13688.8	3902.15
14416.5	4278.16	5564.9	11155.5	4041.08	3857.05	5005.64
10363.8	2847.62	6473.49	5897.21	5530.88	22922.9	11380.3
7996.24	4276.19	11570.7	5100.5	7065.81	24696.7	4368.11
23183.6	19802.4	6360.5	5025.6	5642.07	24887.7	9564.82
24402.6	8805.39	3687.76	4660.63	10923	26554.6	6844.67
4780.6	10422.5	5530.69	4022.2	3029.67	12357.5	13233.4
7481.98	11104.5	9346.16	12250.2	3454.84	10099.3	4912.49
2545.49	9084.63	6850.68	6725.41	5845.22	8852.29	10859.4
5868.08	11019	2234.27	37476.8	4984.85	4378.44	8292.01
6129.4	10808.3	15949.5	4091.11	5519.88	7165.09	17908.8
10677.7	7428.67	5228.37	34260.4	4812.2	6599.51	17900.7
4017.13	17699.8	7435.74	4708.48	23077.5	2178.06	7629.8
5201.87	6775.33	4288.27	6173.2	3705.03	3905.01	28456.5
5160.62	2472.04	6825.6	7853.68	23150.5	8036.5	16011.6
5514.96	18787.6	5003.91	13723.1	5051.64	2102.05	16812
14986.3	16436	11042.6	7152.75	7503.01	6980.73	18688.3
4598.61	15719.2	7921.47	5191.32	6868.64	9309.82	8140.45
10859.4	3455.9	4408.36	17445.8	7813.08	5251.83	4056.24
7726.1	6144.37	14303.1	8690.61	4607.52	7105.54	15021.7
12851.1	15101.3	22471.7	8482.29	6396.41	4054.14	7342.73
14283.6	3108.64	4156	14036.8	23239.4	4753.53	11224.7
22711.3	2853.69	20042.2	5538.82	2535.38	5492.22	6523.49
6341.23	3109.88	23516.4	44494	11332.2	11424.6	5976.28
14964.4	4182.48	7280.92	12563	3988.39	4586.84	9418.01
22787.4	4441.59	11662.9	16797.8	4789.59	7475.1	5616.72
15035.5	17686.5	7549.78	2670.32	3139.63	13779.5	28465.4
16987.5	6479.7	7610.01	3892.88	23219.5	10485.1	19819.7
8035.25	5251.7	4207.23	10518.2	3686.87	17282.9	8125.07
5592.06	16163.3	6537.51	6943.45	4307.43	7358.73	5530.88
57070.3	19220.7	7130.61	2729.51	5483.83	7514.82	19333.7
57067.3	19163.7	7260.8	6360.5	5038.77	7992.19	26072.8
8557.42	19218.8	8270.94	2902.53	5422.98	15138.7	4971.54
5171.92	22016.4	6539.32	16699	3714.84	2838.13	5656.83
6661.53	22048.3	19835.8	5772.81	6136.28	10349.1	4227.14
2970.59	20231.6	7894.36	7061.47	12157.8	6311.28	13765.1
8497.49	14293.6	13752.5	5640	5249.98	5065.81	19635.5
8593.6	5429.94	4351.34	8863.81	4554.55	15198.1	9452.61
7482.71	14251.9	5296.87	5796.11	4798.68	16004.1	18904.3
4845.73	10399.2	5854.3	8477.36	4685.46	3555.83	16717.8
4371.33	14517.7	4231.2	3752.91	5820.01	21573.3	6952.77
4224.26	21988.4	3943.95	3463.98	5073.55	11080.4	6871.64
13782.5	3276.72	13833.6	20960.3	7673.05	10486.1	11030.7
4437.23	8658.15	13120.8	4216.08	13969.8	11570.7	9049.71
4528.48	9240.76	16888	17688.2	3611.02	7753.86	4580.53
5597.16	3787.87	31854.9	9491.7	5510.01	4708.48	4639.47
4888.74	5002.27	5586.89	9750.65	12175.3	13451.5	3896.09
4430.56	6951.27	7799.94	5593.11	7124.62	25802.9	17629.3
25836.4	6511.51	36301.8	8135.58	5201.87	9968.77	13767.9
4735.56	11283.4	33379.7	28925.7	8090.3	6015.24	4009.17
5755.16	7926.97	21721	4072.7	4804.59	16859.8	15088.4
4812.56	4378.44	4575.64	18409.9	5574.1	16579.7	8919.62
4147.3	10804.7	5170.79	7023.47	7561	16857.6	16721.8
3844.22	18107.4	3168.68	3796.1	5252.89	6154.16	13681
2709.48	8772.9	3622.89	16721.8	4943.78	6990.83	2323.23
37735.2	19310.1	3441.92	2942.47	4209.4	23516.4	13268.2
6821.65	6901.7	10448	16019.5	5376.9	25529.4	26922.7
3074.43	6215	26595.7	4149.31	3964.25	2947.78	3874.14
9048.9	14502.7	5964.12	13996.9	8465.34	15020.6	3586.93
23102.6	3630.96	25464.1	7696.13	2942.47	18142.9	5611.97
21340.9	6059.01	4642.46	6366.84	3818.23	5634.74	4877.54
8026.33	13720.2	16988.4	17202	2236.3	7870.19	5188.88
5183.94	3796.1	10868.6	26815.7	11380.3	25072.3	4504.6
11470.9	15270.1	7279.64	13994.9	9015.79	29696.9	26047
23268	16003.5	5483.83	23289.9	25005.8	14526.2	2372.11
2294.26	14798.9	3504.93	20617.2	11355.4	15718.8	5258.66
10214.2	6606.42	13437	11470.9	11352.3	5728.93	8406.34
23166.9	9309.82	13637.1	6610.57	8030.23	6171.27	5037.61
23269.9	11043.3	5003.75	4457.61	2885.52	6306.62	17424.9
5151.91	5329.08	7382.78	16778.9	10503.1	9346.16	12877.3
4125.09	4825.81	3841.95	5537.04	4766.65	9893.12	11299.3
7560.06	19557.9	9851.69	4713.6	17906.2	16837.9	4642.46
30640.2	8192.6	7452.71	3856	7120.85	14813.4	29397.1
5538.82	5704.96	5659.02	8635.47	10527.8	11668.9	3362.85
22375.4	13271.7	8919.32	5746.23	4306.27	5080.54	11564.7
17037.6	13782.5	4226.36	5376.9	15648.6	7781.88	15782.6
5163.78	3548.69	22372.2	6945.66	11300.4	6109.65	12254.7
5462.95	3834.19	7356.35	10329	11311.4	7716.09	15766.6
7088.92	22005.2	22287.1	16830.1	8056.08	23076.1	13983.9
3547.91	6972.9	4913.62	3998.99	6410.73	3804.25	4036.18
9717.26	11245.3	22175.1	4560.09	3517.98	10273.2	6727.61
10936.3	16920.8	22062	8430.59	5380.85	5332.72	15541.7
5170.74	13838.4	35927.4	10350.1	5158.98	3916.14	4071.04
16814.9	16849.8	35929.3	3346.79	25524.6	14963.5	16840.2
3835.2	6757.64	22093.8	2661.36	8803.27	7116.51	5688.05
15096.8	11310.3	3832.06	3708.85	7237.82	8900.61	20617.2
22202.3	4599.24	3586.93	17002.9	3914.94	7128.61	8725.41
15851	8375.3	3362.85	3707.11	4436.53	7571.93	3705.09
5286.82	19242.4	22373.2	3964.25	10202.2	5252.81	17393.3
14411.3	16815.9	7241.98	6669.23	16017.5	4330.41	14313
23066.6	15045.1	21720.1	5012.64	7990.98	5151.76	5251.59
15904.9	13837.2	17552.6	5043.71	5360.84	4570.61	9948.9
16446.1	8484.46	9371.88	10868.6	4571.6	11055.5	5093.52
8674.5	22263.5	4009.97	24274.5	5924.22	11482.7	5065.49
19126.7	16888	6113.08	5941.02	9165.82	6121.15	7590.13
35214.5	13542.9	6669.23	6868.64	3737.98	12116.9	9331.18
36067.9	4890.67	5127.79	9795.59	12337.2	21286.6	22787.4
36052	11314.3	4036.18	6901.7	3265.79	22287.1	13848.8
24319.4	11339.4	3136.74	22341.1	4933.63	22136.9	14073.9
19166.8	13764.7	4071.04	22679.5	8136.03	26512.6	23076.1
6725.41	5020.66	17553.1	5699.3	3618	6236	23077.1
6022.09	7579.83	2570.36	5565.16	5530.69	3619.73	13897.8
5207.48	21200.6	3682.89	6078.23	9093.56	8277.12	13836.8
7534	13896.8	4023.84	9423.73	5204.75	10208	10740.5
7394.73	16816.6	4145.23	22863.1	9482.84	21848.6	5146.58
36182.5	7830.12	3023.66	4438.5	3335.76	3049.81	6632.41
8544.61	13370.5	25163.2	26582.4	2545.12	15021.7	23515
13874.9	6728.35	18448.5	4545.54	3117.65	7342.73	4554.55
17101.2	22175.1	4603.47	16987.5	3823.12	14135.6	4798.68
8863.81	22341.1	6522.41	3139.63	4660.63	12645.6	19692.1
10810.2	20255.1	5742.06	6537.51	6942.42	13413.5	23638.4
9036.59	11342.4	10606.3	5546	9728.98	6442.32	6990.83
27768.8	11355.4	5229.98	6589.26	5478.92	11670.9	20336
12416.7	15847	6005.99	5983.25	5997.32	12907.6	14526.8
17672.1	15071.6	8844.83	35913.3	3275.89	4062.15	14753.9
17202	14797.6	9452.61	10352.8	4594.1	24127.1	15310.3
16046.9	17553.1	11622.8	8502.6	5151.91	29108.5	4662.54
13229.5	17071.8	5713.32	7452.71	9962.96	10663.2	16840.9
4077.25	16787.6	5329.08	6152.23	8817.62	5993.06	16886.8
9964.78	3682.89	19905.5	8348.22	4822.45	4089.91	11817.3
11642.6	13809.8	3401.62	3671.85	3907.26	7394.73	19676.4
5048.76	16938	8461.5	29728.7	3385.87	4718.56	19756.3
6785.25	16939	7220.81	35945.2	5346.08	10945.4	12932.6
14112.6	8623.97	3766.02	3999.22	5565.16	17688.2	13654.5
17316	16989.2	4825.81	4389.41	3316.78	6349.4	16886.1
18705.5	11369.9	19802.4	15915.9	6288.46	10864.5	16841
7958.18	7618.76	2863.56	35944.4	13981.9	15101.3	14625
7452.93	26647.6	19768.3	29694.8	13807.9	7080.59	11854.4
7155.55	26571.7	12454.6	3655.89	4601.48	17316	15681.7
23341	5621.92	4804.54	4404.41	11432.1	12315.4	15725.7
11195.5	4860.65	5555.77	8271.05	6246.59	14780.9	12425.7
24727.7	7277.65	26697.9	24929	4586.59	8914.83	6404.38
2687.36	22061.1	5107.62	5595.84	3730.08	17101.2	26551.6
17948.2	22076	10202.2	24833.9	12479.9	25070.4	15740.7
25005.8	6271.65	26601.7	10620.3	13911	13897.8	24795.1
8293.65	7752.08	6128.01	3606.07	6075.02	12516.7	5240.76
8192.6	11387.2	26566.7	9125.73	6919.35	22758.5	4520.45
22297.8	13973.1	26563.7	3199.77	10042.4	6245.36	17301.2
13750.9	3085.53	7566.07	19756.3	3819.1	7749.06	7259.86
11300.4	4076.93	3441.76	19756.3	4505.35	7209.43	8208.08
11310.3	20992.6	3542.8	9240.76	5012.78	36052	3559.79
10189.3	16380.3	3655.89	3857.05	24610	7541.3	5665.08
11337.3	9748.02	13516.3	4740.42	5568.97	12422.8	5993.09
11339.4	22243.5	9505	4085.26	4978.72	35790	6297.22
5839.99	8284.52	4127.95	5198.79	2729.51	8261.38	14006.9
5120.66	2729.51	9961.82	11644.3	6318.32	8490.45	13896.8
17869.8	10265.3	9949.96	17974.8	10297	3201.61	12214.8
11355.4	8100.4	38490.8	7152.53	6884.77	35173.4	18610.5
5924.22	14061.3	5103.36	5251.59	21739.6	36053.9	6985.53
8232.33	7251.69	10601.3	15058.7	5745.81	8178.62	14425.8
3655.89	10868.6	9125.73	12343.8	25503.4	8772.9	6919.71
6245.99	7911.07	5104.54	12210.9	5812.94	6524.31	3978.16
4513.37	9809.14	4085.26	15698.7	6945.66	8093.04	15056.7
7457.97	26551.6	7481.98	18071.8	9963.99	14430.6	7796.17
11227	4272.23	2687.36	6821.43	9423.73	20646.5	10221.6
16830.8	13526	4789.59	3542.8	5838.26	16817.9	2580.45
32775.3	7853.68	26842.8	4653.47	3949.19	12379.2	4229.29
11147	15647	9194.79	4152.27	25637.7	4991.58	4626.45
5947.51	3857.05	8086.33	5780	25537.7	4278.16	4845.73
10167.4	16178.3	8233.41	7200.78	2960.75	23314.8	5090.54
8532.54	4824.49	6245.92	23077.1	6632.41	23241.9	9713.91
8010.33	3943.95	4676.34	6628.52	9851.69	3222.86	16949.5
3301.66	6900.72	13955.7	23076.1	5065.49	4125.09	7001.63
3172.62	26598.7	3696.99	5920.2	4425.33	5123.94	4988.82
2885.52	10789.3	22220.2	31615	6628.54	7484.08	5386.85
3886.15	11155.5	5342.73	6401.68	6858.65	20255	4414.39
19993.8	17688.2	15096.8	3172.62	5144.77	3744.99	7975.29
16203.2	15763.7	8504.17	5003.75	8430.59	6919.35	3423.9
19787.6	26522.6	4713.6	14768.4	12715.7	6953.94	13460.1
19788.4	26519.7	2728.63	8532.54	13498.9	20960.3	7210.39
5054.8	16988.4	13839.8	11732.8	5580.79	13988.4	5939.2
17141.7	17256.7	9436.81	4888.74	25588.6	6416.08	18810.9
8056.08	11147.5	13095.5	5146.58	4333.42	4679.18	18932.9
3787	17801.3	3877.19	11284	23558.4	3922.81	4827.5
22016.4		5514.96	10047.2	4628.53	6539.32	14352.2
22006.3		11644.3	5130.57	24400.8	21526.9	3904.23
10570.6		12780.6	4423.25	3008.71	6942.42	5699.3
24068.5		3809.09	7958.18	9006.91	7482.71	11257.9
4825.81		5696.05	11185.8	3575.99	19310.1	7108.02
12411.7		10692.4	6396.41	8210.12	12986.1	16987.4
8497.23		3964.25	5014.64	5314.96	13765.4	5144.62
8345.41		4092.3	4780.6	3885.16	3630.96	21721
9453.85		7495.86	7041.51	7342.73	4430.56	13954.6
5893.22		7005.63	4880.53	8277.12	3025.58	5376.9
35046.8		7061.47	5835	4434.25	3988.03	5746.23
23272.9		4316.32	5514.96	7465.83	9221.72	21641.1
23121.5		4415.39	4267.39	5684.92	24032.7	21527
13751.1		4528.48	5601.79	10490.7	24867.9	15275.7
4520.45		4542.52	7758.06	4207.23	24930.2	15892
6209.31		11339.4	3504.96	4949.81	13809.8	11566.2
3526.98		31695.8	9886.23	3889.99	3999.22	3107.78
5082.57		5818.07	2863.72	13233.4	4112.3	8230.33
20944.5		11314.3	4669.71	7556.89	34376.4	21720.1
15698.7		4586.39	4825.81	10998.8	3640.97	8407.35
14526.8		3894.08	8659.67	5882	24936	13765.9
4960.88		6224.36	7491.11	7742.1	31993.3	11051.1
12425.7		5170.76	7808.19	5372.04	9715.87	14797.9
12226.9		4653.47	5495.9	3168.76	7452.71	21621.8
4488.39		7069.68	5195.57	6191.38	3385.89	15654.7
13809.8		8347.37	6409.31	7084.64	6891.57	3787
13807.8		22831.4	4041.08	6794.81	9181.02	10163.3
14006.9		22702.4	4988.82	23206.5	12210.9	8456.36
3592.82		13897.8	5428.15	23220.5	6625.72	7375.75
5209.45		10315.6	13437	23078.5	15488.4	7165.09
11919.1		11470.9	4742.58	2993.62	4406.1	18377.8
2535.38		15915.9	8593.6	6253.23	10006.2	18390.9
26537.7		6341.23	5696.98	6368.41	4518.09	2558.32
7926.23		5881.08	22175.1	7077.79	5654.51	39896.2
11948		4943.78	4554.55	4119.11	4111.33	7593.82
7508.88		5922.95	22287.1	6171.27	6133.96	3820.11
3870.94		12210.9	4415.39	8054.2	18740.6	5366.73
3642.94		11501.9	8069.75	11609	11659.9	16971.7
3274.84		5995.1	11062.6	7531.01	7540.46	10577.5
5214.77		3114.72	2873.57	4036.2	4404.41	4804.54
7279.64		6136.28	8056.08	8316.45	6589.26	9415.52
7856.78		5338.92	18580.3	6523.49	8480.51	5555.77
5927.02		5708.16	6083.11	8729.78	14251.6	10546.8
10789.3		8876.69	5378.82	4288.27	8709.08	11147
5073.55		13268.2	5845.22	5275.93	9964.99	7561
2863.72		8271.05	7832.78	5291.97	7271.69	4598.29
12105.1		24849.9	4942.76	7992.13	8232.33	7563.1
4423.15		10352.8	10042.3	5078.72	8345.41	8883.17
16988.4		3686.87	7726.1	4056.24	10751.6	6901.7
10529.2		3592.82	4147.3	6766.92	3864.08	19805.5
5476.79		6494.68	6250.13	4792.58	4423.15	23882.1
7479.26		15055.8	5580.1	16995.9	14111.3	25908.7
10528.7		8082.2	12057.9	3671.11	4518.96	7678.14
4124.25		5885.96	5048.76	9695.09	6857.63	19821.4
11283		11792.8	5291.97	3262.93	7870.8	17940
13668.6		7664.15	4350.34	12469.7	5020.66	19786.4
8480.51		3199.77	11311.4	5151.76	2327.25	16514.6
2629.62		34288.2	19820.7	6952.77	3168.68	6769.59
10677.3		12644.7	19507.3	3681.04	11151.4	5529.2
7100.7		15038.5	14526.2	6891.61	3386.7	4839.64
6704.49		5183.83	19819.7	5296.8	4852.37	14558.6
		6401.68	11328.8	5054.7	5758.04	6943.39
		4931.59	8919.62	6358.19	6113.08	11675.1
		5866.85	17200.4	3886.15	10406.1	26595.7
		6892.4	11339.4	14453.5	4097.85	5055.65
		7394.47	18136.1	2973.66	17036.6	14182.6
		10848.4	8990.43	4195.29	9792.31	3863.05
		5794.44	23031.9	3141.78	11500.6	26477.7
		29422.1	29748.8	14007.8	29197.4	3597.89
		6677.62	23638.4	5134.52	9422.74	26585.4
		11619	6194.29	5565.92	7155.55	3274.84
		25932.9	6513.53	5079.65	5447.92	13826.6
		5391.87	5802.15	6060.28	18181.7	6237.29
		7613.02	20666.8	6455.59	21640.2	13370.5
		19772.2	2408.16	6236.39	33807.8	13454.5
		22426.5	22471.7	5580.1	6517.53	22759.2
		26842.8	4946.52	5452.01	10148.3	8071.16
		14007.8	8140.45	14022	4438.5	6113.08
		14077.9	3244.79	3531.82	10050.1	10677.3
		24849.7	23421.3	5451.8	6949.52	6061.16
		6026.7	22473.6	12637.4	8864.9	26522.6
		2472.04	17911.9	28954.6	9994.26	31643.1
		4315.06	7460.56	8104.16	3031.6	3441.76
		6919.35	7495.97	3392.89	7548.82	7237.82
		12563	5391.87	5232.75	4845.73	26616.7
		17425.8	10226	6271.61	8593.6	8992.52
		4017.13	6307.04	26121.5	3964.75	9093.56
		17906.2	5953.51	7895.22	3978.16	28353.1
		8373.28	4331.24	28815.7	5818.07	13942.8
		6610.57	3794.88	3847.11	10146.1	12834.4
		5733.42	7260.8	3664.96	5257.86	10736.8
		19788.4	4836.49	2838.39	25836.4	4890.67
		4588.4	5136.68	9032.74	5625.94	4733.55
		4643.38	3759.2	2762.49	4414.39	5130.57
		25005.8	15824.8	5372.85	4070.39	26566.7
		7112.55	5977.27	29088.7	17090.4	29051
		4448.41	25005.8	28051.5	5203.55	20255.1
		9583.65	17948.2	5439.98	7332.65	29009.7
		6943.34	4319.39	3817.12	6684.77	16814
		4718.26	19820.5	4045.22	11642.6	28973.7
		5953.51	5646.04	14299.4	6382.28	12211.4
		18357.9	3906.2	14022.9	13436.5	16830.8
		3933.71	29832.8	4547.43	5474.96	9165.82
		9098.88	7823.37	11121.8		5591.84
		6844.67	5255.91	11235.8		28051.5
		15953.8	6252.04	3109.73		3330.81
		13735.5	7164.62	7967.12		4406.06
		26534.7	19242.4	7541.3		14561.9
		3451.93	29752.9	8994.65		28815.7
		14575.7	11342.4	11394.9		25895.2
		13811.3	11355.4	2687.4		2662.28
		6540.71	22711.3	2419.35		7061.58
		19692.5	6285.41	6134.07		9370.01
		5893.22	5188.88	5897.11		6872.43
		4227.14	4227.14	4549.53		3796.1
		5251.59	4671.34	13896.8		3914.94
		3836.23	5258.66	5312.65		14251.9
		4132.23	8995.87	25129.9		23539.3
		5357.82	9963.99	9422.74		4183.39
		21622.7	53582.1	8439.58		13822.5
		4877.54	7645.91	2407.34		13708.4
		5251.59	19990.5	6347.99		4131.23
		17618.8	3667.76	3308.84		4003.17
		6250.13	4036.18	12202.5		3916.14
		8901.7	10386	5523.01		4437.23
		5164.56	50777.9	4783.61		8892.65
		5079.51	6533.28	6485.65		10354.5
		4831.48	9851.69	2129.3		3585.75
		4149.31	4181.42	7758.06		3713.81
		10132.3	13378	5665.08		3876.87
		3842.98	5688.05	8271.05		29036.5
		3977.92	3661.09	3136.74		11331.6
		6537.54	7157.86	2834.76		12396.7
		7108.7	4019.24	3033.76		11659.8
		7422.57	3586.93	9236.27		5191.32
		9423.73	13907.1	4617.49		9302.87
		19789	13371.7	7927.36		6410.73
		4664.2	9049.71	5011.71		15765.7
		10788.4	13751.9	5158.78		11315.5
		5265.61	4639.47	4990.66		8240.12
		5005.64	25464.1	4998.63		11985.1
		7050.57	12878.5	18956.9		18486.3
		6949.61	12878.5	4545.44		4842.43
		11170.5	2589.33	6621.23		15474.6
		8447.21	16902.5	9403.68		22548.3
		6727.61	3422	5650.28		15728.6
		5144.77	18824.4	3660.93		15613.2
		10386	23157.1	4711.52		5660.29
		6189.76	3985.16	5418.89		6246.59
		26873.7	3874.14	20051		5043.94
		19030.6	8090.3	7452.71		3114.85
		4925.64	4185.44	6002.8		18641.2
		1537.85	4580.53	4248.31		18597.3
		5717.1	3081.72	5229.83		5012.78
		10385.5	10538.9	6650.62		13691.5
		11598.7	9667.86	4179.34		13707.5
		5630.07	4877.54	5746.23		13733.5
		7621.11	3842.98	11917.2		2362.33
		5273.6	22265.6	5500.94		10849.8
		5500.73	4145.23	4386.57		6360.5
		8089.25	13120.8	4457.61		7711.09
		12315.8	4925.64	5818.07		29069.6
		10330	23460.2	3041.62		28053.4
		12321.1	6677.62	9846.43		3385.87
		7775.15	2379.32	8230.33		8628.38
		20358.5	6941.44	2859.7		25709.1
		6307.37	3981.02	3707.11		13837.8
		7107.49	8192.41	4092.3		13361.9
		6299.21	15675.6	4641.59		7549.78
		9236.89	18349.2	7969.42		9332.79
		10039	8428.59	3995.18		17640.8
		7084.87	19787.4	5919.3		5580.1
		13991.9	12158.3	6488.6		7541.3
		8903.38	6617.57	3215.82		22429.5
		6523.49	11597.6	3378.87		6096.18
		4906.57	9472.87	6790.75		24319.4
		22715.5	36056.6	4888.74		7083.64
		8676.71	13412.9	4688.63		23455.7
		5481.96	16187.5	2899.52		36053.9
		5092.07	13808.8	4078.21		35184.5
		8635.47	15702.2	3727.96		7041.51
		14434.7	24822.5	4404.41		5708.16
		5481.8	13838.8	4747.64		6236.39
		4223.05	5500.73	4595.54		10036.5
		8007.52	5065.49	4254.29		5129.84
		8348.7	3748.81	4527.31		6034.3
		8449.75	16751.8	5048.76		3308.9
		3606.07	5178.58	8985.6		6650.62
		4160.09	19788.4	7994.13		7114.94
		13310.3	14852	7334.79		5491.84
		6157.11	5065.49	6135.55		8784.71
		11297.5	3114.72	5755.16		22203.1
		5661.24	6026.7	5310.85		18605.5
		7314.6	3362.85	7571.99		9036.59
		6817.39	5514.76	9438.12		5878.93
		10490.7	5265.61	5626		4627.5
		6246.59	4056.24	4902.59		7012.79
		2016.16	4984.85	5495.9		5808.14
		3671.02	5724.01	6573.57		20616
		4904.41	6952.77	5939.2		7708.74
		13897.8	23158.1	4152.09		17160
		5673.97	24360.6	8781.76		17202
		7651.74	15953.8	4906.62		17230
		7384.34	3809.09	4972.66		28598.4
		19242.4	16859.8	4618.51		21668.3
		4193.17	16817.8	9048.9		10986.7
		4161.2	8487.58	24597.4		18389.4
		22061.1	20616.2	4597.5		6511.51
		13979.9	14006.9	9809.14		14546.7
		7349.37	16917.9	8067.13		14153.8
		8319.54	16888	3355.83		9157.67
		4076.93	14656.8	6810.48		39852.5
		38927.8	15045.1	5733.83		2670.32
		39783.1	8559.62	4877.64		4780.6
		16841.8	3832.06	15305.2		16867.5
		7593.82	35131	4890.67		3671.11
		10265.3	13992.9	4775.15		4813.58
		5051.64	14526.8	3597.93		6784.6
		3139.63	35979.3	5593.11		3752.91
		9175.64	21725.1	3725.92		7618.76
		38929.8	4210.34	3449.92		17654.9
		5038.77	3968.22	5894.19		7536.03
		8518.58	13751.6	6882.75		6944.79
		6628.52	21721	28815.7		15229.3
		19773.4	16886.1	24847.8		15413.4
		19747.4	24613.4	23233		17260
		19700.3	6215.31	6174.29		14410.5
		18140.4	9208.81	19337		14410.5
		3763.12	14110.4	19303.8		11741.1
		18431.4	16845.9	18553.5		11891.2
		17465.1	5738.27	8830.56
		3730.06	11313.9	6617.81
		4598.29	3622.89	6129.4
		5422.98	6404.38	4475.34
		5166.83	4906.59	4588.43
		25606.2	15708.7	4716.49
		26519.7	15748.1	4829.57
		16886.1	8480.51	5391.74
		14110.5	9909.1	22153.3
		21721	16073.9	4668.56
		13455	13827.6	20483.5
		21596	5146.78	3367.86
		21592	24777.2	3495.91
		17583.1	4591.38	4640.34
		12281	7356.35	12171.5
		16841.9	16841.9	4567.36
		5022.63	5022.63	3451.93
		10202.5	35947.2	4283.4
		26554.6	35946.2	5387.94
		26596.6	11863.1	3687.76
		16131.5	35094.9	3558.72
		25441.1	4913.62	13432.3
		24628.6	27169	5414.03
		21259	24900.8	3878.06
		7233.75	24884.8	4449.31
		6075.16	15386.8	6176.36
		7678.14	14987.6	10940.8
		8577.66	2970.55	6050.15
		3496.71	10181.8	5198.73
		15128.6	14781.1	8765.78
		2908.54	4626.45	4468.49
		6943.39	20413.2	4672.53
		7124.62	20228.4	3925.12
		25524.6	21387.5	4049.12
		6947.67	22093.8	3615.74
		4933.63	5394.77	6174.32
		3671.85	4926.64	6943.34
		7790.06	5473.92	6730.66
		17134.2	4316.32	10850.6
		16427.2	4929.62	13304.9
		5243.92	2173.97	10835.5
		31643.1	22368.1	3650.94
		6028.02	13225.7	9098.88
		1999.11	7015.83	3638.03
		5034.67	19711.9	13413.5
		5143.6	4860.73	4820.62
		9809.14	14322.9	5423.01
		5966.14	5185.46	18810.9
		8292.57	7546.96	4931.59
		6405.48	7994.13	13030.7
		3810.92	14411.3	3314.79
		5941.02	4684.69	4639.47
		6912.95	35014.3	13521.4
		3823.12	9438.12	11766.7
		10751.6	3449.74	3943.94
		5947.51	5183.94	4185.44
		7271.69	5939.2	3138.61
		5600.9	6832.8	4811.77
		8107.23	11543.7	29053.6
		5494.82	5113.77	4626.44
		7375.75	5386.85	5677.86
		10389.3	6047.32	12165
		10084.3	21358.6	5738.27
		3787	5269.86	2681.52
		10702.9	5188.46	4180.2
		15150.4	3987.08	5189.72
		10986.7	7032.8	5357.82
		7796.12	14425.8	6666.43
		5696.98	12280	5251.69
		15143.5	16986.7	28985.5
		8576.4	5163.78	6507.52
		6442.18	12165.5	3883.07
		11062.6	5231.73	3071.77
		3559.78	16987.4	21413.7
		11497.6	25104.5	8867.57
		20374.6	7685.26	17078.3
		4378.44	6455.59	4596.41
		19549.1	14797.9	7760.85
		5255.81	5560.34	3855.93
		5120.66	15483.8	9255.05
		8580.54	8347.37	8706.69
		4124.99	5953.16	25984
		24649	13954.6	8791.53
		3581.06	14018.8	4298.37
		5198.79	8504.17	4467.48
		20276.5	8223.31	5460.04
		4505.35	7488	13260.3
		22341.1	4347.39	3934.18
		3628.91	25570.1	10529.8
		21542.7	6495.42	3448.87
		9240.76	22006.3	7332.65
		20305.6	26571.7	10267.4
		4528.63	16915.1	27241.6
		6445.03	7752.08	7125.12
		26045	29891.2	5681.8
		4695.49	5165.7	6969.67
		5188.88	6143.1	6921.69
		4593.48	5249.93	2423.4
		15173.5	5812.05	6202.13
		4708.48	5946.24	26122.1
		14940.7	4825.62	3577.14
		5238.47	11906.4	4385.37
		4771.6	3840.94	6377.31
		4672.53	7026.71	24506.9
		6307.04	2178.06	3248.82
		6236	7165.09	4514.46
		11837.3	5169.45	3252
		7495.97	13750.9	13322.6
		8740.41	5103.36	12878.5
		23515	7926.97	4071.23
		23421.3	9073.72	4696.57
		17667.6	3052.63	29000.7
		5006.53	16456.9	28920.7
		26815.7	18431.4	3285.84
		26814.7	15178.9	6034.3
		5977.27	4598.29	18190.4
		6391.61	20090.9	9903.95
		6391.61	19770.4	28078.5
		11984.2	5969.27	4527.58
		8919.62	6442.18	27281
		23175	8497.23	13020.7
		14526.2	11007.4	10039
		4946.52	24244.1	26121.4
		7460.56	19802.4	12422.3
		12094	7939.29	2131.15
		7629.8	2885.52	25093.2
		23215.5	12454.6	7287.71
		23215.5	19805.5	3722.02
		23201.5	2687.36	4528.48
		24318.6	2966.73	2823.53
		3913.09	6255.14	4415.39
		5710.9	5143.6	23092.5
		23075.9	4987.73	4602.6
		23078.1	9809.14	3162.76
		4566.41	12093	9948.09
		4781.31	20121.9	4114.26
		8316.45	7132.54	2898.68
		22911.8	6896.95	2843.69
		16141.8	3188.69	10937.6
		5916.1	20821	3760.05
		9381.55	24810.8	7549.78
		22992.4	10257.4	9111.45
		20732.3	13942.8	3164.97
		3025.54	5118.76	5272.76
		14410.5	4559.93	4447.46
		14153.8	6810.48	5473.92
		8121.41	7799.94	6865.52
		8727.69	7666.88	5897.21
		15776.1	31775	3601.92
		4780.6	26519.7	3774.99
		22076.9	9638.55	4617.53
		8056.03	7475.1	3827.03
		14322.9	4804.54	4035.13
		20335.1	6026.16	4384.32
		22303.1	3265.79	5012.86
		22378	4933.63	7068.58
		22320.9	5492.22	4073.22
		22060.9	9019.41	5574.1
		7579.95	10546.8	4727.56
		19640.8	16169.3	3656.96
		6236.39	5366.73	4290.34
		5580.1	4954.69	19286.2
		22507.4	3820.11	3612.92
		5619.02	4124.99	4818.4
		5882.01	5360.84	9758.98
		4655.64	11147	6673.63
		10208	5656.05	3547.09
		8477.36	5654.88	4294.36
		26890.5	6153.36	4840.44
		4520.39	4594.1	8489.9
		13397.5	17429.1	5057.68
		4368.11	8894.83	3789.99
		18675.7	15142.8	20070
		23771.6	6318.34	2398.24
		5908.97	5107.62	3394.72
		8556.32	11620.2	6538.41
		5868.08	2681.46	4353.23
		3572.91	18292.6	8628.56
		7664.88	28989.6	4811.65
		28950.6	4308.44	8176.27
		4003.17	3197.63	11792.2
		6150.25	3787.87	11952.4
		28629.5	6175.13	3094.81
		22719.3	19455	6718.47
		35390.6	6872.43	7580.59
		32670.5	3630.96	3034.88
		36039.9	12374.3	7404.85
		36026.6	4084.08	10315.6
		35214.5	16915	4904.68
		35200.5	3090.7	2671.4
		34516.2	4991.58	23286.5
		34433.1	13886.9	4570.55
		18451.3	3879	7005.63
		8680.19	7698.22	3370.47
		28850.2	15961.4	10247.2
		3657.79	2823.4	11738.9
		7586.12	4684.45	3657.6
		15101.3	16881	4007.15
		5712.07	5006.54	23078.4
		9665.97	5461.01	23062.4
		18885.9	3719.97	15264.1
		19662.5	18168.9	6401.68
		4487.24	18042.9	6582.54
		8284.52	3894.08	8442.66
		5080.62	15016	3544.93
		22206.3	15694.7	10825.6
		9750.65	14913.5	23093.5
		39852.5	15035.5	8246.41
		6802.24	4927.57	4561.38
		6688.2	13765.4	6944.59
		6345.05	8658.15	23251.4
		36009.9	4735.56	23149.5
		35819.9	21455	17775.1
		34333.3	16689.7	5178.88
		6725.41	23539.3	8317.29
		3599.69	11029.8	8318.28
		7288.74	7549.78	4274.37
		21731.2	4309.33	5255.91
		29195.2	3638	4150.17
		22377.2	7687.84	7406.83
		27584.4	5733.83	12164.5
		23266.5	17037.6	8602.99
		6172.06	13276.9	20159.8
		19781.9	5346.08	6623.41
		4223.84	5096.85	5144.62
		33610.1	22061.1	7574.92
		7541.3	4557.51	5125.78
		5490.66	5621.92	7679.27
		5025.6	9381.55	2863.74
		7452.93	3932.06	4969.68
		5835	5318.54	3199.79
		19281.9	9948.9	7275.74
		20617.6	5228.37	21916.8
		20659.6	17385.1	4732.63
		5235.84	3977.92	5514.76
		4985.82	4950.58	4004.08
		17037.6	18216.3	3542.91
		19803.9	6255.03	4913.72
		13711.9	15474.6	7491.11
		5789.87	8240.12	24917
		2902.53	9914.79	7260.8
		6746.62	3067.56	3610.98
		9878.67	8447.21	3900.13
		9428.02	6189.76	8090.2
		15213.1	6410.73	2947.78
		15240.1	5966.23	3987.08
		14574.7	4672.53	2864.75
		23253.9	2345.31	7975.29
		4441.59	9434.19	3365.03
		3223.92	26569.6	25530.6
		2740.61	9900.77	7591.93
		3358.72	9753.71	6740.39
		5359.78	18595.2	8919.88
		9283.78	6810.69	4432.48
		2444.16	14465.9	4051.1
		23152	4847.79	2550.47
		23252	4338.59	8935.82
		7967.29	2853.69	5271.84
		3922.81	8636.06	12047.2
		23341	3638.03	3318.63
		16193.1	4125.09	4593.48
		5733.83	15071.2	3188.69
		4309.33	5764.88	7734.85
		9045.35	2362.33	7348.99
		5059.3	7394.47	4047.17
		26855.9	21848.6	6539.32
		7518.79	8199.21	2956.57
		34232.3	8082.2	2728.63
		7551.03	12238.1	7342.85
		5235.57	4002.29	24780.5
		18743.1	21976.7	7898.01
		6492.28	20944.5	2721.66
		8077.57	8375.3	4521.44
		14361.6	18597.3	5976.28
		4437.23	2838.39	8400.44
		13968.5	2807.59	3373.8
		13002.1	4887.61	4584.57
		10117.5	4758.57	3923.16
		19310.1	7452.93	19962
		8178.62	4282.08	2844.77
		5100.5	16163.3	5181.65
		4239.07	9196.66	4785.63
		12333.5	17896.9	3252.8
		24792.9	4830.32	22477.4
		22175.1	5812.94	5413.97
		3720.09	7541.3	11788.2
		5083.76	15063.9	3199.77
		24846.2	5908.97	4351.34
		35898.1	10586.4	3114.72
		24900.8	5020.69	5005.77
		24884.8	6133.24	14212.4
		8855.6	10851.9	4631.72
		4783.56	17006.6	8665.52
		4389.41	7893.18	5150.55
		3999.22	8865.71	4237.17
		11657.9	11510.8	11006.1
		4562.48	9036.59	3981.02
		23935.7	23317.6	2701.57
		23757.6	21811.2	2589.33
		23628.6	29153.4	4735.56
		18708.4	26507.3	20402.3
		35930.2	24456	11707
		17301.2	33403	3802.97
		13969.8	11042.6	5967.08
		4269.29	23915.4	6946.5
		5595.84	7591.86	5012.65
		13599.9	15101.3	3074.68
		15410.3	11920.6	3153.72
		13124.1	5047.68	3977.92
		14038.9	7187.86	5737.2
		14011.8	14196.8	15843.8
		13896.8	12676.5	4203.24
		14006.9	13036.7	6413.38
		13231.9	3493.87	8744.64
		11919.1	14340.5	2819.66
		11661	57144.3	3233.81
		19286.6	21043.7	4503.53
		5665.08	9967.13	8355.25
		24865.9	17382	4599.61
		8559.62	4235.18	4171.27
		11877.9	57138.3	3913.16
		8071.16	4561.46	3230.95
		8316.4	3064.7	4397.34
		6587.88	35310.4	4518.96
		8323.42	34383.1	21622.7
		5146.78	36026.6	4158.25
		21728.9	35214.5	17009.5
		4998.63	27076.2	10386.4
		3386.7	10461.8	4102.27
		5158.78	18465.3	11922.8
		3863.05	18451.3	12192
		6608.52	8680.19	11602.1
		4313.38	37652.2	4520.45
		10487.3	7083.64	4889.61
		20420.5	8629.72	7581.19
		24689.1	36023.9	5754.32
		24692.1	4272.23	18405.2
		23969.9	5054.7	13893.9
		24031.9	4665.46	9679.87
		23898.9	8098.04	13836.8
		23153.7	13556.8	9543.97
		23122.7	37591.7	6173.2
		12307.2	10945.4	5904.99
		10677.3	14447.7	5609.89
		8745.28	4676.34	2875.58
		8530.22	5543.86	6012.19
		8248.04		5059.87
		15509.6		5969.27
		6404.38		2564.46
		9403.68		5572.04
		13367.5		7866.84
		26973.1		3060.82
		5219.71		7735.8
		7760.85		3324.72
		5229.83		3162.82
		3354.65		7551.68
		4403.25		2603.49
		3688.01		5205.34
		7001.63		5605.87
		5428.15		15799.1
		23752.5		8487.58
		5394.77		3033.65
		11390.6		6224.34
		4926.64		6088.1
		4371.33		7911.07
		4224.26		7290.95
		23518.2		3794.88
		2899.52		17765.6
		4929.62		12075.3
		6868.64		3033.61
		16067.3		27189.2
		16616.7		9438.84
		3541.93		3832.06
		5519.89		3776.95
		8610.57		20173
		9332.79		19333.7
		7726.94		7607.27
		4529.58		12214.9
		4499.57		7632
		5755.16		3425.94
		6123.35		10834.7
		7693.03		12821.7
		9438.12		16796.5
		7975.29		12911.3
		4081.16		17533.7
		6708.97		4801.65
		7150.56		6477.38
		5939.2		4972.7
		10940.8		3571.08
		4070.39		17453.7
		8489.9		4655.54
		4438.5		11155.5
		13654.5		7315.9
		11583.7		7337.63
		5783.1		8240.12
		7216.69		5938.44
		7355.76		9017.74
		6230.5		5228.8
		5654.51		5189.97
		18769.2		3806.04
		5831.73		4602.44
		4276.32		4614.47
		5231.73		3222.86
		6128.23		4315.35
		38527		6220.09
		3823.04		5255.81
		4210.34		3691.04
		15114.5		3916.15
		13396.5		3840.94
		15716.5		6608.52
		5286.82		3932.11
		4755.61		6500.59
		5830.5		4627.5
		6667.47		3700.74
		13329.7		5293.84
		5401.48		7165.09
		3707.11		5103.36
		8230.33		5703.13
		4707.72		7421.55
		2947.52		2786.43
		5025.4		4339.49
		5746.23		2472.04
		8217.07		3343.78
		5144.62		3612.76
		4940.75		7305.72
		8712.12		2740.61
		4988.82		8254.36
				11381.8
				3109.88
				6113.26
				5251.7
				5120.66
				7635.02
				4124.99
				3367.03
				6537.29
				4120.15
				4870.39
				4862.6
				4994.64
				4145.2
				9963.95
				9893.01
				4577.46
				5108.75
				11313.9
				6416.48
				8865.78
				6907.85
				22577.6
				3276.72
				3582.77
				5137.52
				6143.1
				6688.58
				10610.6
				3431.01
				3944.65
				4880.44
				6234.33
				4839.64
				7435.74
				4612.5
				5580.94
				5475.92
				4913.64
				4905.46
				4002.29
				8082.2
				6375.46
				5826.04
				3283.77
				10784.9
				13332.3
				16328.8
				6424.2
				5190.82
				4950.58
				11080.4
				19021.9
				3050.87
				13831
				8316.4
				18899.9
				3064.7
				12593.9
				3562.05
				4926.53
				13968.9
				16466.4
				13892.9
				4598.61
				4520.58
				5808.07
				5819.16
				14072.9
				12155.8
				7132.54
				13996.8
				7551.15
				13610.1
				9255.17
				6008.28
				5319.77
				7967.29
				13811.7
				13896.8
				13938.9
				14073.9
				5020.69
				5882.01
				6051.24
				5920.2
				16007.4
				5993.36
				3835.25
				3601.74
				14397.5
				14453.5
				4488.44
				14382.5
				13036.7
				4001.38
				3546.95
				5285.82
				4411.4
				3574.91
				5863.13
				5994.17
				3654.96
				14291
				2444.16
				7680.89
				7668.96
				9495.86
				23505.3
				2386.47
				5696.05
				2940.73
				5445.63
				3559.79
				9084.63
				6040.25
				12398.7
				4124.32
				6435.02
				4246.3
				3375.82
				21938.8
				5990.34
				4025.98
				5977.23
				15558.8
				17482.6
				14774.7
				3655.89
				17197.9
				3344.7
				19782.9
				16033.5
				12470.6
				19286.6
				10405.3
				6465.42
				8307.36
				6693.3
				7571.94
				11337.3
				11339.4
				5937.19
				11342.4
				15243.1
				8910.8
				3859.35
				4766.46
				4607.58
				11257.4
				6096.18
				2635.57
				19223.3
				11954.7
				5663.02
				6975.84
				3939.13
[truncated: 42 more rows]

## Sheet: Figure_5b
1DLC	GELFrEE	MWCO	SPE	ACN	PEPPI	SEC
5.13037	5.02783	5.02783	3.77686	5.02783	3.89307	5.02783
6.48389	4.39893	3.77686	9.50537	10.77	5.13037	10.7769
4.39893	11.2075	9.50537	6.94873	11.3784	5.80713	3.77686
5.02783	11.8364	7.67334	7.67334	12.0688	11.8364	11.8364
7.67334	9.50537	8.01514	5.02783	5.13037	5.02783	9.50537
5.49951	3.77686	11.2075	5.13037	11.8364	9.50537	7.67334
6.48389	10.7769	4.39893	11.8364	11.5288	10.2095	10.7769
5.80713	5.80713	5.80713	6.48389	5.15088	9.90869	6.47705
3.77686	5.13037	10.7769	7.18115	11.3784	7.67334	11.2075
11.8364	9.90869	7.18115	10.2095	8.01514	3.77686	10.2778
11.2075	7.67334	5.49951	10.4692	6.38818	4.146	11.5151
6.47705	5.49951	5.2876	5.80713	9.46436	10.4692	10.7769
8.35693	10.7769	6.47705	6.47705	4.61084	11.2075	8.01514
10.2095	6.47705	9.44385	6.48389	5.80713	5.1167	4.61084
5.15088	10.5854	4.61084	8.7124	11.3784	6.13525	10.7769
8.01514	9.44385	10.7769	5.49951	10.2095	7.06494	9.99756
9.57373	5.63623	5.1167	11.2075	10.4692	10.7905	10.77
7.18115	10.7905	10.77	11.5151	7.18115	8.01514	11.3784
4.47412	5.15088	10.5854	8.35693	11.5288	9.90869	9.44385
10.4692	11.5151	11.3784	8.01514	11.3579	7.18115	6.13525
11.5151	11.0161	7.11963	7.06494	10.7905	4.07764	9.87451
10.4214	5.1167	7.62549	9.94287	6.13525	10.7769	4.07764
7.06494	10.2778	6.13525	5.15088	10.3325	9.44385	7.18115
4.146	7.06494	8.7124	7.62549	10.9819	4.61084	9.94287
7.62549	8.104	7.11963	7.24951	7.06494	4.39893	7.55713
8.104	7.62549	7.55713	4.61084	7.67334	7.62549	12.4927
9.94287	6.13525	8.35693	13.0327	10.5376	10.3325	6.48389
7.24951	10.9273	4.07764	9.99756	9.44385	6.47705	5.21924
5.1167	4.146	5.15088	4.39893	10.7905	9.78564	9.64209
5.22607	8.01514	10.1343	9.44385	11.2075	5.49951	6.48389
8.7124	4.47412	5.13037	9.44385	9.44385	9.94287	8.84229
7.86475	10.1343	10.353	5.1167	6.13525	5.15088	6.49072
7.09912	9.90869	9.57373	4.56299	6.18311	10.7769	9.78564
9.90869	9.06787	9.78564	10.7769	11.3784	7.11963	11.0161
9.44385	6.48389	10.7769	10.5854	9.78564	7.55713	10.5854
8.84229	4.99365	10.5513	5.22607	5.21924	10.0317	9.06787
5.75244	10.7769	8.3501	10.2778	4.52881	5.2876	11.2759
9.99756	9.78564	4.5835	8.84229	10.7769	9.854	4.40576
11.0161	8.3501	10.7769	9.64209	4.29639	5.90283	7.86475
9.44385	13.0327	10.5376	7.86475	11.3784	10.1343	4.42627
8.6167	10.353	9.94287	5.2876	10.5854	4.21436	11.4673
7.11963	10.4692	5.21924	4.07764	11.5288	8.35693	7.44775
4.20068	8.35693	9.90869	10.353	11.3579	6.49072	10.353
10.5854	3.34619	5.22607	8.104	7.62549	8.84229	8.35693
3.34619	10.2095	6.48389	4.99365	9.68311	10.353	11.3784
10.353	10.7769	6.48389	3.34619	11.3579	11.8364	5.1167
4.83643	8.84229	8.6167	5.21924	10.1343	5.93701	7.62549
5.2876	4.07764	7.44775	5.75244	9.62158	6.34033	5.90283
10.1343	5.22607	9.90869	10.3325	7.55713	3.34619	10.5513
6.06689	6.48389	13.0327	9.78564	10.5513	6.48389	7.33154
8.65771	10.4351	4.99365	7.11963	9.90869	4.99365	10.8247
7.33838	10.4214	3.4624	4.42627	5.58154	7.11963	10.9273
4.61084	7.55713	4.55615	11.0161	10.8384	7.63916	11.2007
10.1138	7.00342	9.46436	4.37158	10.9067	7.33838	4.98682
8.3501	5.90283	9.06787	10.1343	11.3784	6.48389	4.81592
4.07764	9.99756	4.56299	6.13525	6.78467	9.79248	6.38818
9.854	8.6167	8.84229	6.49072	9.29346	10.2778	10.7769
8.52783	11.2759	5.81396	8.3501	4.61084	4.29639	10.7769
9.06787	5.2876	8.104	7.63916	10.7632	10.7769	11.5288
8.09033	9.57373	4.59717	4.146	10.6606	5.896	6.78467
5.21924	10.1138	7.33838	6.78467	6.49072	9.55322	11.3784
10.3325	7.63916	6.32666	7.44775	4.63135	11.3784	10.7905
6.13525	9.15674	5.17822	7.33838	6.94189	10.7905	10.4351
10.2778	6.36768	3.34619	7.55713	9.10205	4.47412	10.1343
6.09424	10.0317	7.06494	9.79248	9.55322	9.57373	11.0708
4.56299	7.86475	7.33154	5.81396	7.7417	4.56299	9.46436
10.7905	4.61084	6.78467	9.55322	6.13525	10.1138	6.94189
9.78564	12.4927	5.13721	10.1138	11.3784	6.48389	11.5288
7.44775	10.6128	6.32666	9.854	9.79248	7.09912	9.10205
4.87061	5.05518	8.09033	10.7905	11.3579	8.3501	8.104
4.80225	10.7632	4.146	7.09912	10.9956	9.46436	7.06494
7.72119	4.21436	7.63916	6.0874	4.51514	10.5854	4.51514
6.13525	10.8247	4.08447	6.32666	9.71729	10.6128	5.80713
5.69092	7.18115	9.78564	9.90869	10.77	11.8364	4.19385
4.59033	10.3325	5.41748	5.896	9.80615	9.34814	4.72021
4.81592	10.4692	9.62158	12.4927	8.67822	4.62451	10.9751
5.63623	4.55615	4.80225	9.57373	10.4419	8.57568	7.63916
9.48486	6.32666	10.9273	4.80225	9.854	4.19385	11.8364
4.59717	9.64209	4.42627	4.55615	4.45361	9.44385	4.72021
10.7632	10.7905	4.04346	8.6167	12.6157	3.91357	11.0093
7.33154	10.7632	9.92236	4.19385	5.93701	10.7769	5.13721
5.896	10.77	9.64209	10.7632	9.4165	10.8247	11.3784
8.89697	7.72119	10.2983	3.4624	8.9585	9.06787	5.88916
8.104	10.7632	6.38818	10.7632	9.69678	9.68311	11.3784
10.3735	10.9273	10.7632	11.2759	10.7905	8.6167	5.13037
6.49072	8.104	9.29346	9.10205	4.99365	9.95654	10.7632
6.32666	9.55322	8.104	4.81592	4.99365	5.10303	6.48389
7.63916	10.7769	7.79639	4.59717	6.04639	11.4673	9.70361
10.7769	6.9624	7.09912	10.77	9.81982	6.13525	11.8364
6.78467	4.81592	10.2778	9.55322	10.8247	7.24951	9.4165
9.46436	9.79248	4.29639	10.7769	11.2007	4.08447	12.0688
4.08447	4.10498	6.06689	6.09424	10.7632	6.38818	4.36475
10.7905	9.10205	8.89697	6.04639	9.45752	10.77	3.34619
9.90869	3.91357	7.68701	6.34033	4.79541	10.2505	9.54639
6.04639	9.94287	6.94189	7.68701	10.353	9.78564	5.26709
7.55713	4.44678	11.5288	9.78564	9.4165	4.55615	10.2983
6.34033	7.01025	10.2095	5.05518	5.76611	5.81396	4.99365
9.64209	9.78564	9.80615	6.94189	9.30029	9.30029	10.9751
10.0317	11.8364	4.5835	8.09033	9.55322	10.7769	5.6499
4.20068	10.7769	6.13525	5.69092	9.70361	8.7124	9.78564
7.68701	10.7905	5.90283	4.47412	11.3032	9.20459	10.7905
6.94189	6.49072	4.81592	6.13525	5.08252	11.8364	5.58154
5.81396	5.896	6.72314	10.4898	4.48779	6.32666	10.7632
7.11963	4.40576	5.6499	9.46436	11.3784	10.4351	4.07764
5.17822	5.52686	9.71045	5.26709	7.68701	11.5288	6.20361
9.55322	10.2983	10.7632	9.31396	5.59521	10.9273	5.64307
9.70361	7.33154	5.94385	9.90869	10.2983	4.98682	11.3784
9.78564	7.33154	6.13525	9.06787	11.4673	10.2983	8.3501
4.44678	6.09424	5.6499	10.4351	11.9253	7.44775	10.4692
9.55322	9.854	10.7769	10.2983	10.4556	7.33154	5.49951
11.8364	6.34033	9.43018	12.6157	4.52881	10.7905	6.32666
10.4692	6.06689	4.59033	6.13525	9.12256	4.81592	9.62158
5.0415	4.13916	11.3784	11.5288	11.3784	4.20068	10.1616
9.79248	9.46436	11.5288	10.7769	8.89697	11.2759	6.13525
10.9273	10.9751	4.13916	9.20459	10.7632	10.2505	9.23193
10.2983	7.24951	10.9067	5.88916	11.1255	3.91357	8.09033
10.7769	5.10303	5.60205	6.98975	11.3784	9.48486	4.80225
4.99365	9.20459	7.62549	10.3735	11.1323	4.80225	10.7632
11.2759	10.9067	4.20068	4.59033	4.07764	10.7632	8.6167
8.5415	5.1167	10.7632	10.5376	10.2505	10.9956	10.6606
9.20459	11.4673	5.22607	7.17432	5.0415	4.59717	11.8364
10.7837	10.3735	11.5288	9.68311	10.9273	10.7632	11.3579
4.03662	3.91357	3.82471	9.69678	11.5151	8.5415	6.48389
7.15381	8.3501	11.3784	5.90283	10.394	9.19775	10.7837
5.6499	4.48779	9.44385	4.20068	11.7476	4.52881	5.6499
4.55615	4.80225	9.54639	8.65771	5.896	4.24854	9.95654
9.69678	6.36084	11.3579	10.7632	9.78564	4.63135	8.89697
8.57568	9.44385	9.45752	10.9751	11.3784	9.55322	4.55615
5.73877	5.17822	11.2759	10.1753	6.34033	6.04639	10.6128
11.3784	10.9956	11.0161	8.90381	9.45752	5.22607	11.3784
9.68311	9.62158	4.47412	11.8364	10.5581	7.62549	10.5376
9.23193	10.4898	10.7632	8.91748	3.82471	5.26709	3.68799
4.76807	11.3784	9.43018	8.35693	5.49951	4.13916	11.1255
10.1411	7.44775	10.8384	7.11963	10.8862	7.86475	11.8364
9.90869	10.7632	12.6294	8.65088	3.4624	3.33936	10.2231
5.90283	4.83643	9.76514	11.8364	10.4077	9.4165	4.98682
5.05518	8.57568	4.21436	10.9273	7.44775	10.0181	10.3667
7.17432	5.479	10.0181	8.89697	9.78564	5.6499	10.1753
9.12256	9.71045	10.5513	9.19775	10.5376	4.74072	4.43311
4.13916	6.0874	5.75244	7.33154	4.146	5.0415	4.56299
6.9624	4.63135	4.98682	4.10498	11.5288	6.98975	5.23291
9.45752	11.5288	4.44678	4.42627	11.8364	8.104	9.44385
5.10303	6.13525	10.7769	7.62549	9.95654	3.4624	10.4214
6.0874	9.23193	3.68799	4.98682	6.47705	4.96631	5.896
10.9751	8.91748	10.4077	8.52783	11.1392	9.45752	5.08252
5.20557	6.22412	9.19775	9.34814	7.17432	4.96631	9.12256
3.68799	11.3784	4.70654	9.62158	9.20459	5.63623	9.29346
3.4624	6.98975	11.3784	8.57568	9.66943	10.0044	11.5151
9.62158	5.6499	4.63135	4.83643	8.14502	11.3784	4.43994
10.4351	9.29346	4.07764	6.20361	11.4673	10.7769	3.4624
6.98975	4.98682	10.9273	6.72314	9.20459	4.98682	3.68799
7.00342	6.04639	9.95654	6.38818	10.606	11.8364	5.76611
9.63525	8.7124	6.0874	9.95654	3.77686	4.93896	7.09229
5.09619	9.55322	4.67236	4.13916	4.99365	4.44678	8.5415
11.5151	4.98682	7.86475	10.9956	8.979	4.45361	11.8364
4.19385	10.7769	5.05518	5.10303	9.90869	10.1411	4.39893
10.7632	10.1753	6.98975	10.8247	9.65576	4.39893	10.0181
9.65576	6.72314	10.1411	9.70361	7.14697	10.0044	5.24658
6.07373	9.90869	6.20361	5.06885	10.5513	4.42627	9.19775
6.72314	4.36475	6.34033	10.9067	10.1616	4.70654	10.5513
3.89307	8.09033	10.0181	4.44678	5.85498	4.03662	11.4673
6.49756	11.0093	5.10303	10.9273	10.2505	4.47412	11.5288
4.10498	10.5513	4.37158	6.59326	9.49854	11.9458	10.4419
11.5288	5.26709	8.3501	10.6606	7.29053	11.3784	4.42627
10.4077	4.03662	8.01514	9.4165	4.79541	7.74854	8.71924
9.4165	9.90869	5.77979	9.4165	11.3784	9.64209	10.4624
10.4624	4.47412	10.4898	11.3784	11.3579	4.49463	9.80615
4.68604	11.5151	4.97314	10.7769	10.1138	10.9751	6.91455
10.394	9.63525	8.9585	9.4165	4.98682	4.96631	10.7769
10.0044	7.09912	9.8335	10.7769	5.81396	8.55518	7.7417
10.9956	10.6606	11.3784	9.48486	10.0181	9.70361	10.4419
9.4165	4.07764	4.19385	7.98779	10.7358	10.23	9.55322
4.21436	10.7837	5.08252	10.8384	4.05029	6.50439	10.4898
10.2505	9.68311	5.896	4.29639	11.4673	12.4927	7.33154
4.00244	4.59033	10.4692	5.94385	5.23291	8.71924	8.9585
10.5581	4.59033	10.4556	12.1987	7.09229	9.87451	9.90869
9.90869	4.00244	9.43018	7.08545	8.01514	3.41455	10.9273
5.88916	3.4624	11.8364	4.21436	10.9888	3.56494	11.9458
10.7905	5.0415	10.0044	9.65576	11.7476	11.3579	4.52881
5.6499	10.3667	6.72314	10.7905	6.07373	8.09033	10.0044
4.29639	8.5415	9.8335	6.06689	9.86084	9.30029	5.2876
10.4419	12.6157	10.7905	8.55518	5.34229	4.72021	8.14502
9.19775	9.31396	4.76807	4.45361	8.65771	4.24854	10.7769
10.1753	11.8364	4.03662	8.71924	10.8315	9.69678	10.9067
7.01025	4.56982	9.12256	4.63135	10.3872	9.90869	10.5581
11.9458	4.68604	10.4624	10.7905	11.7476	4.12549	6.98975
3.82471	11.8364	7.79639	6.98975	11.5288	11.4263	8.104
8.71924	7.24268	7.29053	10.4624	4.78857	4.31689	4.45361
10.4077	4.63135	10.6128	5.77979	8.41162	4.56982	10.1411
5.26709	4.56299	9.0542	10.5581	10.77	8.65771	10.9273
4.93896	5.6499	9.0542	8.14502	9.59424	10.1753	11.3784
8.9585	4.93896	4.47412	4.48779	10.3667	10.3667	9.63525
9.4165	6.20361	8.71924	4.20068	11.9458	7.8374	4.46045
9.8335	4.63135	10.4419	4.93896	4.03662	10.1411	11.3784
10.0181	9.19775	5.7251	10.2505	9.854	11.5288	5.17822
10.3667	7.09912	9.68311	11.1255	9.74463	4.00244	4.78857
9.34814	5.51318	11.1255	3.79736	9.78564	4.80225	9.63525
10.5376	9.34814	5.26709	5.08252	5.6499	5.04834	10.3735
4.69287	7.17432	11.3784	9.45752	11.1528	10.4556	10.8384
4.26221	4.52881	10.5581	7.72119	7.12646	5.00049	4.08447
9.29346	4.19385	9.12256	9.45752	9.63525	4.35107	5.85498
4.29639	11.1392	6.68896	11.9458	7.07861	10.7153	10.0181
7.6665	10.1411	10.23	9.63525	4.26221	4.96631	11.3579
8.09717	9.95654	10.1138	5.6499	10.0181	10.9273	4.63135
11.8364	10.0181	8.5415	7.33154	11.9458	4.55615	4.146
8.02197	9.65576	4.83643	11.9458	5.10303	10.1548	4.20068
5.59521	5.75244	11.5151	5.6499	10.5376	10.9273	7.68701
9.95654	7.62549	10.9273	10.4419	10.4077	9.31396	11.5288
10.7632	8.71924	4.37842	11.5151	10.7837	6.72314	8.76709
8.90381	5.46533	5.58154	9.8335	4.50146	4.42627	7.00342
7.09229	10.4624	5.23291	5.09619	9.45068	4.96631	10.7769
4.39893	4.98682	10.3667	4.39209	10.1411	10.1753	10.4761
10.1616	8.52783	8.01514	5.0415	5.15088	4.83643	5.94385
5.46533	9.0542	10.8315	5.93701	9.96338	10.5718	10.2095
8.76709	6.10107	5.14404	10.7632	5.77979	4.08447	10.7905
4.99365	9.36182	4.20068	4.67236	11.8364	9.71729	11.3784
10.7632	9.70361	5.24658	7.79639	9.4165	5.04834	7.29053
12.4927	10.5581	9.63525	11.0093	10.4077	11.9458	10.4077
7.72119	5.64307	10.1616	4.62451	7.09912	6.0874	3.77686
4.47412	10.7358	10.4351	4.98682	8.76709	11.0161	11.3579
9.31396	6.59326	10.1753	10.4077	8.01514	5.04834	7.07861
6.72314	12.1987	4.93896	10.0044	7.6665	4.28955	4.98682
7.24268	10.0044	7.8374	10.5513	10.2505	9.8335	4.83643
5.58838	7.42725	7.79639	10.3667	9.8335	4.02295	13.0327
10.9273	10.4898	4.42627	4.00244	4.24854	12.1987	5.77979
10.6606	5.26709	4.03662	10.6128	10.9956	4.42627	9.59424
7.42725	9.0542	4.39893	7.7417	10.4624	4.70654	10.5376
10.4077	10.4898	12.1987	9.31396	8.65771	10.0181	10.3599
10.77	9.90869	9.81299	10.4419	10.7974	10.1616	4.26221
3.98877	7.11963	7.17432	4.43994	4.52197	3.82471	6.03271
9.74463	9.45752	9.25928	4.03662	9.36182	4.82959	10.7632
7.29053	9.63525	4.69287	6.66846	11.4673	11.5288	4.70654
5.06885	4.80908	10.4898	10.1616	9.57373	4.35107	8.55518
5.479	10.4419	9.92236	4.62451	9.90869	5.22607	9.55322
4.46045	4.62451	11.0093	4.47412	9.77197	10.9546	9.81299
4.5835	10.7769	4.78857	6.32666	10.9888	6.09424	11.9458
9.15674	4.47412	9.9292	10.0181	5.88916	5.61572	4.79541
4.98682	7.79639	4.10498	9.8335	4.40576	5.64307	10.7632
10.7769	11.8364	9.92236	5.39697	6.4292	10.0181	9.56689
7.79639	5.20557	9.71729	4.6792	4.22119	6.36084	10.9819
4.57666	4.08447	9.63525	9.90869	10.6538	9.9292	9.66943
6.36768	5.06885	5.20557	9.80615	9.56006	3.79736	10.7769
4.04346	9.8335	5.41748	9.92236	9.63525	10.4419	11.3032
7.98779	10.1821	9.66943	4.86377	7.7417	4.96631	8.67822
8.14502	9.97705	4.45361	10.7837	10.4419	6.88037	11.1528
9.45068	10.7632	7.15381	8.5415	10.9273	9.51904	10.1138
9.59424	6.36084	4.62451	4.56982	10.4077	7.67334	9.45752
8.91748	10.23	7.07861	5.23291	11.8364	4.15967	10.7769
8.3501	10.7769	11.1528	7.09229	5.21924	10.4077	9.8335
6.18994	7.11963	9.854	5.13721	9.79248	10.0181	9.49854
7.24268	4.69287	3.79736	7.07861	11.1255	7.01025	10.9956
6.13525	8.14502	9.90869	10.1411	10.5581	4.07764	10.23
6.66846	9.68994	4.43994	11.1528	11.2759	10.4624	4.37842
10.8247	3.33936	4.46045	4.52881	10.1343	9.1499	4.2417
11.1255	8.01514	10.7358	10.23	11.5288	3.66064	10.2983
11.4673	10.0181	10.5376	8.01514	10.4419	10.5581	10.4487
4.72021	6.48389	4.98682	10.7632	6.32666	11.9458	8.12451
7.72119	9.4165	4.69287	3.77686	8.104	5.95068	7.01025
6.771	11.7476	4.83643	8.3501	9.66943	10.0181	9.84717
11.9458	9.72412	5.13037	4.04346	6.34717	12.1987	9.9292
10.9273	4.57666	5.59521	12.1987	10.2915	12.3081	11.4263
10.7358	4.69287	9.15674	5.76611	4.99365	9.65576	10.5581
11.8364	5.23291	3.68799	9.57373	12.479	4.49463	5.90283
4.13916	6.98975	4.19385	4.01611	11.3579	10.6401	11.4673
10.7905	10.5376	10.2847	10.4692	11.1528	4.46729	10.7153
11.1528	9.48486	9.45068	7.00342	10.7905	4.5835	6.37451
12.1987	11.1255	8.14502	9.87451	10.4077	12.1987	10.4898
9.36182	10.2505	9.86084	7.84424	9.89502	10.23	8.7124
9.87451	10.1821	7.72803	4.98682	7.00342	5.21924	9.78564
9.76514	5.73877	9.4165	9.23193	9.23193	3.68799	12.1987
4.98682	5.74561	4.47412	11.146	6.03271	4.31689	10.2915
10.4898	9.98389	4.42627	4.99365	7.17432	10.2505	7.18799
3.98193	9.40967	7.7417	7.86475	4.59033	10.7769	3.79053
9.71045	8.73975	9.87451	11.9458	7.14697	3.68799	7.6665
4.52881	7.33838	9.92236	10.7358	9.34814	7.79639	5.09619
9.31396	10.5513	7.84424	9.63525	10.3462	10.6606	9.854
7.33154	7.8374	7.09229	3.09326	4.93896	11.5288	7.24268
8.14502	9.34814	9.59424	8.104	7.68018	4.29639	12.1987
9.80615	10.0044	9.18408	8.76709	4.03662	4.10498	7.98779
6.32666	7.24268	10.4556	4.22119	9.49854	7.67334	7.79639
7.14697	4.5835	4.69287	4.26221	8.75342	9.72412	4.93896
4.67236	10.6333	4.29639	7.6665	10.7632	3.82471	10.3462
6.36084	12.1987	4.43994	10.9546	11.8364	10.7769	9.4165
6.48389	10.0181	7.08545	11.4263	4.52881	6.06689	9.18408
7.72119	10.1411	9.82666	4.86377	5.479	9.4165	7.42725
7.87158	9.63525	10.0181	11.4673	11.5288	3.87256	5.95068
6.03271	5.40381	10.2231	5.479	10.9273	8.01514	4.79541
9.4165	10.7153	10.4692	7.14697	10.5786	10.4829	12.0142
4.19385	9.57373	9.50537	10.4556	4.84326	11.1392	10.4077
8.66455	9.87451	9.30029	7.09229	10.1753	10.2026	8.71924
3.79736	11.3784	12.1987	4.39209	9.30029	11.2007	9.30029
5.54053	5.88916	7.24268	10.394	4.01611	10.4282	4.5835
10.9067	9.57373	11.3784	3.85889	9.97705	4.22803	10.7769
9.0542	5.15088	10.7632	7.29053	10.2915	8.91748	8.01514
9.0542	10.9546	12.6157	7.72119	10.4761	7.24268	6.98975
9.90869	10.6538	7.72119	4.19385	10.0181	4.37842	4.03662
10.7632	7.87158	11.3784	9.36182	10.23	11.5151	4.20068
11.2759	9.92236	3.98877	8.71924	10.6128	7.09912	10.8315
4.42627	3.85889	4.2417	10.4077	4.89795	9.89502	6.32666
4.43994	5.26709	4.48779	7.81006	7.10596	10.2505	9.71729
7.03076	4.31689	4.6792	6.72314	11.4263	5.95068	3.79736
3.91357	7.03076	5.34229	10.5376	7.84424	10.1411	11.0161
4.45361	12.3081	3.79053	7.15381	9.79248	10.4692	9.76514
12.1987	4.8501	5.479	4.46045	10.2915	11.8364	9.74463
3.94092	11.5288	8.9585	4.03662	9.71729	5.2124	5.21924
10.2505	9.90869	7.00342	9.71729	10.4487	9.90186	7.62549
7.01025	10.4556	7.14697	10.9273	11.6724	10.1821	8.71924
8.65088	11.3032	4.54932	9.77881	5.2876	11.3784	11.4741
10.7153	5.76611	7.24268	7.01025	8.85596	10.9273	7.79639
10.4487	12.1987	9.36182	6.03271	9.50537	7.86475	7.84424
7.84424	4.13916	11.3579	10.7153	10.2915	12.1987	10.1753
9.77197	7.72119	5.05518	7.03076	10.5034	4.56982	9.4165
4.37158	10.7769	4.99365	9.77197	6.03271	4.82959	9.63525
10.1138	6.03271	4.47412	9.8335	9.53271	10.4692	10.0181
9.66943	6.65479	9.72412	8.9585	6.98975	3.98193	4.15283
9.8335	7.24268	8.90381	10.0181	10.2231	3.94092	8.104
5.85498	9.53271	10.7769	10.1821	9.84717	4.64502	10.23
10.1821	9.57373	10.394	9.74463	11.9458	3.79736	9.69678
4.5083	10.1138	5.21924	7.17432	10.1343	9.8335	11.4673
9.57373	7.33154	9.77197	5.5542	9.62158	3.56494	11.146
7.24268	3.729	5.85498	9.71045	10.4556	9.89502	8.01514
10.23	6.48389	4.39893	10.3394	11.146	10.2983	6.6001
10.0044	10.1616	9.4165	10.2026	5.22607	4.28271	4.24854
10.1411	3.79053	9.50537	10.5649	9.50537	7.14697	6.1626
6.59326	8.104	4.72021	10.1753	10.7153	10.0044	7.00342
6.20361	8.71924	4.69287	9.56006	9.18408	9.95654	11.2759
4.62451	12.1987	11.0708	10.23	10.7769	4.00244	11.9458
5.59521	9.79248	8.76709	10.0181	10.0181	4.44678	11.3784
4.05029	4.15283	5.60205	9.90186	10.2983	7.59814	5.24658
10.1411	9.97705	9.56689	10.4761	12.0962	8.9585	6.66846
5.29443	7.18799	9.78564	5.24658	3.98193	7.98779	11.5151
11.5151	11.8364	10.8247	11.4673	12.6294	4.53564	4.12549
5.93701	10.9067	4.7749	5.63623	4.98682	10.4077	4.62451
4.72021	10.1411	4.12549	8.71924	11.146	10.394	9.62158
5.23291	9.90869	4.63135	12.1919	9.68311	9.6626	9.77881
7.62549	10.3188	7.17432	3.82471	7.24951	10.9067	10.5786
7.7417	11.5151	10.4077	10.1411	10.9546	4.00244	7.14697
6.34717	3.79736	10.1411	9.78564	10.7632	9.54639	5.95068
10.0933	10.1411	9.12939	6.32666	9.89502	4.55615	3.98193
5.24658	11.2007	7.00342	11.2759	4.31689	10.4898	7.24268
10.1821	11.3784	12.0142	9.72412	6.03271	5.6499	10.1821
4.43994	5.1167	9.56689	5.21924	11.9116	4.82959	10.7358
11.5288	7.08545	11.2554	10.8315	10.688	8.71924	7.03076
11.9458	9.4165	9.79248	8.7124	8.71924	4.78174	4.98682
10.2915	12.0415	4.99365	9.90869	9.90869	5.19873	4.42627
10.0181	7.01025	10.5649	9.50537	11.0229	7.09229	9.71729
9.20459	10.0181	11.9458	9.4165	10.2163	3.72217	7.09229
8.30225	9.50537	10.9273	7.67334	7.62549	5.17822	7.17432
6.98975	5.05518	5.26709	10.5786	10.0591	7.08545	11.0708
5.21924	9.11572	7.8374	4.98682	4.03662	5.23291	9.50537
3.82471	4.53564	11.5288	4.39893	9.65576	6.03271	10.4692
8.85596	11.3784	4.98682	11.146	10.4898	9.50537	3.33936
10.1411	10.7632	10.1753	11.3784	8.76709	8.89697	5.23291
9.79248	10.7769	10.1821	3.33936	5.6499	3.38037	5.7251
10.5649	6.13525	10.7632	5.30811	10.9956	5.26709	9.77197
8.12451	10.0181	10.7427	7.18799	10.1753	10.7837	9.90869
5.05518	7.67334	11.5288	9.80615	6.20361	12.3081	9.68311
5.69092	5.7251	4.13916	10.4214	9.36182	3.8042	10.1753
6.91455	6.49756	7.33154	10.9273	11.1597	8.3501	10.9273
5.22607	3.09326	7.6665	11.9458	10.8794	4.59033	7.42725
7.75537	9.77881	6.03271	8.66455	11.6724	3.42139	9.31396
8.01514	10.2505	9.89502	8.01514	10.0727	7.33154	4.48779
8.74658	5.59521	10.0181	9.79248	11.9458	10.6538	10.9888
10.2026	9.44385	4.98682	12.479	4.69971	5.01416	10.3872
10.1821	5.64307	5.09619	12.6294	9.30029	11.9048	4.48779
11.7476	8.89697	8.71924	9.86084	5.93701	4.44678	10.353
5.14404	10.7769	10.1821	3.729	11.146	4.42627	5.60205
10.4556	10.353	4.89111	7.01025	10.5649	10.6401	12.6157
5.63623	11.3579	4.2417	5.85498	9.854	4.59033	7.01025
4.69971	8.13818	7.42725	10.2915	9.00635	10.3735	7.09229
5.5542	5.31494	4.80225	11.1597	5.43799	9.94287	10.7632
4.31689	4.56299	4.54248	4.13916	10.9273	4.50146	11.0161
11.8364	4.27588	11.9458	11.146	4.19385	12.0688	11.146
10.2915	3.71533	4.37842	11.1528	9.37549	9.59424	9.63525
7.01025	9.4165	8.01514	9.97705	9.90869	3.25049	10.0659
9.98389	5.54053	11.3579	10.7632	11.2964	9.92236	10.6538
11.1597	9.84717	5.7251	4.12549	10.1138	7.7417	11.7476
11.3579	10.5581	5.88916	5.46533	9.42334	9.15674	9.77881
10.2505	11.7476	4.47412	4.31689	9.45752	9.62158	7.7417
10.7769	8.74658	11.2759	9.66943	11.6313	5.52686	11.3784
9.56689	5.14404	5.70459	10.1411	9.62158	5.52686	9.854
10.4214	10.5923	7.03076	4.50146	9.854	7.24268	5.81396
6.32666	11.0161	4.04346	4.37842	9.92236	6.1626	10.5786
7.33154	6.32666	9.50537	8.74658	4.66553	3.06592	4.47412
6.9624	7.24268	4.39209	7.14697	5.10986	6.13525	9.27295
8.94482	8.71924	9.49854	11.1528	10.3735	4.21436	5.43799
11.146	11.1528	4.62451	8.94482	10.4692	4.76807	11.4058
7.67334	6.07373	9.69678	9.76514	12.1919	4.32373	9.68311
6.98975	9.4165	10.5376	6.36768	4.99365	11.3579	9.8335
10.7769	5.70459	10.7837	9.44385	9.89502	4.46045	4.31689
8.9585	6.37451	4.37842	10.0181	10.2505	10.4692	11.604
5.95068	10.5581	10.0181	10.0317	4.26904	10.1001	7.72119
7.7417	9.20459	10.2163	7.98779	9.90869	11.2759	9.13623
7.24268	10.7905	3.77686	10.0044	9.80615	4.11865	10.0112
9.60791	11.9458	7.18799	4.89111	11.9458	12.2124	12.479
9.48486	10.2642	5.21924	6.48389	11.7476	6.61377	10.5034
4.29639	10.8315	6.36084	5.26709	10.8794	3.77686	4.40576
11.7476	11.7476	9.36182	11.1255	10.2642	3.77686	12.3081
11.7476	10.2983	4.98682	9.48486	4.54248	3.25049	5.43799
3.82471	10.4692	9.74463	10.1753	11.9253	3.77686	10.5923
9.13623	11.146	10.0181	9.59424	12.0688	7.07178	10.5649
10.9546	6.91455	4.52881	9.57373	4.80908	4.98682	8.76709
5.29443	9.72412	9.84717	9.854	8.72607	6.20361	10.0181
10.2505	6.34717	4.31689	11.6724	10.1685	10.0727	11.9458
10.6538	4.62451	4.22119	10.2231	5.46533	4.15283	4.42627
9.80615	4.62451	3.33936	9.60791	4.57666	5.14404	6.34033
11.1392	8.60303	9.66943	5.2124	10.0181	6.88037	9.81982
9.89502	9.44385	10.4898	9.30029	4.57666	7.08545	10.606
11.4673	9.89502	9.31396	10.2847	6.32666	5.17822	10.5786
9.71729	6.34717	4.36475	11.9253	7.84424	7.24268	5.14404
9.89502	9.90869	9.63525	10.3599	10.7085	9.89502	11.0161
5.15088	8.75342	9.13623	9.12256	4.26904	5.7251	7.16748
11.2759	12.1987	11.604	10.0181	10.1479	8.90381	10.7974
5.95068	10.394	10.2642	9.56689	11.2964	5.10303	10.2026
9.61475	4.69287	11.1528	10.7769	6.03955	10.2231	11.9253
5.2124	5.1167	4.47412	3.68799	12.1919	7.08545	6.68896
4.97314	10.9819	7.7417	5.63623	4.61084	10.1821	6.98975
9.63525	10.1411	9.71729	11.7476	10.4487	3.94092	10.9067
8.14502	10.2231	7.75537	11.7476	11.4058	11.4673	9.25928
9.57373	10.8384	11.4604	7.29053	10.0181	4.69971	10.0181
6.88037	8.01514	10.189	10.2642	4.46045	10.7769	10.9477
9.56006	10.8794	10.0181	4.03662	9.9292	4.67236	5.5542
7.33838	10.4077	5.57471	4.46729	5.29443	10.0044	10.5376
4.54248	5.021	6.98975	4.19385	6.31299	9.75146	10.9956
10.2231	5.7251	8.91748	5.26709	10.5581	10.9273	9.45068
9.71729	10.8179	11.146	5.26709	10.1753	6.98975	7.67334
8.76709	5.45166	9.8335	6.0874	9.68311	9.31396	11.3784
3.94092	10.7427	4.99365	10.7905	11.1528	10.3188	10.353
9.91553	6.32666	11.4673	8.01514	9.19092	11.2485	9.48486
11.8364	11.3989	10.9546	9.13623	9.80615	7.55713	4.46729
4.80908	7.05811	6.98975	8.85596	11.0571	12.3081	8.69189
9.63525	9.82666	5.30811	10.0727	4.63135	9.43701	9.66943
9.17041	5.22607	10.7769	9.45752	11.2759	12.1987	11.4673
9.854	9.79248	9.4165	10.0112	12.7866	5.23291	10.7427
10.2983	4.36475	10.5786	11.8364	4.74072	9.56689	7.08545
10.2231	6.354	5.57471	9.98389	8.7124	6.98975	10.2163
9.82666	7.24268	4.22803	10.2505	4.91846	2.94287	9.62158
11.0093	6.53857	11.0161	8.9585	10.0727	6.88037	9.82666
10.4898	5.93701	6.48389	4.26904	9.5874	9.0542	10.2915
11.4263	3.77686	9.53271	4.69971	5.09619	10.0181	5.15088
5.26709	11.8364	8.104	6.36084	11.146	10.7769	4.37842
11.1597	9.27295	3.729	4.52881	10.8247	3.85205	10.7427
5.00049	10.9067	4.47412	7.23584	11.2212	3.61279	10.7427
9.72412	5.21924	5.47217	9.69678	6.07373	10.0727	11.2759
6.0874	4.84326	4.47412	10.353	9.97705	4.24854	9.84717
5.77979	9.77881	6.18311	11.2964	9.65576	11.3579	6.49072
8.14502	6.18994	10.0181	3.82471	5.86182	10.2368	11.1392
9.63525	12.3081	8.74658	11.1597	11.3579	10.1411	8.76709
8.71924	4.80225	10.9067	11.4263	11.3784	10.3188	4.32373
10.1343	9.48486	8.9585	7.72119	10.2642	10.7632	10.606
10.2915	3.89307	9.4165	5.59521	9.25244	8.5415	10.7769
7.09229	9.48486	9.68311	5.29443	4.46729	3.43506	11.1392
9.31396	7.75537	6.36084	9.48486	11.4263	11.5151	11.3784
10.1411	4.10498	4.31689	10.7769	10.5923	10.4692	10.3188
11.3784	9.86084	9.854	9.68311	10.4077	3.9751	10.9409
9.48486	4.03662	9.69678	4.54248	8.76709	8.65771	5.0415
4.80225	4.97314	3.90674	10.0181	10.0112	8.30225	9.00635
12.3081	10.606	10.3188	6.98975	11.1323	3.1001	4.89111
7.33838	8.9585	4.00244	10.1411	5.8208	9.86084	10.0181
12.1919	9.80615	5.22607	9.59424	10.4077	9.90869	4.52881
4.6792	9.79248	9.31396	10.9067	9.84717	12.1987	10.1685
11.146	11.5288	10.1753	8.94482	10.0181	7.03076	9.84033
9.68311	10.5649	7.29053	5.14404	10.77	9.63525	10.7769
9.11572	10.3188	4.40576	3.89307	9.71045	10.7769	10.2915
4.26904	7.86475	9.20459	8.65771	4.66553	12.3081	10.4351
5.70459	7.8374	11.3237	8.30225	5.29443	9.61475	10.7769
7.98779	11.0981	5.26025	9.89502	11.3921	11.5288	4.84326
6.48389	10.4624	9.63525	6.9624	12.1919	11.522	10.6675
10.2095	8.82178	10.1411	10.1821	4.99365	11.2485	8.71924
4.46729	4.70654	7.67334	9.30029	10.2095	9.74463	10.2095
7.18799	6.34033	9.59424	10.4487	10.3325	10.1411	9.23877
10.0727	9.63525	8.57568	9.19092	9.79932	4.36475	9.96338
8.104	5.26025	4.39893	4.42627	9.86084	11.4604	5.26709
11.3032	10.4419	7.79639	10.4077	11.6724	8.3501	5.26709
9.36182	8.09717	4.70654	4.46729	11.3784	8.3501	10.4761
6.38818	10.4898	6.66846	4.15283	9.45752	9.31396	6.32666
4.43994	11.9458	4.3374	9.81299	9.20459	4.45361	5.13037
9.25928	9.91553	4.15283	4.24854	10.2095	9.4165	9.86084
9.53271	10.3188	8.65771	6.98975	9.78564	9.31396	10.0044
10.3188	5.30811	4.2417	4.08447	4.604	6.48389	10.3325
5.26709	9.37549	4.26221	5.22607	10.7358	10.9888	9.17041
6.03271	9.71729	5.69092	11.5151	10.5923	9.45068	10.7769
11.4263	3.89307	4.24854	10.1343	7.72119	9.69678	10.2847
10.0112	9.31396	10.7905	5.23291	9.07471	7.00342	10.3325
8.35693	11.4058	4.62451	9.33447	10.3325	4.48779	11.5288
3.33936	9.31396	10.0112	10.5034	10.5034	9.90869	9.36182
8.76709	10.0181	10.6128	5.21924	10.1821	3.64014	12.6294
10.2915	8.3501	9.63525	10.2505	10.2915	10.3188	6.47705
7.07861	10.2026	10.1411	5.2876	10.9819	10.1069	4.22119
4.74756	6.98975	12.3218	7.16748	7.7417	9.84717	4.22803
7.98096	5.77979	7.62549	9.92236	10.0044	6.68896	12.1509
10.2915	7.24951	12.3218	10.1138	11.4673	4.47412	5.95068
8.9585	9.24561	7.09229	5.8208	5.00732	9.854	10.4419
10.4419	5.34912	10.4692	10.1411	10.8862	4.71338	11.7476
4.70654	9.56689	10.3325	11.4058	5.59521	11.146	10.2915
8.9585	12.3081	9.99756	4.03662	4.39209	11.0161	4.604
10.0181	5.48584	10.5649	10.6538	5.23291	11.4058	11.146
10.1411	10.1274	7.01025	8.104	11.2964	9.29346	4.69287
9.8335	6.6001	11.3032	10.353	10.1479	10.0727	9.0542
8.68506	7.79639	5.56104	6.34717	4.31689	3.26416	10.4692
7.08545	7.79639	10.5513	7.79639	10.4761	10.5513	4.87061
8.979	10.7427	4.49463	10.1138	11.8364	5.26709	10.1411
8.104	9.48486	10.4419	6.49072	9.67627	5.26709	6.98975
5.13721	9.66943	5.24658	5.58154	9.67627	9.71729	8.01514
12.3081	7.15381	4.79541	10.2915	10.0181	4.04346	11.1528
5.7251	6.36084	10.2915	9.82666	11.5835	4.90479	3.77002
11.3579	10.7769	10.1343	6.771	10.3188	9.36182	9.54639
7.17432	5.24658	9.60791	11.2759	5.09619	8.14502	9.12939
10.0112	11.1597	12.3081	4.69287	7.24951	9.23193	4.03662
7.14697	11.4263	5.2876	9.48486	10.9341	11.8364	11.0093
9.48486	8.5415	8.76709	11.7476	10.77	4.63135	10.312
11.5288	5.26025	10.3188	4.37842	10.8794	4.67236	9.24561
9.99756	9.1499	10.7153	9.91553	10.8794	5.05518	8.104
11.4058	12.3628	12.3081	10.4077	9.89502	4.74756	4.43994
10.4077	5.90283	4.47412	5.17822	11.3579	9.89502	12.4517
5.06885	10.3188	11.3784	6.48389	10.4692	4.1665	12.2124
10.4692	6.36084	9.45752	5.59521	10.4077	4.80225	10.1138
4.99365	5.09619	10.4761	9.57373	9.76514	4.25537	10.1753
10.3325	9.50537	10.7974	7.75537	7.09229	9.56006	5.21924
10.23	9.8335	9.53271	9.27295	11.2759	11.3784	9.44385
10.8315	12.3081	9.80615	7.24951	11.2964	11.3579	6.7915
10.0044	4.80908	11.8364	11.4058	7.08545	10.0044	7.75537
5.23975	10.1411	9.50537	7.98779	5.69092	9.43701	10.688
10.1138	11.3579	11.3579	5.27393	11.2964	10.5034	10.4487
9.30029	5.81396	8.65771	10.5649	4.56982	4.80908	5.26709
10.4419	11.0708	12.479	9.53271	7.55713	5.21924	4.2417
9.56006	9.45068	10.1548	9.854	10.2505	5.45166	5.26709
7.86475	10.7085	4.53564	9.38916	10.5034	5.29443	7.24951
12.1919	6.98975	10.8794	7.05811	9.50537	3.12744	11.5151
8.71924	10.4487	10.2095	9.89502	9.69678	4.22803	4.7749
10.5786	4.25537	5.0415	9.45752	11.3784	9.53271	10.4077
11.3579	4.22803	11.0981	5.47217	4.69287	10.7769	9.36865
6.03271	10.5786	4.69971	7.24951	9.65576	8.65771	10.9546
10.1479	3.98193	9.54639	10.2095	4.52881	11.5288	12.3081
9.30029	10.1411	10.5786	11.8364	10.0591	9.77881	5.49268
8.71924	8.12451	5.00732	10.5786	4.43994	6.94189	10.5376
10.8999	9.27295	7.07861	9.40967	9.62158	9.35498	10.5649
13.0327	10.8862	11.6724	9.30029	12.0688	4.25537	10.77
6.48389	10.7769	11.6724	4.604	7.79639	3.37354	6.48389
9.07471	4.26904	9.81299	5.45166	10.0727	11.4263	5.06885
9.79248	9.84033	6.03271	9.94287	4.20068	8.7124	9.20459
7.7417	9.53271	6.7915	5.00049	5.21924	11.2759	11.3579
4.56982	9.69678	9.38232	7.7417	8.13818	5.13037	11.6724
7.01025	9.89502	10.5649	9.67627	5.95068	10.4692	11.5288
9.18408	10.3188	8.72607	9.07471	9.46436	10.4692	5.59521
4.54248	7.7417	9.19092	9.53271	10.7563	3.90674	11.2349
10.7085	5.22607	10.5649	5.34912	11.2759	4.62451	9.30029
10.5923	7.72119	4.39209	6.03271	10.5581	9.24561	5.34229
9.854	10.647	11.9458	10.2231	5.09619	10.7837	10.8794
8.3501	10.0044	4.03662	9.79248	5.09619	10.1069	9.854
4.07764	4.62451	4.56982	10.1821	9.73779	10.0727	9.77197
10.1411	7.01025	10.5581	9.31396	10.0727	4.00928	11.2554
10.353	5.69092	10.7769	4.22803	9.53271	10.4556	4.80225
6.34033	5.26709	6.0874	9.65576	10.9136	7.33838	4.80225
12.3081	10.0796	9.77881	10.2983	10.0727	4.146	4.80225
12.3081	5.29443	4.46729	5.13721	10.5444	9.31396	11.5151
6.03955	9.89502	5.04834	9.71729	11.1665	3.87939	10.1479
12.3081	5.7251	10.3872	6.03271	7.08545	9.17725	11.5151
5.26025	4.80225	9.72412	11.1392	10.5923	6.94189	4.5835
3.8999	9.63525	11.5493	12.4517	5.67041	4.62451	11.4263
5.25342	9.63525	3.82471	4.67236	11.3579	11.0024	10.1411
10.4761	11.1255	10.0181	9.77881	11.3579	10.1821	4.54932
9.48486	4.67236	9.73779	10.2095	7.65967	4.25537	10.4419
7.72119	10.8384	9.31396	10.4898	11.3784	4.89795	6.20361
9.63525	12.3081	9.33447	9.77197	10.5034	10.1958	4.39893
10.5034	10.1411	7.10596	10.5786	10.2231	10.6948	10.1821
11.5835	9.77197	9.854	10.4898	10.6948	10.1411	10.4351
5.67725	7.24268	10.2095	9.68311	10.9067	5.80713	4.42627
4.46729	10.5923	4.99365	12.3081	5.00049	9.8335	10.1343
4.80908	8.81494	4.80908	9.63525	10.394	11.8364	7.8374
4.62451	7.81006	10.3188	12.3081	4.18018	10.3462	6.03271
10.9956	10.0591	7.10596	10.3325	9.50537	11.7476	9.8335
9.8335	10.7222	7.98779	4.76807	10.1411	11.7476	9.80615
10.2847	10.7153	5.59521	11.5151	9.63525	7.42725	9.4165
7.72119	6.36084	12.1509	3.79053	10.0181	10.1479	3.77686
6.6001	11.9253	4.87061	3.82471	10.6538	3.94775	7.14697
4.53564	11.9458	8.71924	7.75537	9.74463	11.4468	12.3218
9.48486	12.3081	3.98193	10.8315	11.2827	9.48486	10.1411
9.48486	11.4058	4.27588	4.36475	10.4692	3.48291	7.08545
3.8999	4.13916	11.3579	4.43994	7.7417	3.82471	10.1411
10.1479	8.99951	5.99854	11.5288	10.23	9.48486	12.0688
8.72607	5.27393	10.2915	7.08545	4.8501	4.62451	11.2964
4.15283	8.71924	4.76123	3.98193	9.78564	7.79639	10.3325
9.50537	4.71338	10.2915	4.80225	6.31299	3.37354	9.36182
9.24561	11.0161	11.2759	9.31396	9.34814	8.71924	10.2642
10.3667	12.1987	5.49268	11.2964	9.63525	4.00928	9.80615
7.62549	10.8862	10.3325	10.5649	9.96338	4.84326	7.33154
9.67627	12.3081	9.4165	9.15674	9.70361	3.55127	10.4077
9.65576	8.7124	10.9888	4.43311	9.37549	9.68311	9.78564
5.2124	11.4263	10.7769	10.5376	5.15088	9.53271	9.81299
6.88037	5.63623	9.89502	11.4741	10.394	6.05322	3.77686
9.55322	10.353	4.4126	10.3257	7.80322	7.85791	10.312
5.08252	9.30029	10.2983	10.3325	10.312	4.01611	11.146
10.1343	5.13037	4.47412	11.3784	10.5649	9.79248	11.4058
11.1802	10.1411	4.47412	11.0913	10.4692	10.7222	9.40967
6.49072	9.98389	9.89502	3.77686	8.71924	10.7563	9.8335
10.5034	4.28955	9.79248	7.01025	12.479	12.3081	10.7153
5.26709	3.77686	3.69482	10.2642	11.1528	3.95459	11.4741
10.312	4.43311	7.84424	10.5513	9.77881	4.03662	10.7905
10.0591	6.36084	9.38916	9.90869	9.69678	4.04346	10.0659
5.30811	4.21436	10.6538	4.80225	5.10986	4.22119	10.5581
9.90186	10.1685	4.26221	6.9624	8.60303	9.89502	12.3149
7.79639	6.13525	9.48486	4.05029	7.24268	7.16064	9.46436
5.7251	4.51514	9.78564	12.1987	7.24268	12.3081	7.0376
10.2847	3.77686	10.7222	7.33154	9.5874	10.2095	11.522
9.88818	11.2759	9.96338	5.61572	9.45068	4.42627	8.71924
12.479	6.64111	10.0181	11.8364	12.479	12.1987	10.0727
10.9409	4.27588	5.93701	5.95068	11.522	4.42627	10.4419
11.2759	8.3501	6.09424	9.17041	10.5786	9.5874	9.88818
11.6382	7.01025	7.98779	9.45068	10.0727	6.37451	10.9956
4.8501	9.74463	10.6606	4.53564	10.2163	5.7251	10.0933
9.30029	6.94189	8.81494	4.15283	4.97314	4.9458	9.16357
7.75537	7.85791	9.56006	4.13916	6.04639	8.69873	10.9273
7.18799	10.9956	11.3921	9.63525	11.4058	10.8179	4.80225
4.67236	8.35693	12.3081	10.3188	9.45752	10.0727	10.4556
9.30029	10.2095	5.23975	5.03467	10.7769	5.46533	6.51807
7.00342	4.37842	9.86084	3.33936	11.3784	10.7769	5.84814
4.29639	4.32373	10.1685	9.63525	7.09912	7.86475	10.4898
5.23291	9.71045	10.4487	10.2026	9.91553	5.13721	6.64111
5.22607	9.56006	10.7017	7.09912	10.8999	4.40576	9.90869
11.4604	9.90869	12.4927	7.86475	7.15381	2.94287	10.0112
10.0796	7.42725	6.07373	4.07764	7.98779	9.90869	10.5581
9.48486	10.8999	4.00928	9.27979	10.2642	10.1274	9.48486
4.36475	10.2915	3.82471	10.9751	7.08545	12.3081	9.61475
9.40967	10.8999	4.22119	9.36182	9.77881	10.0317	4.43311
8.3501	6.94189	11.5835	10.8384	10.1411	11.6724	3.82471
4.40576	5.80713	5.65674	10.4419	3.77686	3.68799	4.39209
9.33447	10.0591	3.82471	4.32373	9.75146	7.0376	9.45752
9.97705	8.01514	5.23291	9.77197	9.67627	4.28955	11.1597
4.82275	10.3462	10.2231	5.29443	11.2759	5.75244	10.7427
10.0044	5.04834	2.77881	4.62451	10.3735	11.2212	10.0659
5.47217	6.48389	8.14502	5.15088	10.688	10.2915	7.24951
8.01514	5.2124	4.62451	3.77686	10.9136	4.27588	12.3218
4.39209	11.6313	6.771	9.33447	4.13916	10.5581	11.1665
11.522	5.13037	3.79053	3.55811	10.1958	4.03662	9.07471
10.8999	9.81299	7.11279	12.3081	12.3628	7.08545	10.1206
10.2026	11.146	10.23	5.22607	10.2095	11.563	10.8999
10.647	4.05029	10.2642	8.71924	10.2915	3.41455	9.78564
10.0591	12.4517	4.22119	9.96338	10.7905	9.5874	4.7749
7.81006	11.1597	10.1411	5.39697	10.0659	5.24658	10.8794
9.65576	6.04639	9.30029	8.65771	10.9067	11.2485	11.4604
7.81006	4.98682	10.7769	10.8999	4.53564	9.5874	7.08545
11.6724	8.85596	4.80908	4.69287	11.5288	12.1851	10.8794
11.6724	10.9273	3.71533	10.7085	9.90869	9.77197	3.48975
9.27295	6.48389	9.70361	4.69287	10.23	7.75537	5.52002
5.06201	9.88135	10.353	12.3628	8.65771	8.71924	8.72607
9.57373	9.73096	11.3784	4.51514	9.24561	9.4165	9.48486
5.479	7.71436	9.48486	7.24268	12.0688	11.5151	9.63525
12.1919	4.70654	5.06885	9.48486	9.4165	11.4263	8.80811
9.90186	10.7153	9.36182	7.42725	10.0591	9.71729	9.59424
9.89502	10.9956	10.4351	10.3325	12.6567	9.32764	9.59424
5.95068	4.90479	10.4487	10.1343	7.84424	4.42627	9.63525
4.63135	4.69287	7.24268	10.8999	4.22119	4.62451	9.16357
10.9956	10.3394	5.8208	5.43799	11.9116	10.353	10.1479
7.08545	11.2212	6.20361	11.146	10.1411	10.2915	9.12939
3.91357	5.22607	10.8384	4.80225	9.2251	8.76709	10.5923
4.36475	10.5034	5.43799	4.97314	9.60791	3.95459	9.89502
7.10596	7.10596	11.3784	8.02197	4.52197	9.63525	6.50439
12.4858	7.10596	3.77686	10.5581	9.74463	4.4126	9.79248
9.44385	6.36084	4.80225	6.48389	4.56982	10.3462	7.78271
8.104	10.1753	9.65576	7.9126	11.2964	9.63525	7.07861
9.69678	6.36084	6.9624	10.647	6.13525	5.46533	10.0044
7.01025	10.1958	11.2964	11.9458	9.90869	10.1821	6.03955
5.31494	6.68896	9.45752	11.604	5.4585	8.71924	8.9585
4.61084	10.647	6.49072	8.9585	10.2642	9.97705	9.19092
10.0249	4.06396	11.2964	4.31689	4.32373	5.06885	9.89502
10.5649	6.72314	9.48486	4.22119	7.84424	9.73096	4.20068
6.48389	8.104	10.8315	4.604	8.74658	4.6792	6.36084
9.90869	8.104	8.58252	3.95459	9.42334	11.8364	10.6128
11.9458	6.9624	10.5649	2.81299	10.8179	5.80029	9.94287
10.1753	4.56982	11.522	2.81299	11.4263	5.58154	12.0962
6.48389	10.8931	10.4419	4.30322	10.3599	6.03271	11.563
5.31494	10.8315	11.3784	10.6333	9.68311	11.1528	4.6792
10.353	7.10596	10.5444	4.7749	10.6606	5.70459	4.69971
10.4624	9.21826	5.22607	3.91357	10.4351	10.1411	5.67725
11.146	9.36182	9.56006	11.0161	9.78564	4.03662	9.90186
8.7124	9.69678	5.07568	10.2095	10.1753	3.1001	10.2642
11.4058	4.43311	4.03662	4.40576	9.48486	12.1782	9.89502
9.50537	10.7017	9.77197	9.81299	10.1411	11.3784	10.1343
11.2759	3.79053	9.90869	4.36475	12.021	7.68018	4.90479
9.2251	10.0112	4.99365	4.67236	11.0913	9.25928	9.89502
11.5151	3.77686	5.03467	10.2163	8.96533	9.25928	3.77686
10.0727	8.63721	6.36084	10.3257	4.98682	7.29053	3.87939
9.45752	12.3081	7.79639	7.24268	10.5786	4.46729	5.22607
11.3784	12.3081	11.8364	10.5991	4.46045	4.54248	6.03271
10.0181	6.13525	5.39697	10.9888	10.0796	9.1499	7.08545
4.13916	10.7563	2.81299	4.04346	7.0376	8.69873	10.5513
4.61768	9.6626	10.6675	9.45752	8.58252	5.67725	9.44385
5.27393	5.34229	5.39697	10.5581	10.4761	7.67334	6.6958
11.1255	11.3784	8.35693	7.00342	4.91846	8.9585	10.1411
9.21826	10.4419	4.51514	9.18408	4.45361	4.72021	9.11572
10.7153	3.81787	10.9067	6.65479	7.7417	10.7905	3.77686
10.1958	10.2847	5.95068	9.76514	5.12354	3.42139	4.43994
6.51807	9.77197	6.04639	5.26025	9.67627	3.89307	9.53271
9.5874	3.82471	8.81494	4.5835	3.42139	11.5288	10.7153
11.1802	10.9888	4.20068	9.854	9.72412	5.479	6.82568
7.05811	11.2759	5.15088	12.0962	4.45361	3.71533	7.55713
9.63525	4.90479	4.40576	8.76709	11.3784	11.8364	9.2251
10.3394	8.85596	10.2026	4.39209	8.65088	4.52197	5.32861
11.522	5.29443	10.5513	8.86279	7.24268	4.74072	7.55713
10.7222	7.70752	11.8364	10.4692	9.68311	4.25537	11.6313
4.08447	5.22607	9.854	4.37158	10.8862	11.2485	10.2368
12.1987	12.0962	4.83643	9.6626	7.85791	4.09814	11.5835
10.8521	6.34717	9.79248	4.42627	9.7583	9.89502	11.2964
12.3081	5.79346	10.3735	9.63525	7.11279	7.81006	10.5034
5.49268	5.23975	6.91455	9.63525	9.60791	10.7153	9.0542
9.55322	6.38818	12.1987	8.69873	9.53271	11.5288	7.95361
11.8364	10.0181	9.71045	5.34229	5.14404	7.05811	3.77686
5.13721	10.0181	10.7769	7.07861	5.09619	5.10303	10.3804
10.9819	4.08447	9.90186	11.4741	12.144	9.50537	10.4624
9.28662	11.1392	4.65869	11.1528	10.1616	9.50537	10.4419
11.1528	4.76123	9.45068	9.80615	7.11963	11.2759	4.57666
11.9253	10.7017	9.34814	9.67627	9.72412	10.1138	5.27393
7.29053	4.01611	5.04834	11.9937	11.3579	9.81299	9.21826
9.77197	5.56104	9.1499	11.4263	10.9546	3.01807	10.2231
9.854	9.68311	4.8501	9.44385	9.36182	9.45068	9.92236
7.72119	9.15674	4.23486	9.78564	10.0727	5.1167	10.1479
5.43799	11.5288	9.43018	6.03955	9.60791	10.5581	10.2026
9.69678	9.89502	3.09326	7.10596	9.84033	10.7085	11.2759
10.4624	9.89502	4.62451	11.3784	10.5581	10.6401	5.03467
9.94287	6.66846	7.78955	7.11279	9.36182	4.46729	10.7769
5.26025	10.1343	10.1958	9.89502	11.5151	10.0727	10.0249
9.86084	11.5835	10.2915	10.8315	4.84326	7.80322	10.9477
9.89502	10.4419	10.0727	5.25342	11.3784	5.05518	5.26709
10.7222	11.4604	10.189	10.2915	3.55811	10.647	10.0181
9.77881	10.5581	12.1919	10.729	10.0727	6.48389	12.3081
5.22607	10.5581	10.77	10.23	7.8374	6.48389	10.1069
5.06885	8.3501	9.77197	10.1069	10.8999	9.91553	10.9819
9.89502	8.3501	5.90967	11.1665	10.4077	8.3501	4.4126
4.63135	11.3784	3.77686	10.2368	11.1597	9.16357	7.11279
7.78955	11.3579	7.72119	3.729	10.4146	7.01025	10.4077
10.7017	6.46338	10.1685	3.77686	6.98975	4.97314	10.6743
7.88525	12.1987	11.4194	10.8384	4.99365	5.39697	7.75537
10.8315	10.1411	3.77686	4.40576	6.32666	11.5151	9.50537
4.78174	9.48486	4.59717	9.61475	5.34229	5.60205	9.79932
4.31689	7.646	10.5581	4.43994	10.4761	5.22607	12.3081
5.26709	9.73779	9.89502	11.5835	5.6499	12.3081	12.3081
9.77197	9.29346	10.1821	4.13916	11.3579	12.3081	10.2642
5.45166	9.34131	3.77686	12.3081	10.8999	12.3081	10.1411
7.24268	9.50537	3.82471	3.76318	10.7358	10.7632	10.0659
7.01025	9.61475	3.77002	12.3081	10.2368	4.6792	10.3667
4.88428	4.61084	5.5542	12.0688	10.3325	9.79932	10.7769
11.8364	9.69678	5.31494	10.4419	10.1958	10.3394	10.1069
4.04346	9.65576	9.35498	12.3081	4.92529	7.79639	10.3394
4.84326	4.12549	12.1987	12.3081	4.98682	4.43311	10.7153
9.18408	6.09424	9.12939	5.02783	9.30029	7.00342	11.2759
9.63525	10.4556	5.57471	8.72607	5.1167	2.97021	11.4263
9.57373	10.4898	10.0044	7.72119	4.61768	4.89111	10.5034
4.62451	10.6401	12.1987	5.27393	5.30811	9.56006	10.7563
8.85596	10.7769	6.59326	9.79248	11.522	9.74463	4.52197
9.65576	9.65576	10.353	9.55322	8.01514	4.38525	6.40869
11.1255	5.13721	8.91064	12.1987	11.522	10.9273	11.2212
5.8208	12.6294	9.46436	9.77197	4.42627	3.48975	9.50537
7.81689	5.22607	9.50537	11.2554	5.35596	10.7837	7.33154
10.2505	9.19092	10.5923	12.3218	10.647	4.28955	5.23975
10.1411	10.394	11.5288	8.15186	10.1821	3.67432	9.45752
9.00635	4.01611	4.48779	10.4077	11.2964	4.27588	4.05029
9.92236	4.88428	11.5288	7.62549	10.1274	9.396	9.33447
4.66553	4.75439	4.55615	9.32764	9.36182	5.39697	9.72412
10.4624	9.50537	9.50537	10.2095	6.62061	5.01416	12.4858
5.43799	4.93896	4.48779	9.98389	9.65576	6.49072	10.1821
10.3462	5.22607	11.0981	10.312	4.11865	11.2622	9.53955
9.65576	9.93604	3.40088	9.90186	9.30029	11.146	11.8364
10.606	9.59424	10.6196	10.4692	10.6401	4.62451	7.80322
9.97705	7.72803	4.604	4.62451	11.1528	5.19873	9.36182
4.46729	11.522	11.2759	7.33154	9.91553	10.2026	10.9683
10.3257	6.354	4.56982	5.70459	11.1528	5.29443	10.312
10.1685	8.84229	3.43506	5.35596	10.0933	10.4282	9.70361
11.1528	11.3921	10.0933	9.30029	10.4487	10.5376	11.2212
9.49854	5.06885	4.86377	10.5513	10.2915	10.1411	10.8247
4.57666	11.146	10.0659	9.11572	8.59619	10.3188	11.6382
10.271	9.36865	10.394	8.65771	9.55322	10.7153	4.42627
7.33154	9.90869	9.55322	10.9546	10.0659	4.78857	4.67236
10.0659	9.65576	9.30029	6.31982	5.77295	7.24951	11.5835
7.80322	10.77	10.8794	11.5288	9.65576	10.4009	4.22119
10.0181	10.312	7.89893	11.5835	9.50537	10.4692	5.45166
10.5376	3.94775	10.1411	10.0933	10.2847	7.24268	10.8315
10.9956	10.5034	4.25537	10.0933	9.91553	3.79053	9.3208
10.1069	4.8501	4.82275	7.70068	10.3394	4.61768	9.93604
7.72119	6.51123	9.54639	4.15283	10.6196	4.19385	10.4077
9.76514	10.3188	4.32373	10.0659	5.03467	6.78467	10.5513
10.2505	9.50537	9.44385	10.4898	10.5923	4.84326	9.90186
6.40869	4.69287	12.3081	6.46338	9.90186	8.14502	4.61768
10.7222	4.59717	9.24561	10.3599	5.93701	3.79053	11.6724
7.45459	5.41748	6.03955	6.05322	10.4351	5.15771	10.8589
9.25244	4.80225	11.1528	9.89502	10.2095	7.72119	8.71924
10.3257	5.00049	10.1069	10.7222	10.0933	7.72119	9.64209
11.2759	10.0796	4.43994	8.3501	10.8315	3.77686	11.4741
5.34912	9.44385	9.396	6.50439	10.9546	6.32666	10.0727
10.3052	5.00049	9.73779	10.5923	10.4419	4.19385	11.9458
4.73389	10.8315	10.4692	5.67041	9.68311	10.3667	3.95459
4.47412	10.5513	4.86377	4.81592	9.38232	5.39014	5.09619
7.67334	10.5649	4.86377	4.44678	12.2056	3.25732	10.1821
5.23291	10.9546	8.74658	9.63525	5.5542	10.4898	9.62158
12.3081	8.7124	10.9956	5.0415	10.9819	10.23	9.89502
8.71924	4.80225	10.4692	9.92236	10.394	12.0483	11.0913
6.88037	4.80225	12.3081	9.6626	10.3052	3.34619	11.8364
9.80615	6.13525	7.24951	9.8335	10.4624	10.5649	11.6382
10.4009	10.0181	7.72119	10.1411	11.4741	4.13916	10.312
5.58154	10.1479	11.5288	9.84033	4.80908	5.22607	10.3325
9.53955	8.71924	10.8862	10.8794	9.92236	10.7153	11.0981
4.99365	5.80029	12.3081	10.5034	7.55713	5.23291	4.40576
11.4673	4.54932	12.3081	10.5581	9.97705	9.95654	10.0727
6.9624	9.96338	12.3081	4.25537	5.40381	10.1069	5.18506
4.28955	11.6724	10.5786	10.3462	10.3257	9.90869	10.4282
7.79639	5.5542	5.32861	10.5581	4.54248	6.32666	5.51318
8.30225	3.43506	7.09229	7.18115	9.0542	9.79248	7.10596
3.77686	9.8335	3.87939	11.1528	5.32861	4.12549	5.95068
8.65771	11.0981	7.85791	9.46436	9.11572	9.40967	11.2759
8.65771	11.1255	10.4966	10.0659	12.6567	3.25049	12.4517
7.85791	4.00244	4.15283	9.50537	11.5835	4.61084	10.1411
10.2368	9.84717	11.4263	7.11279	10.1821	9.4165	3.79053
10.2368	9.13623	7.42725	9.63525	9.61475	7.2085	10.7837
10.4692	10.2915	9.97705	10.0659	7.79639	5.1167	4.22119
10.8315	9.90186	11.146	10.0181	9.89502	9.50537	7.67334
9.50537	10.2915	9.65576	11.4604	9.89502	10.8315	11.522
4.54932	10.3462	9.8335	10.8794	12.6567	8.66455	9.63525
9.37549	12.4858	4.80908	11.5151	11.1528	10.0864	4.05029
6.13525	10.4419	5.27393	9.66943	11.4263	9.77881	5.10303
10.4214	7.71436	9.45752	9.30029	11.4263	2.94971	7.10596
9.53271	4.57666	4.05029	10.4624	4.7749	4.34424	10.5034
9.65576	11.1665	5.46533	10.1958	10.5649	4.1665	9.31396
10.1069	5.56104	5.51318	10.1069	11.3101	5.24658	11.146
5.34229	11.2759	9.78564	10.9956	10.7222	10.1343	4.19385
8.80811	8.12451	10.4761	10.2368	7.07861	9.44385	11.1597
3.79053	5.06201	12.1919	8.73291	7.80322	3.85889	11.3579
5.00049	7.7417	8.104	5.22607	7.80322	3.09326	9.69678
6.88037	10.9956	7.0376	5.2124	9.77881	4.35107	7.0376
10.0727	7.92627	10.729	10.7153	10.3257	3.34619	3.82471
10.4692	5.23291	10.1479	5.31494	9.48486	3.8042	10.23
11.0708	7.45459	9.17041	8.71924	9.53271	7.33838	7.11963
10.7769	8.3501	9.33447	10.0659	4.89795	4.1665	9.30029
9.51904	10.5649	4.59717	10.0659	10.1206	9.86084	3.72217
10.4556	9.854	10.3325	11.2759	4.48779	9.53955	10.7153
9.84033	5.80029	4.43311	4.66553	7.72803	9.73096	4.57666
3.66064	10.8247	9.40967	4.8501	9.50537	3.16846	6.94873
10.9751	10.2095	6.37451	9.1499	10.3325	7.79639	10.9956
10.3325	6.13525	9.68311	9.36182	12.1919	9.89502	10.0591
9.50537	10.7085	7.8374	4.54248	7.18799	3.94775	9.57373
10.5581	4.80225	7.8374	10.4624	10.4351	3.90674	7.8374
10.0181	5.48584	7.84424	9.81299	9.26611	9.0542	7.8374
6.48389	10.9409	4.84326	9.93604	10.1411	4.09814	7.81006
9.72412	7.11963	7.09229	10.1685	7.78955	9.27295	7.17432
5.04834	6.88037	9.77881	11.6382	4.87061	4.38525	7.29053
9.8335	5.06885	11.2212	5.00049	4.80908	10.2915	6.18994
10.2026	4.5083	12.2398	9.45752	9.48486	9.5874	10.312
10.0659	10.5581	9.43018	4.61768	10.0181	3.22314	4.98682
10.1753	10.4419	10.5034	5.32861	11.1255	9.68311	4.62451
5.39014	11.5356	10.4419	11.8364	5.71826	5.59521	3.77686
9.53271	11.522	10.4077	10.1411	4.49463	10.5581	10.7222
11.2964	9.91553	3.43506	8.14502	10.9819	5.1167	10.811
8.11084	11.0161	5.26025	4.92529	6.50439	5.479	10.1685
6.354	3.96143	5.2124	7.8374	9.55322	6.0874	11.5288
10.4077	8.91748	9.71045	4.69287	5.43799	9.97705	10.2642
10.2095	4.03662	10.2642	4.71338	10.0864	4.36475	10.9956
5.93018	11.0093	5.31494	7.61865	11.5151	4.69287	10.5923
4.27588	9.60791	10.9819	10.4624	10.7563	8.104	12.2056
2.81299	12.2124	10.7153	10.0727	12.3081	12.4858	6.50439
6.36084	11.5288	10.2642	4.63135	10.2983	5.20557	4.604
5.021	9.12939	9.48486	10.7769	7.10596	10.3462	4.39209
10.7085	10.8315	5.06885	10.7769	10.1479	3.82471	8.35693
7.24951	11.1665	7.24268	4.604	9.36865	9.78564	7.72119
8.3501	11.4673	12.4858	9.854	4.01611	5.04834	7.01025
9.35498	9.48486	9.69678	7.72119	10.3462	6.49756	4.10498
8.3501	11.1528	7.01025	3.43506	10.9956	5.25342	7.8374
10.1479	10.5923	10.0591	4.31006	9.45752	4.74756	8.81494
8.3501	11.2759	7.81689	7.72119	7.00342	10.0727	10.5649
9.68311	11.2554	5.39697	4.86377	6.01904	3.68799	7.09229
9.77881	11.4536	4.30322	9.65576	5.1167	7.646	11.0229
9.77881	8.35693	7.24951	9.7583	7.10596	4.78857	8.7124
4.28955	5.35596	9.88818	7.10596	3.4624	3.53076	11.1528
9.4165	9.25244	10.7905	6.9624	9.77881	10.8247	7.01025
9.33447	9.89502	10.3394	6.354	9.98389	4.26904	7.61865
5.60205	9.79248	10.1411	11.522	7.08545	9.62158	10.5513
4.03662	10.4214	10.5786	9.86768	9.63525	10.5991	10.8999
10.2505	7.08545	4.7749	3.89307	10.2915	5.22607	8.37744
6.37451	12.1987	9.48486	10.606	10.0181	4.02295	10.3599
7.84424	5.42432	9.4165	6.1626	6.05322	9.91553	6.47705
7.09912	10.0181	8.71924	12.4858	7.09229	12.1235	3.66064
7.61865	4.80908	11.3648	7.81006	7.62549	7.61182	9.5874
7.05127	6.03271	10.5376	8.13818	3.68115	4.48779	9.50537
6.48389	9.97705	5.90283	4.65869	10.7153	7.10596	5.48584
4.25537	10.3257	4.20068	7.08545	9.63525	10.4761	9.81299
10.2163	9.54639	5.45166	10.8931	10.9956	4.29639	9.50537
6.49072	5.63623	7.79639	9.90186	4.47412	7.81006	3.40771
8.85596	11.8023	4.66553	4.51514	10.0659	3.7085	3.1001
9.78564	10.647	8.71924	4.72021	11.4194	10.0591	9.8335
10.9819	9.24561	10.8315	6.49072	4.03662	4.28955	9.90869
10.4077	9.8335	9.35498	7.78955	9.77197	3.77002	4.01611
4.82959	5.479	8.50732	10.6538	10.7017	12.3081	10.4077
6.47705	9.53955	6.05322	4.80225	12.6567	12.3081	4.80225
9.79248	10.4624	9.1499	3.90674	9.77197	12.3081	8.83545
8.69873	6.56592	5.2876	4.80225	10.5786	9.99756	8.57568
8.69873	7.16064	4.7749	4.87061	10.9409	4.62451	10.5581
6.50439	9.68311	4.99365	6.47705	10.5581	5.26709	10.2778
4.4126	11.1528	5.4585	11.6313	11.3648	5.41748	11.3921
10.0044	9.77197	9.63525	10.4077	4.62451	10.3188	10.6948
7.24951	6.47705	4.80225	11.2964	10.1479	4.03662	5.41748
10.9683	5.58154	11.604	10.7222	10.0659	4.69287	10.3188
4.6792	11.1392	7.11279	10.1206	10.7222	4.90479	10.8862
4.37842	10.7427	6.32666	4.21436	11.0981	9.81982	10.9273
6.7915	10.2778	9.63525	10.3188	10.6675	9.396	10.1821
9.97705	4.28271	2.81299	9.8335	10.1616	7.09912	11.2212
4.72021	9.07471	2.81299	10.2915	9.87451	12.9575	4.2417
7.86475	4.35107	3.91357	11.146	10.647	9.23193	9.35498
6.40869	7.69385	7.80322	7.86475	9.80615	3.81787	12.3081
11.4263	10.9751	9.77881	7.33838	9.62158	5.41064	12.3081
10.5581	7.24951	4.61768	10.5718	9.396	10.2847	12.3081
10.2915	6.49072	11.2622	11.1802	8.6167	8.76709	12.3081
11.1528	6.49072	3.81787	5.61572	10.5923	9.57373	3.59229
9.93604	7.63916	9.77197	10.4487	5.32861	9.99756	10.8315
4.604	9.60107	5.93701	10.1479	11.3784	3.56494	10.4692
8.104	4.74072	9.58057	5.49951	12.0552	5.35596	11.2007
10.9273	9.33447	9.36182	10.2642	11.3579	9.72412	9.91553
11.604	11.146	10.9204	9.2251	11.5151	5.63623	4.604
5.39697	4.05713	10.7153	7.0376	11.522	4.66553	10.5513
10.9956	8.13818	11.4604	7.18799	10.353	3.67432	10.5513
11.3511	3.98193	4.78174	9.88818	10.7222	4.02979	11.4673
5.39697	9.77197	9.97705	4.27588	11.4741	9.74463	9.20459
7.01025	10.9956	7.37256	5.4585	4.92529	7.18799	11.3579
7.01025	10.9751	10.647	11.6382	10.0727	9.77197	9.7583
7.01025	7.24951	12.3081	8.85596	11.1323	4.42627	6.31299
8.104	9.854	5.26709	11.2759	8.65771	9.90186	10.9273
8.83545	10.1753	3.89307	10.5786	9.3208	5.26709	5.23291
4.61084	8.65771	4.98682	9.31396	7.10596	3.22998	10.2231
8.3501	4.66553	4.92529	9.35498	11.146	4.41943	5.23291
7.86475	9.91553	9.24561	7.26318	11.146	3.98193	5.83447
9.68311	9.91553	10.7222	6.94189	10.7222	10.0112	4.68604
7.72119	10.1343	6.03271	10.312	10.1206	9.47803	7.24951
10.0181	11.604	5.00732	9.90186	10.4487	4.37842	11.146
8.79443	8.85596	10.8384	4.39893	9.81299	4.95264	9.77881
4.78857	10.5649	5.22607	6.03271	10.23	11.1255	11.2964
10.6333	10.8999	4.05713	4.01611	10.0796	4.56299	3.98193
4.91846	6.47705	9.61475	4.90479	10.353	4.56299	7.08545
9.67627	4.56299	5.63623	5.47217	10.1548	4.22119	7.2085
7.98096	8.63037	7.24951	9.21826	10.9888	4.01611	10.2095
7.09912	5.21924	11.2759	10.1479	10.7563	9.67627	6.04639
9.90186	5.80029	3.95459	9.36182	10.2163	8.14502	10.4487
4.87061	7.24268	12.479	10.606	10.2847	11.3579	5.48584
9.63525	5.95068	11.0708	6.48389	10.4692	3.3667	10.5581
7.76221	5.95068	9.36182	4.23486	7.16064	11.5835	11.2964
10.9067	9.2251	5.61572	9.68311	10.2095	9.4917	11.1528
6.48389	10.1274	7.31787	5.13037	12.4995	11.9116	9.76514
10.606	5.80713	10.2847	10.5034	10.2026	9.57373	10.9136
10.8384	5.48584	7.229	9.77881	10.2026	11.3784	10.6401
8.47314	4.32373	7.05811	11.0161	7.87158	11.0229	8.104
4.68604	10.1069	8.979	10.4487	11.6382	5.28076	9.56006
4.52881	4.69287	4.61768	5.2124	9.21826	7.11963	9.53271
5.80713	6.14893	10.0591	10.1821	9.43018	12.1851	4.22119
4.74072	7.10596	9.32764	10.9956	10.9819	10.312	4.25537
6.48389	7.10596	10.3188	8.30225	9.94287	4.73389	9.65576
9.74463	6.32666	9.60107	5.51318	9.48486	4.54248	7.55713
9.23193	10.5513	4.69287	9.48486	5.03467	10.5786	7.55713
8.02197	8.6167	9.30029	10.7017	10.1138	5.19873	9.97705
4.83643	10.312	10.1753	10.0933	8.6167	11.8364	9.36182
10.3462	5.2124	9.74463	10.4692	11.9253	9.44385	10.0181
5.22607	9.97705	11.5493	11.2759	5.06201	10.5649	11.4673
6.10107	10.8794	10.5923	9.4165	9.8335	9.84717	8.3501
8.3501	4.69287	10.606	10.2231	8.80811	9.33447	4.80225
6.48389	6.88037	6.50439	8.74658	5.32861	4.40576	4.06396
9.23877	4.69287	7.10596	11.2212	10.9273	7.11963	5.26025
9.45752	9.59424	4.68604	9.50537	10.5581	7.11963	6.40869
9.53271	11.3101	10.5034	9.77881	12.0142	5.48584	10.3394
9.77197	7.70752	7.72803	10.2505	10.729	4.93896	4.40576
8.23389	8.3501	4.99365	11.6724	4.15283	9.92236	4.89111
9.19775	4.59717	4.72021	10.3394	10.729	3.98193	5.04834
9.43701	9.30029	9.92236	11.522	9.77881	11.3852	7.11963
9.53271	9.20459	4.50146	10.1138	10.3325	8.74658	6.47705
4.27588	4.74072	10.4077	9.84033	5.00732	4.47412	10.7085
10.8315	3.33936	9.79248	11.4263	4.11865	9.4165	5.48584
3.64014	12.3628	9.8335	10.3394	4.27588	10.3462	5.63623
12.3081	5.26709	7.33838	4.22119	10.9888	9.89502	11.3101
12.3081	12.1919	9.12939	11.8364	9.8335	10.1138	4.31689
4.56982	11.3784	9.62158	5.2876	4.48096	11.563	9.77197
12.3081	10.7427	9.62158	11.4263	8.96533	12.3218	4.80225
9.6626	11.3579	8.9585	3.79053	11.5151	11.9458	10.6196
4.32373	9.57373	7.72119	10.4077	8.80811	11.4263	10.3599
12.3081	10.9751	4.42627	12.1919	9.52588	10.5649	9.80615
7.24268	9.62842	5.35596	11.1255	9.76514	6.10791	10.7085
5.52002	11.3784	3.82471	7.24268	4.57666	4.61768	8.3501
5.67041	9.56006	4.62451	4.604	8.15869	9.0542	6.36084
5.48584	3.77686	10.7153	6.13525	11.2759	10.0181	4.72021
8.65771	4.66553	4.39209	10.647	10.0933	10.3188	8.5415
6.40869	12.3081	11.5835	4.61084	11.2964	6.98975	11.2964
6.47705	12.3081	9.68311	11.8364	7.79639	7.97412	10.3188
10.8862	12.3081	10.0659	10.0181	9.46436	6.48389	4.84326
9.5874	3.77686	10.2368	5.90283	7.11279	6.10107	9.30029
9.50537	7.08545	3.33936	7.01709	10.9409	10.2095	10.2163
6.53857	3.77686	4.32373	12.0483	10.7153	7.98779	11.8364
3.79053	3.77686	4.00928	9.71729	10.1753	11.522	11.8364
7.79639	9.63525	10.4009	10.8247	5.83447	4.80908	9.33447
5.63623	9.91553	3.95459	10.3325	11.5151	9.79248	11.2622
5.63623	11.5151	5.0415	10.2095	10.5513	5.24658	9.63525
4.74756	4.37842	3.77686	5.02783	10.4351	8.104	12.4995
10.0727	4.98682	7.7417	6.34033	9.68311	8.104	10.3188
9.65576	4.47412	3.72217	9.74463	5.49951	10.3325	11.8364
3.40088	5.22607	9.80615	11.5151	7.24951	6.36084	4.05029
9.45752	4.76807	9.87451	11.9663	5.13721	7.10596	5.23975
12.3628	6.05322	10.0659	5.15771	11.0161	4.68604	3.82471
3.77686	9.81299	10.0659	7.72803	9.50537	4.49463	10.8247
3.77686	4.87061	10.4692	7.24268	9.65576	7.17432	4.37842
7.10596	5.16455	10.2231	10.0727	7.72119	7.17432	11.8364
4.01611	4.97314	4.6792	9.02686	10.9067	6.48389	4.01611
5.03467	10.1001	6.89404	9.18408	4.78857	11.1733	11.8364
4.85693	7.61182	10.7153	10.7769	5.00732	10.9067	4.44678
4.74072	10.9136	9.23877	10.9409	12.1919	10.9067	9.25928
4.0708	9.98389	4.67236	5.43799	4.99365	5.14404	9.53271
4.74756	9.72412	10.5718	10.3325	5.00049	4.23486	9.6626
10.3188	10.0727	4.72021	5.32861	9.88818	3.95459	10.0181
6.03271	7.86475	5.5542	7.94678	4.35107	3.94092	10.1411
9.36865	10.8657	9.90186	11.2759	10.3394	9.81982	5.23291
8.104	9.68311	9.77197	3.86572	10.3257	5.07568	9.61475
6.90771	9.36182	10.4692	9.25928	10.4077	10.9956	10.0181
9.58057	9.77197	10.8179	9.5874	10.9819	7.72119	11.8364
4.67236	9.36182	4.6792	3.68799	9.19775	6.48389	5.2124
3.8999	7.10596	9.4165	10.0727	9.79248	6.48389	9.59424
7.24951	8.52783	4.59717	10.3188	10.3872	6.48389	10.312
8.86963	9.48486	4.57666	7.17432	12.4858	5.95068	11.9526
9.59424	4.23486	6.34717	9.98389	9.5874	4.72021	8.73291
11.563	5.46533	6.98975	6.6958	10.7085	4.23486	4.36475
10.312	9.69678	11.2759	9.24561	10.9683	10.0659	4.70654
11.3852	5.8208	10.77	4.84326	6.64795	10.0181	8.14502
10.0181	3.90674	10.9273	8.99951	10.9273	7.82373	8.14502
11.4741	4.63818	11.1802	5.48584	4.99365	3.83838	6.49072
10.5581	4.64502	4.22119	5.65674	11.3716	3.95459	4.46045
3.66064	5.15771	9.55322	3.87939	4.98682	10.8999	10.7017
11.2759	9.79248	11.7886	6.40869	10.8042	3.96143	10.7974
8.93115	11.4741	4.78857	10.6128	9.17041	5.40381	4.83643
10.4077	9.47803	11.1597	9.65576	10.0112	10.2231	10.9956
4.36475	10.4282	4.22803	5.7251	12.6567	4.09131	10.7222
9.59424	9.76514	6.94873	11.2827	11.1118	4.03662	4.69287
11.2349	11.3784	4.10498	4.50146	11.2622	9.48486	4.604
9.28662	9.45752	3.69482	11.3784	4.98682	8.7876	9.36182
5.69092	10.7153	9.20459	9.44385	10.1069	3.40771	9.57373
9.50537	10.9204	4.19385	8.02197	10.0317	5.04834	9.90869
4.22803	10.8931	10.7017	5.09619	12.4927	3.20264	10.5513
5.95068	10.8931	6.34033	3.77686	11.2075	9.69678	12.3081
8.35693	7.09912	11.1802	6.85986	9.5874	10.7769	4.46045
9.97705	10.5376	9.75146	7.24268	4.99365	5.25342	5.56104
10.4419	9.81299	7.94678	5.14404	6.9624	5.64307	9.77881
9.5874	6.7915	4.74756	3.64014	9.42334	4.31689	10.9819
4.99365	5.48584	4.56982	9.5874	4.70654	4.604	9.98389
4.99365	5.48584	10.1411	9.4165	9.45752	9.70361	7.68018
5.41748	5.48584	4.21436	7.15381	9.80615	6.9624	4.43994
10.9888	7.42725	5.2124	10.7974	9.07471	3.01123	4.84326
9.70361	7.42725	5.56104	4.00928	7.229	4.26904	12.3218
11.4263	9.81299	9.3208	7.89209	11.9458	5.49951	6.40869
9.63525	10.7769	10.7769	10.1958	10.4966	10.1753	4.40576
5.80029	9.65576	10.1821	9.1499	11.5835	10.5786	7.646
4.08447	11.0093	7.16064	4.8501	11.5835	6.50439	7.79639
10.9546	5.52002	2.88818	8.68506	7.00342	4.76807	3.77686
10.0933	10.7769	9.68311	10.0796	4.49463	5.06885	10.6675
10.0933	6.8667	4.61768	10.5034	8.71924	9.55322	10.7017
10.7769	4.24854	4.13916	6.68896	9.8335	4.90479	9.84717
9.98389	4.05029	10.0249	7.62549	11.3784	4.74756	9.63525
4.80225	4.78857	7.01025	7.8374	11.3921	5.479	10.1616
9.90869	4.61768	4.2417	7.7417	9.80615	5.48584	12.1851
9.97705	3.82471	8.89014	4.03662	4.98682	4.02295	4.93896
11.2212	4.62451	5.77979	5.29443	4.604	8.90381	4.42627
5.94385	10.312	5.59521	11.146	10.5581	4.07764	6.23779
6.40869	4.00928	3.94092	4.52197	9.84717	9.8335	4.93896
10.1343	5.04834	5.39697	3.30518	5.2876	3.77686	11.2007
4.22119	10.0659	11.9458	10.7427	11.3169	3.73584	4.91162
10.1069	6.0874	11.1528	12.1987	10.2095	3.73584	3.79053
10.5034	10.0386	9.77881	10.0727	10.1616	7.65967	6.40869
7.73486	11.1665	7.09912	3.79053	11.4604	9.73779	9.74463
4.74072	9.04053	9.77881	4.06396	12.1919	4.19385	9.77881
9.57373	10.2026	4.61768	10.77	10.4146	4.15283	4.47412
4.46729	4.57666	6.48389	10.4077	7.18115	10.8931	10.7222
9.4165	10.7769	10.2231	11.5288	4.71338	6.50439	9.89502
9.77881	6.40869	5.479	10.2505	4.06396	9.24561	9.79248
4.64502	9.21143	12.1919	4.4126	11.1528	4.28955	11.9253
3.29834	10.4214	10.9956	9.25244	11.2759	4.72021	12.3628
10.77	10.0727	7.76221	4.86377	11.8364	9.76514	11.9458
8.6167	10.688	10.4077	11.3784	12.479	5.39697	8.90381
4.98682	10.77	4.70654	5.22607	4.45361	5.23975	3.33936
10.0864	10.2983	10.5649	5.00049	11.8364	11.8023	12.4858
9.38916	7.6665	9.31396	8.6167	11.8364	10.6948	9.90186
4.97314	10.2231	9.31396	10.312	7.36572	11.5356	10.0181
5.22607	4.43994	11.3921	10.9819	9.67627	3.32568	12.144
11.4263	11.2964	4.06396	4.19385	3.71533	6.34717	9.0542
9.36182	11.6313	5.47217	10.0659	10.0659	9.27979	3.77002
8.69189	7.03076	4.03662	10.2368	8.85596	10.0181	12.1919
10.3872	11.146	5.23291	10.4077	10.4966	4.22803	9.50537
9.44385	4.44678	9.61475	9.00635	9.93604	5.21924	11.5151
4.80225	4.31689	10.1206	9.82666	9.74463	7.8374	9.17725
4.88428	10.7769	10.7563	10.4146	12.4927	7.24268	11.2007
10.0659	6.88037	8.3501	9.90869	11.8364	3.4624	11.4673
9.4165	11.4058	9.13623	4.89111	11.8364	9.78564	11.2007
10.0727	7.71436	8.3501	4.29639	4.90479	4.39209	11.3784
9.68311	10.5376	10.2368	4.24854	13.2651	10.6401	9.55322
9.77197	11.9868	8.3501	3.43506	10.3188	7.8374	5.67041
4.41943	7.01025	8.3501	6.09424	12.479	3.77002	7.86475
4.80908	8.83545	8.65771	5.43799	11.2964	10.3325	12.0483
7.01025	7.01025	8.30225	11.8023	9.30029	8.81494	4.43311
9.46436	10.312	8.3501	7.24951	9.02686	5.39697	10.7563
5.81396	11.8364	4.80908	9.65576	10.2163	8.68506	5.00049
7.44775	4.6792	9.89502	7.33838	7.72119	6.10107	5.71826
6.88721	4.50146	11.5151	7.16064	10.4419	9.79248	11.7339
9.53271	9.81982	8.3501	7.18115	7.8374	9.61475	4.65186
4.48779	7.01025	9.31396	10.4898	10.77	10.4898	4.62451
5.06201	8.82178	5.60205	10.4761	3.95459	12.3628	12.3081
4.91162	8.83545	4.56982	8.58252	10.7563	10.2915	9.30029
8.97217	8.14502	4.13916	7.76221	10.4419	4.21436	12.3081
7.27002	6.22412	5.27393	7.86475	6.42236	4.1665	12.3081
8.35693	7.01025	9.90186	10.3599	10.0249	4.64502	11.5903
8.30225	4.82275	10.4898	10.0112	10.0727	4.9458	11.9116
8.9585	11.3921	11.1528	4.00928	7.86475	7.8374	5.95068
9.12939	11.8364	9.55322	10.2026	10.189	8.3501	11.3784
3.76318	11.8364	10.5786	8.3501	4.78174	8.3501	11.3784
4.40576	4.72021	12.0483	5.95068	4.76807	4.5835	4.39209
6.6958	11.6724	10.9273	10.7085	11.3716	3.86572	4.39209
7.23584	4.24854	12.2124	7.92627	4.57666	6.88037	11.3579
9.19092	7.8374	10.2095	10.0044	7.8374	9.82666	11.3579
9.63525	11.5083	10.7837	9.2251	9.86768	9.30029	5.22607
7.9126	10.9067	10.0796	6.0874	5.09619	5.23975	9.97705
6.21045	10.5786	9.89502	10.7769	11.4263	10.1001	4.98682
7.67334	11.0708	8.65088	10.0796	4.06396	4.69287	3.96826
5.1167	5.25342	8.104	10.0727	11.4263	4.604	11.5835
7.72803	8.3501	4.80225	9.97705	7.17432	10.0591	11.5835
9.1499	8.3501	9.34814	9.5874	10.3188	8.63721	7.72803
4.43994	4.78857	9.95654	4.74756	4.05029	11.0708	4.19385
4.604	11.8364	6.31299	10.353	4.24854	10.3188	9.73779
4.48779	11.8364	11.0229	10.4898	5.51318	6.32666	4.70654
11.5151	11.1118	7.84424	10.1821	9.31396	4.56299	10.0933
10.9273	11.2485	9.59424	8.30225	9.90186	4.61768	10.0933
9.25244	11.3511	7.646	3.94775	3.61963	4.51514	10.2778
5.26709	10.9273	7.45459	7.67334	11.4263	4.48779	4.84326
4.62451	10.9067	11.2964	5.23291	5.60205	5.49268	7.01025
4.4126	10.9067	11.2964	10.1479	12.7798	10.5718	7.01025
4.03662	10.2095	6.36084	7.84424	10.2095	2.94971	5.54053
5.63623	11.3579	7.08545	5.47217	11.3237	7.9126	4.42627
6.40869	7.01025	2.81299	5.39697	9.65576	10.0727	4.42627
4.79541	7.01025	4.69287	8.66455	11.7271	7.09229	8.39111
10.5923	10.1138	10.5649	10.8315	7.92627	7.8374	7.09229
5.90283	9.99072	11.6313	10.4692	9.5874	5.19873	7.01025
8.4458	8.83545	7.10596	5.26709	10.9273	7.45459	7.01025
11.2075	5.70459	10.0796	8.65771	11.3784	11.3784	10.8521
10.3188	6.48389	6.36084	5.39697	11.3784	4.54248	11.3374
7.11279	6.48389	10.606	7.61865	10.9546	5.90283	10.9273
5.22607	10.1685	10.0659	9.50537	10.5991	10.4214	10.9956
7.18115	10.3325	9.45752	5.23291	10.8589	10.4009	11.5151
5.04834	3.95459	4.47412	5.51318	10.8726	5.65674	9.63525
4.11865	8.3501	7.16748	9.44385	12.4858	7.72803	6.48389
8.85596	8.3501	7.8374	6.10107	10.0659	5.95752	11.0161
4.45361	10.5991	6.48389	6.94189	5.021	11.3579	5.41748
11.146	5.39014	10.4351	10.8862	5.45166	11.5151	4.36475
11.146	10.0317	6.48389	5.021	4.69287	5.95068	10.4692
5.69092	5.88232	6.48389	10.1069	5.36963	10.6743	5.88232
6.47705	4.18018	10.2505	4.42627	10.0112	9.70361	10.312
11.8364	5.36279	7.61865	4.42627	9.45752	3.85889	3.1001
11.8364	7.33154	7.61865	4.78857	10.4624	9.12939	4.59717
9.88135	4.67236	7.61865	10.9956	9.4165	3.42139	7.79639
11.8364	7.09912	4.01611	9.48486	10.1958	3.48975	10.23
11.8364	5.22607	7.29736	10.2163	9.4165	8.98584	9.43018
10.1411	5.70459	4.27588	9.75146	9.5874	5.18506	11.5288
9.81299	9.5874	4.30322	9.53955	10.394	4.89111	11.3579
4.65869	10.3667	5.43799	4.63135	4.89111	4.95264	11.4673
11.8364	5.70459	7.68018	4.52197	9.36865	8.30225	6.34033
6.42236	7.11963	5.27393	12.3081	10.0523	8.9585	9.53271
5.00049	3.90674	4.49463	10.2368	9.1499	11.4263	3.85205
7.61865	7.76221	5.021	11.1392	10.353	11.1665	11.0981
4.63135	9.18408	10.3735	11.4673	9.79248	7.10596	5.48584
10.0727	9.73779	10.2163	11.0161	9.90869	6.09424	11.1528
10.2642	6.48389	9.59424	7.72119	5.60205	10.688	9.52588
3.89307	11.4194	4.11865	10.0044	9.2251	9.43018	10.0181
8.59619	9.63525	11.2075	7.61865	6.07373	7.01025	7.07178
4.54248	3.87939	4.47412	9.38232	10.4077	7.86475	4.80225
3.89307	6.3335	10.3462	10.6196	9.30029	4.80908	10.0727
9.7583	10.9956	9.27979	10.5649	9.30029	9.36182	10.9546
11.1323	10.5581	5.62256	9.90869	12.1987	4.80225	9.32764
2.81299	4.25537	3.85889	4.39209	4.98682	5.22607	5.21924
2.81299	4.61768	6.51807	7.17432	4.03662	10.3394	10.9341
8.13818	8.74658	10.9751	4.39209	12.3081	9.36182	4.42627
8.96533	6.48389	9.8335	11.8159	10.0659	10.7632	10.1274
9.67627	3.21631	6.6001	4.2417	5.67041	9.97705	9.86084
10.8384	9.25928	7.10596	9.63525	5.67041	4.78174	9.55322
6.36084	7.8374	5.81396	8.96533	5.13037	9.88818	9.77881
5.19873	10.9956	5.46533	11.3921	6.09424	4.69287	10.2095
6.36084	6.48389	10.2368	4.95264	5.02783	11.6108	10.4214
6.36084	6.48389	10.5581	2.81299	5.15771	6.68896	4.62451
11.5835	10.9956	11.3579	6.94873	4.15283	10.6948	6.59326
6.1626	11.0161	9.11572	9.97705	9.10205	4.57666	10.5513
4.90479	3.28467	7.98096	9.97705	10.1821	3.83838	10.5513
10.3462	7.33838	10.0727	4.26221	4.19385	3.7085	9.50537
7.42725		11.2759	10.1685	7.80322	5.2124	5.90283
7.42725		9.53955	8.71924	10.0591	5.7251	10.2915
6.06006		4.79541	10.0112	9.89502	4.05029	10.7085
5.66357		10.9956	11.2075	9.97705	4.08447	3.90674
11.6313		9.5874	8.6167	12.4927	9.04053	10.5444
11.5151		7.2085	11.2622	4.32373	10.7837	11.0981
9.90869		7.18115	9.24561	10.7153	10.7427	9.44385
5.00049		7.18115	8.86963	11.6382	6.40869	5.39697
8.01514		4.06396	9.38232	4.604	11.2212	11.0981
10.2095		9.38232	10.7222	9.82666	5.23291	10.4146
8.30225		7.89209	9.45752	4.55615	4.31006	9.82666
5.22607		4.80225	11.2759	9.68311	6.31982	5.39697
4.84326		4.80225	11.9253	6.06689	5.60205	5.39697
9.70361		4.80225	5.00732	10.0181	5.93701	6.31982
10.4692		10.8794	5.07568	7.94678	5.93701	7.56396
9.36182		11.8364	10.5923	11.6108	11.3579	10.6538
11.5151		11.9663	9.94971	9.67627	10.8315	10.3325
8.74658		9.396	11.522	11.9526	10.8315	9.63525
6.68896		11.8364	11.2964	5.39014	8.30225	5.60205
11.0161		10.5649	11.6313	4.89795	9.5874	9.63525
10.0933		10.5649	9.53271	10.1411	5.93701	5.04834
10.9067		9.30029	9.5874	4.80225	5.08936	10.4556
11.5151		9.30029	9.65576	10.9888	10.0659	10.9751
11.4673		9.38232	9.50537	10.2095	5.23291	5.39697
10.8452		9.84033	6.06006	10.0727	10.189	10.9273
11.3579		9.51904	5.23291	9.37549	10.0933	10.3462
11.3579		8.91064	10.4077	9.80615	10.4487	9.64209
11.5288		9.11572	10.1274	4.99365	11.4673	4.8501
7.08545		11.3579	11.2964	4.99365	10.8384	4.30322
4.92529		9.59424	9.31396	4.99365	10.4351	10.0181
4.66553		8.6167	7.80322	10.3735	8.81494	10.7427
10.1069		5.26709	5.80029	12.0962	9.8335	10.7427
6.48389		9.50537	5.49951	4.44678	3.81104	4.39209
5.83447		10.4898	8.3501	4.44678	3.74951	8.82861
9.49854		11.4604	11.5835	10.2368	11.4468	9.86768
4.43311		5.40381	8.3501	11.5356	4.09814	11.0708
10.1206		11.4673	4.80225	9.8335	6.58643	9.56006
5.23291		4.74072	3.81787	9.99756	5.0415	10.8657
7.26318		4.99365	8.11084	9.78564	4.05029	10.1685
9.21826		10.1821	12.1919	10.1753	9.50537	10.0659
10.4077		7.229	4.90479	7.33154	10.4898	4.03662
4.28955		10.5581	4.69287	9.57373	5.80029	9.45752
10.1411		10.7085	9.46436	11.6313	3.96826	3.86572
3.21631		10.9409	9.28662	4.22119	3.64014	3.89307
8.71924		9.77881	10.7085	11.3169	6.13525	10.2095
11.522		5.23291	4.20068	5.29443	4.604	4.27588
9.48486		4.28955	10.6401	10.8657	5.00049	4.64502
3.95459		3.94775	5.13037	10.4556	5.00049	12.1919
10.9956		6.9624	9.59424	10.7222	6.18994	10.2026
8.50732		7.08545	10.1069	11.0435	7.05127	6.36084
9.82666		10.8384	9.77197	7.7417	3.95459	9.36865
11.2075		9.63525	10.7085	6.13525	7.11963	8.90381
9.81299		10.0249	3.34619	10.2095	3.30518	10.6606
7.0376		9.90186	6.40869	6.66846	9.57373	6.36084
11.9253		9.59424	5.29443	10.0796	4.28955	6.70947
10.9409		9.00635	9.84033	11.5151	11.6724	7.10596
5.80029		10.1069	11.8364	12.3628	7.15381	7.09912
11.522		9.56689	5.90967	10.6675	9.77881	9.65576
6.94189		9.99756	7.10596	10.9956	8.13135	11.2964
10.9683		5.2876	5.23975	10.4077	10.1479	10.1753
10.1411		10.1685	5.56104	9.48486	3.73584	9.03369
		9.63525	9.84717	9.48486	5.5542	4.49463
		4.66553	4.91162	9.48486	9.90186	7.98779
		12.1851	8.85596	10.8384	3.98193	6.48389
		12.1851	11.8364	11.5288	3.74268	4.10498
		4.0708	8.09717	7.09229	5.00049	3.82471
		6.09424	8.13135	7.0376	9.59424	9.67627
		3.64014	4.13916	11.522	4.74756	6.48389
		6.51123	5.39697	11.3579	4.37158	9.60791
		9.36865	4.19385	7.19482	4.604	6.10107
		6.8667	7.8374	11.3169	7.11279	7.26318
		9.45752	11.604	6.04639	9.97705	11.2075
		9.26611	10.3325	9.98389	5.63623	8.15186
		9.59424	5.12354	10.6606	7.46143	11.0708
		5.68408	7.08545	10.2095	6.21045	11.0708
		11.2554	4.10498	10.7085	5.49951	4.39893
		4.47412	10.271	10.5581	9.79932	8.65771
		11.3579	10.9956	11.3784	10.7769	9.90186
		11.3579	10.4214	9.5874	10.3667	6.94189
		4.29639	4.146	10.0181	10.1821	9.61475
		6.82568	3.98193	9.0542	3.85889	6.48389
		5.15771	7.72119	4.54248	8.41162	4.2417
		4.80225	3.71533	7.61182	6.98291	7.61865
		4.69287	9.75146	11.4263	6.06689	10.2163
		5.09619	9.26611	10.9819	10.9546	6.48389
		5.7251	4.28955	13.0327	5.80029	7.8374
		11.4741	3.86572	4.52881	2.87451	7.8374
		8.85596	9.68994	9.65576	5.48584	9.43701
		8.65771	7.15381	4.48779	9.396	9.33447
		10.312	5.27393	10.1411	4.56982	9.33447
		9.7583	10.1411	7.09229	9.86768	11.3306
		6.36084	10.3188	4.98682	5.94385	11.3921
		9.96338	10.0181	9.94287	10.0659	5.2876
		9.97705	10.5923	10.0933	9.55322	8.71924
		4.45361	6.22412	10.0864	10.5034	6.48389
		4.3374	8.80811	4.54932	4.51514	4.32373
		8.86279	4.45361	4.57666	7.22217	4.78857
		7.646	8.85596	11.2212	7.09229	4.52197
		9.27295	9.44385	10.7222	3.06592	7.01025
		5.40381	6.354	10.1479	5.63623	4.57666
		9.68994	6.56592	5.50635	4.80908	5.54053
		6.34717	10.5718	11.3784	5.81396	7.01025
		10.2095	5.39697	11.7339	10.353	10.0249
		9.57373	12.356	4.70654		5.27393
		10.312	10.5581	4.70654		4.57666
		5.26709	12.1851	11.3442		10.1001
		10.8589	9.90869	6.07373		4.69287
		6.48389	9.81982	3.42139		11.6382
		10.5649	5.39697	5.41064		4.48779
		9.64209	11.8364	4.89795		4.48096
		10.8247	11.8364	8.03564		5.32861
		10.6538	5.69092	11.2759		5.61572
		4.36475	10.4692	9.60107		12.021
		10.2095	12.3628	5.58154		8.91748
		12.3218	12.3218	9.7583		10.0727
		12.3081	12.3218	11.3579		7.72119
		11.3237	12.4858	8.80811		11.0093
		10.4077	9.97705	5.64307		4.22803
		12.1919	5.60205	4.604		11.6313
		5.22607	5.31494	10.9956		10.7427
		11.9253	12.1987	10.4351		10.7427
		12.3081	9.60791	3.96143		10.3325
		11.4673	5.2876	10.5923		10.3325
		9.77197	9.55322	6.50439		10.3325
		9.94287	4.04346	10.8179		9.98389
		12.3081	6.82568	10.0933		9.91553
		12.3081	8.91748	9.79248		10.2573
		4.69287	4.03662	11.3442		9.21826
		10.4077	10.1821	5.07568		9.21826
		4.83643	10.4282	7.79639		9.16357
		10.2437	10.7563	5.23291		4.46045
		9.16357	10.9819	10.5786		10.688
		11.3101	9.44385	11.522		11.5151
		10.2368	10.2095	9.55322		6.09424
		10.5786	9.89502	4.26221		9.65576
		9.2251	9.19092	9.73779		9.87451
		4.78174	7.55713	12.0894		13.2651
		3.95459	9.63525	10.2026		11.6177
		7.24951	6.47705	10.2026		8.64404
		12.3081	12.1851	4.78174		9.48486
		10.0181	5.479	4.10498		9.62158
		10.1821	9.0542	10.3735		4.83643
		9.96338	9.0542	9.55322		10.9477
		4.95947	4.7749	10.4898		12.4927
		9.45752	5.17822	7.54346		4.52881
		5.67041	11.4263	10.3804		12.4927
		5.13037	7.79639	10.2231		11.6313
		4.04346	4.39209	10.8179		11.0776
		9.65576	10.4624	7.72119		10.8589
		4.47412	10.7222	9.80615		11.1802
		5.86182	9.84717	5.23291		9.89502
		10.0727	12.0552	3.79736		9.65576
		10.7427	10.1616	10.7222		9.75146
		10.4624	11.2759	10.7085		10.4624
		10.3804	3.8999	11.3101		10.8589
		4.56299	5.26025	7.18115		10.8589
		10.4624	11.9253	9.82666		10.8589
		7.81006	10.2437	5.479		11.2759
		5.37646	4.28955	9.61475		9.50537
		5.82764	10.0796	10.9819		9.4165
		4.85693	10.0249	10.9819		4.54248
		11.1392	10.0727	9.396		4.51514
		6.22412	9.25244	11.4263		4.54248
		4.26904	9.36865	9.63525		9.65576
		8.69189	11.4399	9.63525		5.04834
		11.5698	7.23584	12.1987		4.46045
		7.8374	10.3257	7.16064		11.5288
		9.2251	9.17725	7.18115		5.02783
		4.93896	9.21826	10.8794		11.1802
		9.17041	5.06885	9.88135		4.71338
		7.2085	10.8384	10.4761		5.95752
		10.4487	10.0044	9.80615		10.7085
		11.5288	9.53271	9.78564		3.42139
		5.32861	10.1343	9.91553		3.8999
		9.57373	4.56299	10.189		8.72607
		10.0181	9.27979	10.0044		3.76318
		9.1499	9.854	9.97705		11.1118
		10.1343	8.85596	9.97705		7.52295
		10.4009	9.25928	4.11865		8.9585
		3.20264	11.3579	10.6196		8.73291
		9.00635	9.80615	8.77393		9.38232
		10.9546	4.56982	9.50537		10.7085
		9.44385	11.3579	9.91553		10.2095
		3.88623	5.82764	9.42334		9.25244
		11.146	12.3081	10.0796		10.5581
		11.4058	7.08545	9.97705		10.2847
		11.4058	3.77686	6.40869		10.5991
		10.8862	12.3081	10.2231		11.3101
		4.54248	6.36084	9.37549		10.8999
		9.77881	3.78369	7.31787		10.3188
		10.1411	12.3081	11.9937		10.8862
		4.6792	10.1821	10.1343		8.3501
		10.7905	6.82568	10.0659		8.55518
		5.84814	11.5151	5.42432		4.604
		5.8208	4.67236	9.62158		7.08545
		10.0181	12.3081	6.59326		10.0659
		10.8589	10.7222	9.74463		9.95654
		11.2759	10.9683	9.50537		9.98389
		7.80322	12.2398	9.30029		4.70654
		12.3081	10.6675	6.59326		7.7417
		11.3579	4.39209	10.4966		9.25244
		9.97705	7.24951	9.98389		9.25244
		4.79541	5.26709	6.32666		9.25244
		6.85303	10.9956	10.9204		4.56299
		9.81982	3.77686	9.97705		9.34131
		10.2095	3.77686	9.4165		9.17725
		9.84033	7.67334	4.39893		4.98682
		8.3501	5.00049	12.4858		10.312
		11.3784	11.5288	9.73779		10.7769
		4.4126	7.01025	9.31396		11.1255
		4.32373	7.01025	4.80908		9.50537
		5.36279	5.26025	6.08057		9.25928
		9.28662	8.82178	9.8335		6.85986
		8.82861	7.67334	10.0659		8.86963
		6.1626	4.80908	10.8726		10.8862
		9.86768	8.30225	11.3921		10.2095
		10.3667	11.3784	3.82471		10.5581
		10.8042	10.0933	10.9819		6.10107
		9.5874	8.65771	5.29443		10.0796
		7.75537	5.39697	11.4263		5.70459
		9.28662	9.46436	9.91553		12.2534
		9.45752	9.86084	10.3394		7.03076
		7.16064	7.09229	10.0659		10.9409
		7.17432	5.39697	4.59033		11.3921
		6.36084	7.01025	4.57666		11.2759
		6.36084	5.53369	4.50146		5.90283
		6.36084	9.854	9.45752		11.522
		5.90283	9.42334	4.49463		11.522
		10.3325	8.83545	4.49463		9.87451
		8.104	7.01025	4.45361		9.65576
		8.104	11.7749	9.84033
		10.6743	10.6401	10.4624
		4.27588	7.09912	11.3852
		9.80615	9.63525	9.68311
		9.45752	10.0659	9.68311
		6.48389	10.9956	9.68311
		6.48389	6.3335	9.68311
		7.01025	5.80029	9.90869
		8.83545	9.42334	4.52881
		5.39697	5.479	10.6333
		5.56787	10.9477	4.54932
		5.39697	11.2759	7.11963
		5.39697	4.20068	7.11963
		10.9273	9.99072	5.13721
		11.5698	9.13623	9.78564
		7.01025	7.01025	10.5923
		6.04639	6.04639	10.5649
		9.59424	8.94482	10.5718
		6.48389	8.94482	10.0181
		6.48389	6.50439	4.59717
		10.5581	8.66455	5.32861
		7.05127	10.2368	10.3462
		6.48389	9.72412	10.4351
		7.72119	9.78564	7.16748
		9.75146	9.78564	8.75342
		9.91553	9.40283	9.48486
		10.6606	9.67627	10.0591
		9.34814	3.96143	7.91943
		4.35107	3.94775	9.67627
		9.43018	10.8521	10.312
		5.41748	10.0727	8.05615
		4.49463	6.53857	7.24268
		4.604	5.8208	10.1753
		9.30029	7.8374	7.74854
		9.60791	8.3501	4.18701
		4.78174	9.44385	9.90186
		5.47217	10.1821	9.27295
		10.1548	10.7563	10.0796
		4.36475	4.80225	9.44385
		4.85693	9.30029	8.97217
		10.7153	3.4624	9.04736
		4.2417	8.3501	10.2026
		5.00732	5.18506	9.57373
		9.90186	10.0796	8.83545
		11.6724	6.53857	11.0708
		4.43311	9.91553	7.16748
		9.73779	11.0093	5.29443
		9.88818	3.66064	10.5513
		10.1411	6.62061	4.66553
		10.1138	9.37549	8.79443
		10.3257	4.48779	10.5718
		10.3599	10.4419	12.1851
		2.77881	5.54736	4.43311
		7.17432	9.62158	4.15283
		6.18994	3.86572	4.49463
		9.7583	10.77	12.0552
		4.604	6.59326	9.65576
		9.45752	10.6948	11.9458
		9.93604	4.63818	4.57666
		9.77881	10.2505	7.62549
		4.30322	9.86084	5.2876
		9.66943	10.647	4.19385
		7.92627	7.8374	11.7749
		10.3462	10.2505	8.80811
		10.1616	4.35107	11.9253
		10.8726	6.51807	11.939
		6.06006	11.0981	12.1919
		9.21826	3.85205	4.31689
		5.49951	11.5698	10.0181
		6.72314	10.9067	4.54248
		7.11279	10.0659	9.36865
		7.68701	9.60791	7.09229
		8.11084	4.45361	11.4263
		6.354	11.0981	5.2876
		3.91357	7.7417	7.76904
		9.81299	10.9409	7.65967
		10.0659	10.6606	10.5718
		9.72412	10.9751	10.4009
		9.75146	3.64014	9.32764
		9.81299	11.187	7.10596
		7.29053	9.51904	10.0044
		4.39893	4.86377	5.34229
		5.57471	11.0981	3.90674
		11.0093	10.7905	10.647
		9.75146	5.46533	9.42334
		9.81299	9.37549	10.0796
		9.45752	5.10986	11.0161
		4.98682	9.50537	10.1821
		3.96143	6.48389	10.312
		5.17139	9.396	10.5923
		4.78857	7.42725	7.09229
		9.71045	6.48389	12.6089
		10.8931	4.19385	4.53564
		3.48975	5.39014	10.6401
		8.90381	4.7749	4.27588
		10.7017	9.90869	10.5376
		12.3628	5.19873	6.10791
		10.312	10.1753	12.479
		5.52002	9.72412	7.76904
		5.48584	10.606	4.48096
		6.50439	9.77881	12.7866
		9.89502	9.78564	10.3257
		7.24268	3.77686	5.19873
		7.24268	10.1479	10.1548
		3.86572	3.83838	11.522
		3.86572	10.0181	10.4419
		10.4077	4.12549	12.7866
		9.75146	6.47705	9.0542
		5.7251	5.27393	9.0542
		3.96826	5.04834	11.5151
		4.146	10.4692	12.4858
		4.31689	10.3325	4.61084
		3.95459	6.34717	4.61084
		4.86377	8.104	9.89502
		4.86377	9.02002	10.2847
		8.80811	4.27588	8.13818
		11.7476	6.36084	6.13525
		11.7476	7.10596	4.61084
		10.7837	10.3804	10.4077
		4.91162	7.68701	4.604
		4.13916	9.90869	5.896
		5.23975	4.49463	7.2085
		10.271	6.58643	4.54932
		3.71533	7.10596	7.55713
		5.35596	2.81299	5.18506
		6.49072	9.67627	8.95166
		4.99365	10.606	4.88428
		4.99365	6.36084	4.93896
		4.98682	4.11865	4.80225
		7.24951	10.606	9.91553
		11.1255	8.76709	4.80225
		9.98389	4.43311	4.99365
		4.13916	10.2368	10.2915
		4.39209	9.73779	10.1206
		9.60791	9.33447	7.11963
		6.31982	9.80615	5.48584
		7.33154	7.09229	10.6128
		4.37842	2.77881	7.78955
		10.4282	11.4263	5.82764
		10.2231	4.35107	10.1753
		7.24951	6.48389	11.1802
		8.3501	9.46436	4.59717
		9.15674	9.33447	12.7866
		6.46338	9.32764	9.55322
		11.522	3.59229	9.56006
		11.1255	6.08057	10.7563
		9.91553	5.77979	4.89111
		12.1782	5.26709	9.5874
		12.1782	4.2417	7.75537
		8.86963	6.48389	10.4214
		8.3501	4.22119	11.0435
		8.79443	9.69678	11.2075
		11.0093	10.0659	9.55322
		4.78857	5.00732	10.3462
		8.3501	10.189	11.3921
		8.3501	4.78174	7.61865
		8.3501	3.40771	7.16748
		8.3501	7.09912	10.2642
		10.2368	3.86572	11.1528
		6.53857	10.9136	10.9819
		10.2095	9.56006	7.3042
		10.7085	10.2026	4.54932
		9.29346	11.0708	10.5718
		9.63525	4.39893	4.08447
		4.99365	10.7563	5.09619
		10.4077	3.89307	8.77393
		9.30029	10.2505	9.97705
		8.68506	9.53271	12.1782
		4.52197	10.5513	10.0181
		9.61475	3.61963	10.9273
		11.2212	6.37451	9.30029
		5.2124	9.97705	4.15283
		9.16357	9.40967	5.34912
		5.77979	7.59814	4.11865
		5.40381	7.16748	6.89404
		7.90576	5.5542	12.0142
		10.312	9.91553	9.90186
		7.79639	5.2124	3.73584
		4.78857	4.51514	7.24951
		4.57666	10.2915	6.0874
		10.3325	4.31006	12.479
		10.1138	4.61768	9.73779
		5.17139	6.18311	10.2095
		8.2749	9.57373	11.2759
		8.71924	8.91748	9.04053
		8.32275	6.40869	12.3149
		8.9585	9.49854	10.5444
		8.71924	9.55322	9.59424
		8.30225	7.01025	11.0708
		8.30225	10.5923	4.39209
		8.30225	4.80908	4.99365
		8.30908	4.81592	7.94678
		6.24463	8.75342	9.38232
		5.67725	9.78564	3.81104
		3.68799	5.59521	5.09619
		4.22803	7.09229	5.23291
		5.06885	10.7153	9.34131
		11.3784	7.01025	9.44385
		9.75146	6.18994	4.91846
		7.29053	10.4146	4.91846
		10.5513	7.79639	10.8384
		4.59717	7.72119	9.63525
		4.47412	7.72119	9.36182
		5.70459	10.5649	10.8179
		10.7769	10.9751	10.2026
		5.4585	12.4517	10.9751
		4.03662	8.35693	4.99365
		9.25928	8.35693	8.68506
		10.4624	10.4692	7.16064
		10.4624	10.7427	7.78271
		10.4624	4.05029	4.99365
		9.12939	6.40869	4.99365
		9.16357	5.7251	7.85107
		8.74658	9.7583	5.29443
		6.6958	4.22803	9.56689
		3.8042	5.5542	9.21143
		7.34521	11.1802	10.9819
		8.55518	7.0376	10.5581
		4.37158	7.11963	7.74854
		8.3501	5.1167	6.6958
		7.1333	9.8335	10.1206
		4.99365	4.88428	10.9273
		6.03955	8.60303	9.80615
		5.88232	11.7271	9.7583
		4.03662	10.7153	9.44385
		7.09229	8.3501	6.06006
		3.42139	10.7017	10.9341
		9.47803	10.1685	9.3208
		10.0727	7.24951	9.90869
		10.3188	10.2231	10.5513
		9.45752	4.08447	10.5718
		4.51514	9.30029	5.5542
		9.43018	10.9273	9.81982
		9.43018	9.69678	9.55322
		10.2231	9.16357	4.67236
		10.9888	10.0181	9.53271
		4.88428	4.84326	10.9819
		4.69971	3.85889	10.2368
		10.2642	12.4927	9.5874
		10.647	9.48486	5.93701
		7.15381	5.90967	10.1411
		4.74756	9.87451	10.9273
		4.65869	9.45752	7.80322
		5.67725	9.65576	4.19385
		10.688	13.2651	10.8931
		10.688	10.4009	6.51807
		10.5854	7.24268	11.522
		4.80225	7.81689	9.77881
		10.8931	10.7974	12.1919
		10.9204	6.48389	9.10205
		10.7153	4.73389	4.68604
		8.7124	4.73389	7.09229
		10.1479	4.10498	9.97705
		9.21826	10.6675	10.1821
		4.11865	11.6382	3.6333
		5.22607	10.9067	9.91553
		5.22607	11.0981	9.4165
		10.189	10.7153	11.1528
		3.7085	4.05029	4.80908
		5.22607	8.83545	6.04639
		4.95947	9.36182	10.312
		9.8335	11.9116	11.4263
		7.0376	7.08545	5.23291
		4.82959	11.2759	9.71045
		3.82471	4.0708	4.46729
		4.47412	5.23975	5.2124
		10.1821	8.65771	11.4263
		9.56689	10.0249	10.5581
		4.82959	4.84326	10.0933
		7.09229	10.4077	4.56982
		9.45068	5.49268	4.90479
		4.25537	6.68896	10.9341
		11.4263	4.50146	4.22803
		10.7769	9.75146	9.90869
		9.98389	4.98682	9.63525
		4.02295	10.729	8.15869
		10.7837	9.68311	10.5513
		10.8179	10.1753	10.5718
		9.04053	10.3188	9.80615
		11.4263	5.23291	12.7866
		3.68799	6.7915	9.97705
		4.18018	5.71143	10.0727
		3.92041	4.89795	12.1987
		4.28955	4.4126	11.1323
		8.3501	9.79248	9.93604
		10.8315	3.42139	5.86182
		11.1528	10.2437	10.1069
		5.58154	5.40381	10.1821
		8.66455	9.12939	10.1821
		9.78564	10.1821	9.43701
		9.78564	8.73291	11.522
		9.90186	8.40479	10.5513
		10.2368	5.75244	6.08057
		10.4692	10.4419	12.3081
		10.8315	9.5874	7.09912
		4.57666	4.75439	10.9546
		9.50537	4.604	10.3257
		7.8374	4.9458	11.1255
		8.2749	8.55518	4.7749
		8.63037	4.37158	6.40869
		10.1138	4.67236	8.76025
		8.94482	4.65869	4.29639
		5.88232	8.76709	9.52588
		11.3784	4.78857	4.49463
		9.61475	3.78369	8.60986
		9.44385	4.32373	10.0796
		4.82275	11.3784	9.5874
		10.2778	11.3784	10.2163
		10.0933	11.5151	9.16357
		11.3784	11.3648	10.1958
		11.3784	11.0093	5.30811
		11.3784	9.99756	4.80225
		11.5288	11.522	12.3081
		6.34717	9.68311	12.479
		4.66553	11.5288	10.606
		4.91846	4.99365	9.4165
		4.69971	7.33154	10.2915
		7.79639	10.1479	7.20166
		4.28955	5.90283	10.5581
		7.67334	5.30127	10.0727
		10.3804	4.99365	11.0435
		8.65771	10.0659	12.479
		5.23975	10.2163	9.50537
		10.23	8.73291	3.30518
		8.97217	8.74658	5.22607
		11.2759	8.71924	4.68604
		4.35791	8.30225	10.8862
		4.10498	7.51611	10.0591
		10.1479	10.4282	11.0024
		10.2026	6.24463	4.22803
		9.67627	6.24463	4.30322
		4.59033	5.67725	9.94971
		10.5649	5.31494	10.4692
		7.09912	11.1118	6.05322
		10.2026	7.85791	10.8589
		5.58154	9.12939	12.9028
		5.77979	11.4194	9.81299
		8.26123	9.48486	11.3784
		8.26123	9.60791	10.4624
		8.26123	7.26318	11.5083
		9.46436	8.95166	4.13916
		9.54639	9.04053	5.65674
		10.312	7.09229	9.53271
		6.94189	10.7769	8.7124
		10.1206	6.51807	8.15869
		10.1206	9.62842	10.7017
		10.23		11.0229
		11.0161		10.3804
		9.63525		6.40869
		7.54346		9.68311
		11.0708		7.18799
		4.53564		11.4468
		7.26318		7.18799
		10.4009		10.0933
		10.7085		10.8315
		7.8374		7.18799
		7.24268		10.1821
		12.2056		9.65576
		4.42627		5.51318
		11.2964		6.55908
		4.04346		7.67334
		9.44385		8.15869
		9.3208		9.99072
		10.1821		8.58936
		10.0933		9.18408
		10.0933		10.4966
		4.21436		5.27393
		4.11865		9.2251
		9.30029		4.93896
		10.0112		3.96143
		5.50635		5.44482
		5.88232		9.30029
		8.83545		4.80908
		9.60791		9.77197
		9.63525		9.80615
		4.71338		9.98389
		10.2847		3.38037
		10.2915		10.8794
		10.2915		7.34521
		10.1343		11.3921
		10.5444		5.36963
		10.3188		9.52588
		9.62158		10.8862
		9.77881		10.8657
		4.55615		10.9819
		10.4556		9.97705
		4.70654		4.54248
		6.59326		10.1069
		10.0591		10.0112
		10.5034		10.9819
		10.9273		10.7905
		10.7769		9.25928
		7.09229		11.2827
		5.10986		5.70459
		7.09912		9.48486
		6.70264		12.9028
		4.82959		4.36475
		12.7251		9.34814
		3.74951		11.3442
		4.54932		7.05811
		3.79736		11.4468
		7.72119		11.4468
		4.45361		10.3394
		10.9409		5.66357
		9.30029		9.854
		10.5649		9.75146
		9.46436		10.0112
		9.06104		10.0112
		11.0708		4.3374
		11.5972		4.59033
		9.53271		10.4077
		10.2368		10.0727
		3.69482		10.0659
		10.1138		5.2124
		4.26221		10.1958
		10.0727		10.0181
		7.16064		5.27393
		9.63525		11.228
		10.7427		4.71338
		11.4263		4.11865
		4.35107		10.4282
		9.82666		5.15771
		9.73096		6.47705
		9.44385		6.03271
		10.4077		5.08936
		11.9048		10.7153
		10.1274		11.4878
				4.54248
				10.9204
				9.80615
				9.81299
				9.81299
				9.70361
				4.39893
				12.1919
				5.80713
				6.05322
				4.61768
				4.78174
				4.69971
				7.05811
				5.60205
				7.29053
				10.2026
				9.5874
				10.6401
				10.2368
				9.77197
				9.35498
				11.1323
				4.24854
				4.4126
				4.03662
				5.19873
				10.9273
				7.32471
				10.2026
				3.30518
				9.62842
				10.2505
				10.1753
				11.1802
				9.68311
				10.0727
				7.72119
				10.0659
				7.61182
				10.4077
				10.0249
				11.3101
				5.00732
				4.55615
				9.94971
				10.5102
				10.23
				9.96338
				9.69678
				10.0181
				9.55322
				10.5513
				6.01221
				5.021
				5.23975
				10.5513
				10.2163
				10.0659
				10.2026
				9.50537
				11.3784
				6.51807
				11.3784
				10.4077
				10.2915
				9.74463
				9.75146
				11.3784
				11.4673
				7.09229
				11.3101
				10.0727
				8.54834
				11.9116
				10.4829
				9.50537
				10.189
				11.3579
				11.3784
				11.3784
				11.3784
				10.1821
				4.99365
				11.8159
				11.8159
				9.06787
				10.5923
				11.3716
				7.08545
				11.522
				11.5288
				10.8384
				11.5288
				11.522
				10.5513
				5.41748
				10.0864
				8.00146
				8.74658
				7.8374
				7.8374
				9.5874
				11.3784
				4.11865
				10.4009
				9.76514
				9.30029
				11.3989
				11.7339
				9.5874
				10.7358
				6.45654
				4.59717
				5.46533
				9.80615
				11.5151
				10.2915
				3.96143
				10.3667
				10.8589
				10.1206
				9.80615
				5.15088
				10.7563
				11.1597
				10.9819
				9.78564
				7.61865
				8.7124
				7.85791
				9.88135
				10.77
				10.606
				4.69971
				4.4126
				10.5649
				12.3081
				8.69873
				12.6567
				11.8364
				11.8364
				6.06689
				11.8364
				10.688
				9.57373
				12.9644
				9.94971
				10.3804
				11.8364
				8.72607
				12.4995
				9.71729
				10.4146
				7.8374
				10.0727
				11.3716
[truncated: 42 more rows]

## Sheet: Figure_5c
1DLC	GELFrEE	MWCO	SPE	ACN	PEPPI	SEC
-0.31348	-0.97103	-0.97103	-0.67095	-0.97103	-2.00693	-0.97103
-0.12621	-0.33176	-0.67095	-0.0604	-0.62847	-0.31348	-0.7568
-0.33176	-0.5942	-0.0604	-0.36154	-0.47132	-0.69381	-0.67095
-0.97103	-0.5451	-0.48947	-0.48947	-0.85769	-0.5451	-0.5451
-0.48947	-0.0604	-1.51111	-0.97103	-0.31348	-0.97103	-0.0604
-0.69126	-0.67095	-0.5942	-0.31348	-0.5451	-0.0604	-0.48947
-0.13548	-0.7568	-0.33176	-0.5451	-0.47674	0.08431	-0.7592
-0.69381	-0.69381	-0.69381	-0.12621	-0.57973	-0.12419	-0.1912
-0.67095	-0.31348	-0.7568	-0.38437	-0.48682	-0.48947	-0.5942
-0.5451	-0.12419	-0.38437	0.08431	-1.51111	-0.67095	-0.59701
-0.5942	-0.48947	-0.69126	-0.02241	-0.66694	-0.59699	-0.60459
-0.1912	-0.69126	-0.4305	-0.69381	-0.7375	-0.02241	-0.7384
-0.13094	-0.7592	-0.1912	-0.1912	-0.65758	-0.5942	-1.51111
0.08431	-0.1912	-1.01026	-0.13548	-0.69381	-0.97391	-0.65758
-0.57973	-0.78986	-0.65758	-0.29139	-0.46875	-0.28543	-0.75242
-1.51111	-1.01026	-0.7592	-0.69126	0.08431	-0.14167	-0.31404
-0.092	0.09385	-0.97391	-0.5942	-0.02241	-0.3	-0.62847
-0.38437	-0.3	-0.62847	-0.60459	-0.38437	-1.51111	-0.48682
-0.16377	-0.57973	-0.78986	-0.13094	-0.49612	-0.12903	-1.01026
-0.02241	-0.60459	-0.47132	-1.51111	-0.46457	-0.38437	-0.93023
-0.60459	-0.66296	-0.28254	-0.14167	-0.3	-0.23739	-0.19483
-0.72821	-0.97391	-0.49079	-0.4	-0.93023	-0.7568	-0.23739
-0.14167	-0.59701	-0.93023	-0.57973	-0.47759	-1.01026	-0.38437
-0.59699	-0.14167	-0.29139	-0.49079	-0.47	-0.65758	-0.4
-0.49079	-0.54235	-0.30238	-0.27581	-0.14167	-0.33176	-1.27333
-0.54235	-0.49079	-1.27333	-0.65758	-0.48947	-0.49079	-0.76324
-0.4	-0.28543	-0.13094	-1.518	-1.74762	-0.47759	-0.13548
-0.27581	-0.74323	-0.23739	-0.31404	-0.02979	-0.1912	-1.00263
-0.97391	-0.59699	-0.57973	-0.33176	-0.27067	-0.60735	-0.77638
-0.1311	-1.51111	0.04878	-0.02979	-0.5942	-0.69126	-0.12621
-0.29139	-0.16377	-0.31348	-1.01026	-1.01026	-0.4	-0.28434
-0.01842	0.04878	-0.458	-0.97391	-0.28543	-0.57973	-0.54824
0.21709	-0.12903	-0.092	-0.11538	-0.46189	-0.7592	-0.60735
-0.12419	-0.61364	-0.60735	-0.7568	-0.46875	-0.28254	-0.66296
-1.01026	-0.12621	-0.75242	-0.78986	-0.60735	-1.27333	-0.78986
-0.28434	-0.71416	-0.85091	-0.1311	-1.00263	0.22647	-0.61364
-0.20795	-0.75242	-0.62626	-0.59701	-0.82377	-0.4305	-0.99474
-0.31404	-0.60735	-0.20649	-0.28434	0.0463	-0.37143	-0.79357
-0.66296	-0.62626	-0.7384	-0.77638	-0.51188	-0.61646	-0.01842
-0.02979	-1.518	-1.74762	-0.01842	-0.49147	0.04878	-1.17423
-0.43271	-0.458	-0.4	-0.4305	-0.78986	0.2589	-0.72715
-0.28254	-0.02241	-1.00263	-0.23739	-0.49375	-0.13094	-0.54592
-0.50179	-0.13094	-0.12419	-0.458	-0.44488	-0.54824	-0.458
-0.78986	-1.99266	-0.1311	-0.54235	-0.49079	-0.28434	-0.13094
-1.99266	0.08431	-0.12621	-0.71416	-0.52857	-0.458	-0.47132
-0.458	-0.7384	-0.13548	-1.99266	-0.4619	-0.5451	-0.97391
-0.27908	-0.28434	-0.43271	-1.00263	0.04878	-0.21928	-0.49079
-0.4305	-0.23739	-0.54592	-0.20795	-1.10991	-0.52451	-0.61646
0.04878	-0.1311	-0.12903	-0.47759	-1.27333	-1.99266	-0.85091
-0.11263	-0.13548	-1.518	-0.60735	-0.85091	-0.12621	-0.66613
-0.11377	-0.6	-0.71416	-0.28254	-0.12419	-0.71416	-0.73264
-0.08013	-0.72821	-1.40725	-1.17423	-0.88824	-0.30238	-0.74323
-0.65758	-1.27333	-0.52391	-0.66296	-1.42055	-0.35895	-0.37746
-0.05965	-0.18209	-0.7375	-0.54	-1.02439	-0.08013	-0.56938
-0.62626	-0.61646	-0.61364	0.04878	-0.48906	-0.13548	-0.4598
-0.23739	-0.31404	-0.11538	-0.93023	-1.02118	-0.38025	-0.66694
-0.37143	-0.43271	-0.28434	-0.54824	-1.07636	-0.59701	-0.7624
-0.10551	-0.99474	-0.03333	-0.62626	-0.82556	-0.51188	-0.7624
-0.61364	-0.4305	-0.54235	-0.35895	-1.03095	0.0463	-1.07049
-0.4637	-0.092	-0.42674	-0.59699	-1.15158	-0.28366	-1.02118
-1.00263	-0.05965	-0.08013	-1.02118	-0.54824	-0.21754	-0.46875
-0.47759	-0.35895	-0.38447	-0.54592	-0.47248	-0.47132	-0.3
-0.93023	0.11397	-0.2817	-0.08013	-0.66591	-0.32877	-0.6
-0.59701	-0.27444	-1.99266	-1.27333	-1.05641	-0.16377	0.04878
0.00612	0.22647	-0.14167	-0.38025	-0.21754	-0.092	-0.32835
-0.11538	-0.01842	-0.66613	-0.03333	-1.00759	-0.11538	-0.7375
-0.3	-0.65758	-1.02118	-0.21754	-0.85765	-0.05965	-0.66591
-0.60735	-0.76324	-0.67284	-0.05965	-0.48682	-0.13548	-0.49612
-0.54592	-0.45876	-0.34737	-0.37143	-0.38025	0.21709	-1.05641
-0.21746	0.0832	-0.4637	-0.3	-0.44206	-0.62626	-0.54235
-1.02797	-1.03095	-0.59699	0.21709	-0.74348	-0.7375	-0.14167
-0.32988	0.2589	-0.35895	-0.38313	-0.99675	-0.78986	-0.99675
-0.28543	-0.73264	-0.3928	-0.38447	-1.37879	-0.45876	-0.69381
-0.39205	-0.38437	-0.57101	-0.12419	-0.64583	-0.5451	-0.8235
-0.11963	-0.47759	-1.62664	-0.28366	-0.99632	-0.23519	-0.67446
-0.4598	-0.41525	-1.10991	-0.76324	-0.82286	-0.45776	-0.20863
0.09385	-0.52391	-1.02797	-0.092	-0.46818	-0.09804	-0.35895
-0.49643	-0.38447	-0.74323	-1.02797	-0.37143	-0.8235	-0.5451
-0.42674	-0.77638	-1.17423	-0.52391	-0.87149	-0.02979	-0.67446
-0.53676	-0.27067	-0.69043	-0.43271	-1.10652	0.09381	-0.85164
-0.66613	-0.91364	-1.24356	-0.8235	-0.21928	-0.7384	-0.67284
-0.28366	-0.62847	-0.77638	-1.03095	-0.8386	-0.73264	-0.46875
-0.54118	-0.32988	-1.15	-1.40725	-0.9427	-0.61364	-0.87294
-0.37273	-0.53676	-0.66694	-0.53676	-0.17021	-0.52857	-0.49147
-0.85	-0.74323	-0.53676	-0.99474	-0.32877	-0.43271	-0.31348
-0.54824	-0.37273	-1.07636	-1.05641	-1.11457	-1.28261	-0.53676
-0.38447	-0.21754	-0.37273	-0.4598	-1.1	-0.27288	-0.12621
-0.35895	-0.7624	-1.09266	-0.42674	0.40682	-0.72715	-0.61371
0.0463	-0.10447	0.21709	-0.62847	-1.18812	-0.93023	-0.5451
-1.02118	-0.4598	-0.59701	-0.18103	-0.73264	-0.27581	-0.8386
-0.7375	-0.38025	-0.51188	-0.7592	-0.37746	-0.3928	-0.85769
-0.3928	-0.73272	-0.11263	0.00612	-0.91364	-0.66694	-0.84353
-0.27067	-1.05641	-0.54118	0.40682	-0.94286	-0.62847	-1.99266
-0.12903	0.09381	-1.16538	-0.52451	-0.5359	-0.07143	-0.398
0.40682	-0.4	-0.66591	-1.16538	-0.458	-0.57101	-0.8281
-1.27333	-0.49661	-0.49612	-0.57101	-0.51087	-0.52391	-1.15
-0.52451	0.12174	0.08431	0.0832	-0.25789	-0.03333	-0.71416
-0.77638	-0.57101	-0.99632	-0.66591	-0.29231	-0.858	-0.84833
0.22647	-0.5451	-1.02642	-0.4637	-0.18103	-0.75242	-0.92419
-0.50179	-0.7624	-0.28543	-0.39205	-0.61371	-0.29139	-0.57101
-1.16538	-0.32877	-0.61646	-0.16377	-0.44035	-0.06506	-0.27067
-0.66591	-0.54824	-0.4598	-0.28543	-1.38372	-0.5451	-0.88824
-0.03333	-0.28366	-0.5783	-0.91636	-1.00121	-0.38447	-1.03095
-0.30238	-0.79357	-0.92419	-0.7375	-0.48438	-0.6	-0.23739
-0.2817	-0.21015	-0.43661	-0.8281	-1.16538	-1.07049	-0.14361
-0.18103	-1.15	-0.79831	-0.08143	-1.30698	-0.74323	-1.33243
-0.61371	-0.25833	-0.50699	-0.12903	-1.15	-0.56938	-0.48438
-0.57101	-0.66613	-0.85765	-0.61364	-0.36726	-1.15	-0.62626
-0.49661	0.00612	-0.92419	-0.6	-0.95319	-0.54592	-0.02241
-0.21754	-0.37143	-0.7624	-1.15	-0.70194	-0.66613	-0.69126
-0.5451	-0.52451	-1.63167	-1.10652	-0.64894	-0.27067	-0.38447
-0.41525	-0.11263	-0.11963	-0.85765	-1.44231	-0.4598	-1.10991
-0.1528	0.06222	-0.46875	-1.07049	-0.48682	-0.50179	-1.2
-0.38025	-0.7375	-0.49375	-0.75242	-0.54118	-0.99474	-0.85765
-0.74323	-0.20863	0.06222	-0.06506	-0.79831	-0.18333	-1.0906
-1.15	-0.27581	-1.02439	-0.87294	-0.78	0.09381	-0.4637
-0.7568	-0.27288	-1.08085	-0.03594	-0.46614	-0.49643	-1.02797
-0.71416	-0.06506	-0.49324	-0.85	-0.65751	-0.02917	-0.91364
-0.99474	-1.02439	-0.50179	-0.11963	-0.23739	-0.53676	-0.43271
-0.58333	-0.2799	-1.03095	-1.74762	-0.07143	-0.74348	-1.15158
-0.06506	-0.72715	-0.11962	-0.48295	-0.1528	-0.42674	-0.5451
-0.59907	-0.85	-1.07049	-0.52857	-0.59322	-0.79831	-0.46457
0.04632	0.09381	-0.65333	-0.17021	-0.60459	-0.58333	-0.12218
-0.475	-0.66313	-0.49147	-0.61646	-0.58642	-0.15672	-0.59907
-0.92419	-0.65	-0.02979	-0.50179	0.34744	-0.56667	-0.92419
-0.52391	-1.02797	-0.398	-0.11377	-0.28366	-0.49024	-1.28261
-0.17021	-0.00479	-0.46457	-0.91364	-0.57101	-0.47248	-0.54118
-0.09804	-0.02979	-0.94286	-0.20863	-0.47132	-0.18103	-0.52391
-0.589	-0.2817	-0.99474	0.35366	-0.52451	0.40682	-0.45876
-0.47132	-0.74348	-0.66296	-0.40442	-0.94286	-0.1311	-0.48906
-0.52857	-1.10991	-0.16377	-0.5451	-0.48182	-0.49324	-0.24696
-1.0906	-0.91636	-0.91364	-0.30751	-0.65333	-0.8281	-1.26024
-0.7	-0.47132	-1.63167	-0.13094	-0.69126	0.06222	-0.78
-0.23333	-0.54592	-1.42055	-0.30238	-0.44324	-0.01842	-0.5451
-0.22203	-0.79831	-1.35763	-0.38649	-1.40725	-2.00636	-1.12561
-0.61646	-0.27908	-0.77175	-0.5451	-0.12836	-0.51087	-0.97813
0.0832	-0.09804	0.2589	-0.74323	-0.54592	-0.51398	-1.25618
-0.48295	-0.28547	-0.51398	-0.54118	-0.38148	-0.92419	0.35366
-1.44231	-0.43661	-0.85091	-0.15672	-0.99604	-0.22063	-1.22329
0.06222	-0.38313	-0.20795	-0.66613	-0.59699	-0.1528	-0.11538
-0.10447	-0.47248	-0.97813	-0.73272	-0.47674	-0.03594	-0.46479
-0.94286	-1.07049	-0.49661	-1.17423	-0.5451	-0.54235	-0.02979
-0.27288	-0.93023	-0.7624	-0.49324	-1.28261	-1.40725	-0.72821
-0.38313	-1.0906	-1.26024	-0.97813	-0.1912	-0.34286	-0.28366
-0.20863	-0.30751	-0.17714	-0.10551	-0.71	-0.94286	-1.38372
-0.44508	-0.41479	-0.15672	-0.23519	-0.48295	-0.33942	-1.44231
-1.26024	-0.46875	-1.02471	-1.10991	-0.06506	0.09385	-1.07636
-1.40725	-0.03594	-0.48906	-0.09804	-0.3871	-0.14769	-0.60183
-1.10991	-0.92419	-0.47248	-0.27908	-0.50632	-0.46875	-1.03279
-0.6	-1.07636	-0.23739	-0.14361	-0.36339	-0.7624	-1.40725
-0.03594	-0.56938	-0.74323	-0.47537	-0.40575	-0.97813	-1.26024
-0.18209	0.40682	-1.28261	-0.66694	-0.75	-0.5451	-0.25789
-0.5375	-0.29139	-0.38313	-1.28261	-0.67095	-0.73404	-0.40159
-0.72308	-0.18103	-0.33699	0.06222	-1.11457	-0.49661	-0.58333
-0.60183	-0.97813	-0.01842	-0.74348	-0.94286	-0.87149	-0.5451
0.20714	-0.74	0.0832	-0.27288	-0.12903	-0.23333	-0.79772
-0.79831	0.35366	-0.03594	-0.73264	0.08676	-0.79772	-1.11569
0.08676	-0.5783	-0.23333	-0.61371	-0.32621	-0.61622	-0.70382
-0.61628	-0.19839	-0.14361	-0.33198	-0.85091	-1.17423	-0.15672
-0.5783	-0.84353	-0.52451	-1.02439	-1.2	-1.11754	-0.85091
-2.00693	-0.4637	-1.11569	-0.49661	-0.64889	0.04632	-0.36726
-0.29907	-0.85164	-0.27288	-0.59322	-0.18333	-0.14149	-0.49375
-0.73272	-0.85091	-0.54	-0.16965	-1.16737	-0.01463	-0.46818
-1.07049	-0.8281	-0.66313	-1.15158	-1.2	-0.48906	-1.17423
-0.12836	0.04632	-1.525	-0.8386	-0.43171	-1.47647	-0.20227
-0.8386	-0.22203	-1.90635	-0.82727	-0.46875	-0.77638	-0.58723
-0.58723	-0.14149	-0.82182	-0.47132	-0.44488	-0.0625	-0.99632
0.00333	-0.60183	-0.5461	-0.7384	-0.05965	-0.20863	-0.47576
-0.58642	-0.5375	-0.92199	-0.51087	-1.12663	-0.37961	-0.7792
-0.14769	0.21709	-0.58163	0.0463	-0.03333	-0.47092	-1.00759
-0.74348	-1.15158	-0.46875	-0.49643	-0.51398	-0.61371	-0.25676
-0.51087	-0.23739	-0.8235	-0.02476	-0.96538	-0.33671	-0.21754
0.2589	-0.59907	-1.38372	-1.42055	-0.67083	-0.31361	-0.91636
-0.18333	-0.52857	-0.28366	-0.51188	-0.72715	-0.76324	-0.66613
-0.25177	-0.11963	-0.02241	-0.50699	-0.46479	-0.20227	-0.92199
-0.48182	-0.11963	-0.70194	-0.30423	-0.40159	-0.19483	-0.19839
-0.19839	-0.25177	-1.63167	-0.21837	-1.525	-2.19216	-0.74323
-0.87294	-1.40725	-0.5451	0.2589	-0.68	-1.40698	-0.01463
-0.32877	-0.1528	-0.14769	0.08676	-0.36909	-0.46457	-0.56667
-0.92419	-1.25618	-0.47537	-0.27067	-0.61628	-0.4637	-0.14769
-0.404	-0.58333	-0.27042	-0.11263	-0.92604	-0.88265	-0.4305
-0.46818	-1.10652	-0.3	-0.47092	-0.71518	-0.67446	-0.50632
-0.15672	-0.08143	-0.7	-0.87149	-1.42027	-0.44167	-0.77339
0.35366	-0.5451	0.04632	-0.20227	-0.892	-0.17021	-1.02439
0.12174	-0.52935	-1.44231	-0.47248	-0.87813	-0.19839	-1.09619
0.26364	0.00333	-0.58723	-0.32877	-0.36909	-0.98333	-0.03594
-1.33043	-0.5451	-1.09266	-0.03016	-1.07049	-0.02273	-0.37273
-0.20227	-0.54643	-1.2	-0.58723	-1.70233	-0.73607	-0.87149
-0.17714	-0.58677	-0.45876	-1.90635	-0.54311	-0.52935	-0.23333
-0.8281	-0.11538	-1.28966	-0.48182	-0.62847	-0.11377	-0.59322
-0.73404	-0.92419	-1.28966	-0.50632	-1.54512	0.30909	-0.94846
-0.92199	-0.73404	-1.34854	-0.65	-1.25618	-1.25618	-1.17
-0.82727	-0.14361	-0.20227	-0.50179	-0.01463	-0.56975	-1.03279
-0.58163	-0.58571	-0.46818	-0.73404	-0.89277	-0.16032	-0.47132
-0.51398	-0.15672	-1.29804	-0.18333	-0.95	-0.49612	-0.2817
-1.25618	-0.45065	-0.52857	-0.78	-0.38226	-0.19074	-1.70233
-0.23519	-0.44608	-0.78	-0.58868	-0.21571	-1.02797	-0.5375
-0.99604	-0.23519	-0.8281	-1.38372	-0.92419	-0.3767	-0.85
-0.47633	-0.48295	-0.48682	-0.94286	-0.15349	-0.70194	-1.42055
-1.07949	-0.56667	-0.48182	-0.32988	-0.52711	-1.04455	-0.3928
-1.07636	0.20714	-0.2905	-0.94286	-1.17	-1.14419	-0.64889
-0.51188	-0.71	-0.64865	0.26364	-0.43095	0.154	-0.51398
-0.58772	-0.23333	-1.11045	-0.5375	-1.07949	-0.33942	-0.44488
-0.31758	-1.28261	-0.05965	-0.92419	-0.54945	-0.59322	-0.47248
-0.5451	-0.51398	-0.58333	-0.66613	0.26364	-1.03077	-0.59699
-0.08269	0.08676	-0.27908	-0.01463	-0.27288	-0.52121	-0.50179
-1.30698	-0.20795	-0.60459	-0.92419	-0.24696	-0.74323	-1.16538
-1.28261	-0.49324	-0.59322	-0.46818	-0.225	-0.08143	-0.49612
-0.91364	-0.20227	-1.17451	-0.60183	-0.59907	-0.5783	-0.54
-0.40442	0.07901	-0.88824	-0.58163	-1.02632	-0.69057	-0.18209
-0.40159	-0.58723	-0.46479	-0.72308	-0.61032	-0.37961	-0.75242
-0.79772	-0.97813	-1.25618	-1.00095	-0.30263	0.35366	-0.52024
-1.2	-0.10551	-1.45854	-0.1528	-0.57973	-0.27908	-0.50699
0.07901	-1.28966	-0.892	-0.21928	-1.39744	-0.27	-0.47963
-0.54	-0.43163	-0.97473	-1.02326	-1.90635	-0.15745	-0.32877
-0.08099	-0.62963	-0.50179	-0.33699	-0.5451	-1.37879	-0.46614
-0.60149	-0.61371	-0.41933	-1.09266	-0.82727	-0.33654	-1.2
-0.76324	-0.48182	-1.17	-0.85164	-0.17714	0.26364	-0.17714
-0.32988	-1.33243	-1.2	-1.03934	0.21709	-0.38313	-0.67095
-0.12	-0.96538	-0.6	-0.56938	-0.54	-0.66296	-0.4619
-0.08143	-0.16965	0.35366	-0.17714	-1.45854	-0.34	-0.43095
-0.47537	-0.30423	-0.73404	-0.14769	-0.58772	-0.6032	-0.97813
-0.19528	-0.14769	-1.71298	-0.85091	-0.10727	-0.58163	-0.27908
-0.48387	-0.06927	-1.09266	-1.25618	-0.27042	-0.59127	-1.518
-0.59322	-0.82182	-1.17423	-0.25177	-0.81719	-0.30423	-1.90635
-1.15158	-0.8281	-0.89277	-0.45876	-0.76866	-0.84792	-1.54512
-0.06927	-1.28966	-1.26991	-1.00759	-0.58723	-1.02471	-0.99604
-0.225	-0.85273	-0.30423	-0.42213	-1.40263	-1.11569	-0.38125
-0.62847	-0.12419	-1.51236	-0.25676	-0.92619	-1.2	-1.07949
-1.254	-0.28254	-0.48295	-1.03279	-1.01781	-0.65333	-0.0697
-0.38226	-0.94286	-1.39388	0.04632	-1.2	0.14324	-0.79831
-1.2	-1.17	-0.27447	-0.47586	-0.38661	-0.49375	-1.02471
-0.33198	0.0776	-0.91636	-1.2	-0.092	-1.15111	-0.47092
-0.28547	-0.46818	-1.24356	-0.45776	-0.12419	-0.11962	-0.18103
-1.03279	-0.47826	-0.85164	-0.12	-0.22917	-0.10682	-1.51236
-0.20649	0.0463	-1.70233	-0.34737	-0.72222	0.00612	0.26364
0.11397	-0.12	-1.11569	-0.51398	-0.87294	-0.45638	-0.43171
-0.97813	-1.09266	-0.73272	-0.27042	-0.85294	-1.33243	-0.60149
-0.75242	-0.5451	-1.24356	0.01734	-0.08041	-1.19583	-0.34327
-1.09266	-0.44508	-1.37879	-1.13784	-0.07209	-0.00479	-0.47
-0.65397	-0.3928	-0.5375	-0.19839	-0.42125	-1.11569	-1.43784
-0.27444	-0.33198	-0.44508	-0.99632	-0.9093	-0.58868	-0.736
-0.69043	-0.58163	-1.62664	-1.24356	-0.96709	-0.46818	-0.44035
-0.02476	-0.22027	-1.43784	-0.29292	-1.00759	-0.34286	-0.82286
-0.31043	-0.12468	-0.87149	-0.59907	-0.52093	-0.30294	-0.15349
-0.04898	-1.02326	-0.475	-0.58333	-0.59322	-0.1875	-0.05965
-1.54512	-0.01862	-1.03934	-0.52935	-0.48056	-0.45844	-0.94286
-0.30751	-1.11045	-0.43095	-0.46479	-0.5451	-1.27778	-0.7408
-0.66313	-0.77339	-0.15349	-0.40159	-0.97333	-0.17714	-0.27042
-0.60924	-0.30238	-0.37143	-0.67284	-0.07925	-1.53913	-1.16737
-0.54643	-0.47633	-0.58868	-0.43095	-0.0875	0.12174	-0.74348
-0.85765	-0.31043	-0.19839	-0.23333	-0.53488	-0.23739	-0.33671
-0.47586	0.18312	-1.03279	-0.15349	0.21364	-0.58723	-1.17451
-0.73264	-2.00636	-1.03279	-0.56667	-0.28772	-0.40247	-0.72236
-0.78	-1.525	-0.96538	-0.33671	-1.07049	-2.07263	-1.20465
-0.36726	-0.54945	-0.99604	-1.525	-0.41395	-0.48182	-0.57625
-0.67446	-0.12621	-0.97813	-0.79831	-0.34737	0.1814	-0.43404
-0.31636	-0.56477	-0.66357	-0.67095	-0.54235	-0.57892	0.12174
-0.50711	-0.92611	-0.27908	-0.66313	-1.43784	-1.12133	-0.58871
-0.01463	-0.27209	-0.63941	-0.69043	0.09518	-0.3303	-1.11569
-0.59322	-0.65397	-1.30698	-0.24722	-0.38837	-0.14314	-0.34861
-0.96538	-0.27447	0.11397	-0.25789	-1.12663	0.08676	-0.48182
-0.5451	-0.46479	-1.26024	-0.08182	0.07083	-0.05352	-0.61646
0.06322	-0.1	0.20714	-0.75667	-0.46457	-0.90303	-0.38661
-0.27067	-0.99604	-0.92292	-0.41525	-0.16818	-0.68261	0.154
-0.15349	-0.49643	-0.61032	-0.18209	-0.27067	-0.20649	-0.56438
-0.30423	-0.8075	-0.50632	-0.19483	-1.34792	-0.31029	-0.82182
-0.62963	-0.18333	-0.92604	-0.91	0.00488	-1.11045	-0.29139
-0.19483	-0.21233	-0.20355	-0.97813	-0.22222	-1.00263	-0.21571
-0.77175	-0.589	-0.56477	-1.0906	-1.0906	-1.26024	-0.24722
-0.56938	-0.05211	-0.12	-0.3875	-0.0697	-0.04795	-0.3881
-0.91636	-0.03684	-1.17423	-0.08099	0.24333	-0.10727	-0.64746
-0.21858	-0.59389	-1.00759	-0.27981	-0.11963	-0.7624	-0.65
-0.43661	-0.14491	-0.19483	0.1814	-0.35146	-2.44881	-0.58772
-0.56667	-0.08013	-1.24356	-0.96538	-0.23519	-1.09266	-0.72308
-0.42213	-0.85091	-0.91	-1.17	-0.5994	-1.15158	-0.37143
-0.66613	-0.56975	-0.40159	-1.85196	-0.73404	-0.49612	-0.54643
-0.50632	-0.23519	-1.54512	-0.37273	0.81622	-0.6652	-0.30423
-0.99632	-0.16912	-1.03333	-0.54	-0.80349	-0.73272	-0.02476
-0.34737	-0.19528	-0.95859	-0.07209	-0.94095	-0.48947	-1.09266
-0.32621	-0.20649	-0.27447	-1.07949	-0.7719	-0.27209	-0.73404
-0.33699	-0.13566	-0.6652	-0.58772	-0.53676	-1.33043	-1.0963
-0.00479	-0.23944	-0.59879	-0.10682	-0.5451	-0.736	-0.82727
-0.12218	-1.12133	-0.21837	-0.34861	0.22716	-0.11263	-1.03333
-0.32988	-0.16032	-1.45205	-0.29292	-0.28547	-0.8386	-0.06927
0.47705	-0.96709	-0.50217	-0.36726	-0.49612	-1.75714	-0.57892
-0.0697	-0.09222	-1.12561	-0.28547	-0.74323	-1.525	-0.5359
-0.56477	0.154	-0.94694	-0.35146	-0.80145	-0.895	-1.18361
-0.8235	-0.09873	-0.3	-0.70194	-1.1	-0.71	-1.34792
-0.09217	-0.19483	-1.48312	-0.29545	-0.86977	0.25577	-0.13556
-0.58868	-0.49147	-0.24722	-1.00095	-0.44038	-0.37746	-1.48312
-0.27222	-0.87294	-0.54643	-0.58642	-0.75667	-0.336	-0.20649
-0.84857	-0.08182	-0.48976	-0.70182	-0.14051	-0.728	-0.73145
-1.28966	-0.57973	-1.02326	-1.2	-0.3881	-0.34595	-1.45854
-1.28966	-0.10682	-1.10652	-0.32988	-0.52024	-0.19528	-0.03016
-0.22712	-0.42125	-0.32988	0.20714	-0.48936	-0.61379	-0.89277
-1.03095	0.47705	-0.47132	-0.62963	-1.11045	-0.60459	-0.50179
0.21364	-1.24356	-1.254	-0.13556	-1.38	-0.45065	-0.892
-1.17423	-0.70182	-0.72236	-0.12836	-0.59192	-0.62308	-0.34737
-1.03279	-0.8281	-0.65	0.26094	-0.48986	-0.242	-1.15714
-0.16857	-0.04795	-1.13784	-0.5783	-0.34861	-0.57892	-0.58868
0.09381	-0.16857	-1.1711	-0.99604	-0.91	-0.20847	-0.66296
-0.87149	-0.14314	-0.65	-0.475	-0.06364	-0.41525	-0.64107
-0.24722	-0.41684	-0.28547	-1.03279	-0.47955	-0.5451	-0.38226
-1.34498	-0.49375	-0.92199	-0.89277	-1.15714	-0.06154	-0.97333
-0.18333	-0.12903	-0.18209	-1.37879	-1.68167	-0.135	-0.49324
0.12174	-0.70194	-0.32621	-0.59322	-0.94889	-0.22027	-0.20667
-0.38649	-0.44035	-1.04088	-0.325	0.19762	-0.48438	-0.67007
0.154	-0.25789	-0.59464	0.12174	-0.54841	-0.59322	-1.09266
-0.57625	-0.43016	-0.62963	-0.0697	-0.3	-0.27981	-0.91
-0.91	0.06322	-0.4619	0.154	-0.44762	-0.24722	-0.86977
-0.22917	-0.32988	-0.5125	-0.16857	-0.53714	-0.9275	-0.56477
-0.54	-0.73145	-1.112	-0.22917	0.04412	0.1	-0.96709
-0.08182	-0.0697	-1.32594	-1.02817	-0.41489	0.08367	-0.54945
-1.43784	-0.31282	-0.27209	-0.92199	-0.03594	-0.21858	-0.19697
-0.27042	0.11138	-0.40442	-1.12133	-1.12561	-1.34498	-0.37273
-0.64889	-0.4	-0.75242	-0.21233	-0.63883	-1.59851	-1.11045
-0.21233	0.09032	-1.19863	-0.38226	-0.85385	-1.08395	-0.5617
-0.19911	-0.08182	-0.97333	0.24333	-0.35333	-0.27042	-0.36339
-0.09873	-0.66613	-0.22917	-0.11667	-1.18889	-1.37609	-0.39178
-0.59464	-0.65269	-0.64889	-0.43661	-0.95859	-0.66034	-1.53418
-1.11045	-0.12218	-1.26991	0.12	-0.3875	-1.20465	-0.45758
-0.09423	-1.2	-0.8386	-0.19333	0.13788	-0.44085	-0.81719
-0.23333	-0.65	-0.0604	0.05556	-0.30244	0.25714	-0.40921
-0.16965	-0.37273	-0.67446	-0.86977	-0.72308	-0.30588	-0.22222
-0.14361	-0.13556	-0.27447	-0.9093	-1.03333	-0.27059	0.21364
-1.03934	-0.24722	-0.32835	-1.11045	0.08	-0.28235	0.1814
-0.46034	-0.06364	-0.54	-0.54945	-1.53913	0.18333	-0.48682
-0.27667	-0.19697	-1.08085	-0.135	-1.20465	-0.32456	-0.41933
-0.21833	-0.14051	-0.87875	-0.52024	-0.49259	-0.92199	-0.47586
0.76939	-0.64746	-0.21571	-0.41933	-0.21858	-0.02476	-0.64537
-0.64537	-0.5451	-0.73264	-0.72715	-1.35763	-0.37937	-0.98333
-0.21928	-0.84857	-0.43596	0.09385	-1.12663	-0.12836	-1.03934
-0.67446	-0.15246	-0.98333	-0.20667	-0.3875	-0.58642	-0.42286
-0.46479	-0.22712	-0.58677	0.25357	-0.90625	-0.85	-0.325
-0.49324	-0.30851	0.24333	-0.65333	-0.83696	-0.05	-0.80145
-1.00759	-0.64537	-1.34792	-0.21833	-0.10682	-0.20182	-0.32621
0.09518	-0.58868	-0.16032	-0.21571	-1.02326	-0.398	-0.57892
-0.3038	-0.16032	-0.89941	-0.34737	0.03333	-1.03077	-0.21858
-0.41933	-0.37746	-0.22222	0.21364	-0.73607	-0.82182	-0.59464
-0.22027	-0.48906	-1.18361	-0.27209	0.09714	-0.92419	-0.21233
-0.59879	0.00261	-0.34327	-0.97333	-0.47294	-0.05397	-0.96538
-0.49375	-0.21837	-0.99292	-0.892	-0.56383	-0.20667	-0.16857
0.1814	-0.82727	-0.06364	-0.72593	-0.20227	-1.35667	-0.97813
-0.3881	-0.16211	-1.12663	-0.22203	-0.22203	-1.02	-0.50506
-1.12133	0.11125	-0.36818	-0.0604	-0.81489	-0.40159	-1.37879
-0.40575	-0.82683	-0.01463	-0.56477	-0.87614	-0.66575	-0.38852
-0.11257	-0.0604	-0.59322	-0.48947	-0.49324	-0.70412	0.24333
-0.1	-0.5125	-0.8281	-0.80145	-1.17843	-0.21837	-0.32677
-0.97333	-0.97273	-1.71298	-0.97813	-0.39556	-0.46479	-0.0604
-1.33043	-0.37937	-0.47674	-0.79772	-2.22439	-0.0697	-0.94694
-0.54841	-0.94846	-0.56938	-0.13833	-0.91636	-0.0604	-2.00636
-0.16032	-0.60149	-0.86977	-0.94846	-0.89815	-0.54118	-0.42208
-0.06364	-0.75242	-0.21233	-2.00636	-0.92419	-1.17188	-1.29804
0.05556	-0.29655	-0.60149	-0.66042	-0.78088	-0.43908	-0.22917
-0.43404	-1.53913	-0.73089	-0.64746	-0.76364	-1.075	-0.12419
-0.5125	-0.48947	-1.07049	-0.77778	-0.14361	-0.05962	-0.90625
-0.39205	-0.05773	0.06322	-0.72821	-0.59091	-0.6321	-0.76364
-0.47576	-0.29907	-0.66613	-1.01042	-0.28429	-0.64873	-0.59322
0.13788	-1.85196	-0.58772	0.065	-0.74324	-0.11963	-0.06927
-0.83023	-0.325	-0.0697	-0.09217	-0.94889	-1.44063	-0.42213
-1.45854	-0.07143	0.00488	-1.45854	-0.15897	-0.66613	-0.65
-0.41507	-0.46034	-1.53913	-0.06364	0.1814	-0.42125	-0.68
-0.19333	-0.198	-0.97813	0.07083	-0.62335	-0.35614	-0.87813
-0.95714	-1.33243	-0.72308	-1.35763	-1.48312	-0.15738	-1.00121
0.34744	-0.54118	-0.13556	-0.92604	-0.21928	-0.72353	-0.60208
-0.97473	-0.736	-0.22027	-0.65269	-0.13833	-0.50506	-1.08085
-0.70194	-0.41176	-0.37849	0.11125	-0.61143	-0.9	-1.10652
-0.59876	-0.46457	-0.72236	-0.64889	-0.89608	-0.11963	0.11125
-0.86744	0.22654	-0.06927	-0.3881	-1.27534	-0.85	-0.29545
-0.11667	0.07529	-0.11064	-0.28429	-0.42273	-1.20702	-1.02326
-0.04795	-0.11538	-0.01389	0.06322	-0.66897	-1.05366	-1.1069
-0.5451	0.25282	0.1814	-0.3875	0.20714	-0.85769	-0.3875
-0.47955	-0.21932	-0.61379	-0.24762	-0.48219	-0.966	-1.09028
0.11125	-0.51087	-1.53418	-0.30108	0.08542	-0.57234	-0.55208
-0.03684	-0.21015	-0.44206	-0.60149	-0.2549	-1.24356	-0.42125
-0.28429	-0.63883	-1.29804	-0.98333	-0.66216	-0.59048	0.34744
-0.46457	-0.51867	-0.87294	0.07901	-2.16842	0.11397	0.03953
-0.07143	-0.36909	-1.34854	-0.04795	-0.99	-1.10991	-0.59048
0.08	-0.41507	0.21364	-1.43784	-0.6619	-0.21015	-0.94846
-0.34327	-0.97473	-1.48485	-0.23333	-0.42286	-0.22192	-0.95
-0.70593	0.15625	-0.16857	-0.68902	-0.95	0.24545	-0.03333
-0.34737	-0.66296	-0.69522	-0.61379	-1.24356	-0.40921	-0.54444
-0.25833	-0.34737	-0.0604	-0.41507	-0.5449	-1.84211	-0.16377
-0.37037	-0.20216	-1.00095	-0.32621	-0.95606	-1.28904	-0.87797
-0.1036	-0.20667	-1.16737	-0.16818	-0.85	0.29589	-0.42273
-0.3875	-0.15349	-0.45776	-0.1036	-1.54898	-0.7	-0.4473
-0.48947	-0.61628	-0.17021	-0.77175	0.25357	-0.55256	-0.52857
-0.03016	-0.8386	-1.76067	-0.27444	-1.112	-0.4619	-1.02817
-0.7384	-0.49722	-0.59907	-0.19388	0.00811	-1.03279	-0.04795
-0.92199	-0.56438	-1.17451	-0.70714	-0.15224	-0.06364	-0.87018
-0.57892	-1.09619	-0.54945	0.22647	0.17763	0.35556	-0.32988
-0.00227	-0.40575	-0.87614	-0.02476	-0.12903	0.21364	-1.94615
-0.20216	-0.27067	-0.67095	-0.16912	-0.77778	-1.01	-0.50976
-0.3725	-0.01463	-0.64746	-0.37849	0.065	-0.76522	0.07083
-0.39512	-1.54462	-0.69048	-0.12621	0.3141	-0.31167	-0.53714
-0.6652	-0.892	-0.02328	-0.8281	-1.062	-0.66419	-0.02198
-0.36909	-0.36909	-0.59091	-0.0875	-1.54462	-0.67095	-0.14314
-0.36909	-1.20465	-1.12663	-0.63382	-0.67745	-0.71707	-0.49239
-0.65333	-0.94694	-0.38226	-0.76364	-1.4275	-0.67095	0.15625
-1.94615	-0.3875	-0.48936	-0.51618	-0.85769	-0.24348	-0.61143
-0.10682	-0.47576	-0.56667	-0.09873	-0.50619	-0.97813	-0.89815
0.74792	-0.40276	-0.63883	-0.95	-0.68814	-0.14361	-0.82683
-0.10727	0.09518	-0.73607	-0.94889	-1.10938	-0.3439	0.065
-0.42125	-0.45776	-0.07209	-1.12561	0.07901	-0.19697	-1.17423
-0.77778	-1.03934	-2.00636	-0.3725	-0.65397	-0.97473	-0.52451
-0.71	-0.5792	-1.46533	-0.06154	-1.11569	-0.3	-1.18812
0.00488	-0.19388	-0.85273	-0.44038	-0.60492	-0.25542	-0.88306
-0.72715	0.00811	-0.42213	-0.92292	-0.38447	-0.2817	-1.6234
-1.15714	-0.2162	-0.19747	-0.95319	-0.81528	0.11138	-0.97473
-0.15161	-0.15574	-0.96709	-0.38125	-0.30612	-0.23429	-0.68881
-0.57973	-0.7719	-1.94615	-1.44231	-0.9902	-1.29804	-0.99589
0.1381	-0.55172	-0.87018	-0.8275	-0.77241	-0.40442	-0.92619
-0.57892	-1.19863	-1.54462	-0.34327	-0.336	-0.6069	-0.19333
0.046	-0.27447	-0.16818	-0.7624	-0.19259	0.19697	-0.95319
-0.06154	0.00261	-1.335	-1.26024	-0.48182	-0.07632	-0.64865
-0.5461	-0.47	-0.59048	-0.34804	-0.49828	-0.20244	-0.08923
-0.96709	-0.30263	-1.15714	-0.36909	-0.57625	-1.34498	-0.84857
-0.31043	0.19697	-0.83023	0.34744	-0.4473	-0.36726	-1.39388
-0.08182	-1.42055	-0.6967	-1.2	-0.50217	-0.86744	-1.12133
-0.64333	-1.45854	-1.49474	-1.54462	-1.03279	-0.75242	-0.82269
0.05244	-1.062	-1.12133	-0.80349	-1.11569	-0.63333	-0.11667
-0.09548	-0.17714	-1.61784	-0.48	0.74792	-0.16912	-1.74762
-0.32551	0.03372	-0.03016	-0.41867	-0.27778	-0.68	-1.10839
-1.12561	-0.04821	-0.30751	-0.8281	-0.9275	-1.01042	-0.04898
-1.37879	-0.82167	-0.13833	-0.8281	0.35366	-0.1	-0.48947
-0.89815	-0.9566	-1.02817	0.176	-0.55102	-0.45702	-0.46846
-1.34498	-0.62293	-1.112	-0.27067	-0.24762	-0.275	-0.41176
-0.28393	-0.34737	-0.36726	-1.53418	-1.15476	-0.18615	-0.49643
-0.5451	-0.49307	-0.10682	-1.94615	-0.93333	-1.35225	-1.16218
-0.6641	-0.48286	-0.1	-0.33889	-0.53214	-0.07358	-0.15735
0.66129	-1.45205	-0.66042	-1.13	-0.58677	-0.36049	-1.46533
-0.9134	-0.11962	-0.77339	-0.99	-0.54286	-0.23944	-0.38661
-0.95	-1.07602	-1.77556	-0.50976	1.31071	0.13103	-0.73089
-1.20465	-0.19747	-0.80145	-0.5451	-0.621	-0.34327	-0.21837
0.19697	-0.26129	-1.61784	-0.28049	-0.72593	-0.03016	-0.87614
-1.45205	0.24545	-0.68101	-0.07143	-0.48333	-1.14	-1.48987
-0.85164	-0.65389	-1.1069	-0.92199	-0.4	-0.64333	-1.45205
-0.82182	-0.21928	-0.12218	0.17763	-0.96571	-1.29739	-0.44762
-0.34861	-0.67095	-0.4	-0.86744	-0.26786	-0.54945	-0.57973
-0.8281	-0.5451	-0.37273	-0.00479	-0.39178	-0.73145	-0.61379
-0.23529	-0.53804	-0.65269	0.22716	-1.02742	-1.74423	-0.62293
-0.5	-1.145	-1.32594	-1.15306	-0.69048	-0.96765	-0.62293
-0.27209	-0.97333	-0.44848	-0.5617	-0.45538	-0.22439	0.1381
0.176	-1.1	-1.32594	-0.41176	-0.12468	-0.81719	-0.63883
-1.90635	-1.20325	-0.46189	-0.2549	-0.96505	-0.44488	-0.29118
-0.29695	-0.60924	-0.77474	-0.86889	-1.46142	0.29318	-0.71
-1.17	-0.05962	-0.41507	-0.23529	-0.46457	-0.16032	-0.48036
-0.13556	-0.11064	-0.84857	-0.34366	-0.48438	-0.21429	-0.55256
-0.28772	-0.12558	-0.9427	-0.32988	-1.62258	-0.60149	-0.75
-0.44762	-1.00256	-0.82727	-0.46034	-0.66932	-0.59653	-0.7592
-0.29545	-0.22857	-0.90625	0.74792	-0.48	-1.21463	-1.20571
-1.31733	-0.83023	-0.01862	-0.05806	-0.34366	0.20294	-0.47132
-0.15246	-0.73272	-0.04795	-0.7624	0.09655	-0.43419	-0.84419
-0.46875	-0.92604	-0.89608	-0.90625	-0.35616	-0.53196	-0.62807
-0.29524	-0.89277	-0.5617	-0.01389	-0.48036	-0.11377	-0.61918
-0.02917	-0.5461	-0.41642	-0.82683	-0.50976	-0.11257	-1.27534
-0.14314	-0.75	-0.30851	-0.1	-0.66477	-2.41216	-0.37849
-0.09548	-0.92199	-0.25177	-0.16032	-0.09718	-1.07333	-1.53913
-0.528	-0.99632	-0.12404	-1.54512	-1.33673	-0.55172	-0.64894
-1.13784	-0.07925	-1.31733	-0.84857	-0.58871	-0.39531	-1.26172
-0.13833	-1.07049	-0.76364	-0.1036	-0.8275	-0.16857	-0.64687
-0.90625	-0.61143	-1.2	-0.97473	-0.61049	-0.5375	-0.37805
-0.97273	-0.28302	-0.79357	-2.00693	-1.02976	-0.77339	-0.47955
0.17763	-0.27981	-0.06506	-0.11377	-0.58317	-0.07358	0.00588
-0.49722	-0.56975	-0.35	-0.11257	0.76939	0.10189	-0.7192
-0.02476	-1.15833	-0.66706	0.00488	-0.2913	-1.09421	-1.1
-0.12621	-0.52093	0.66129	-0.10447	-0.55	-1.09091	-0.83934
-0.47963	-0.14935	-0.21833	-0.22027	-1.12663	-0.07536	-0.1413
-0.68261	-1.02471	-0.48947	-1.48312	-0.00816	-0.38226	-0.52264
-0.64746	-0.52451	-0.42	-0.57625	0.13226	-0.95122	-0.96216
-0.4	-0.54386	-0.09804	-1.15476	-0.54407	-1.12	-1.39744
-0.37273	-0.66706	-0.79772	-1.17423	-0.93056	-0.02791	-0.8281
-0.44035	-0.25676	-1.09266	-0.225	-0.89556	-0.675	-0.8281
-0.59091	-0.31758	-1.02471	-1.16218	-0.46614	-0.66313	-0.37778
-0.66694	-0.82182	-0.47586	-0.19697	-0.996	-1.34605	-0.34737
-0.78936	0.26364	-0.48955	-1.51236	-0.89181	-0.87182	-0.63941
-1.39388	-0.28393	-0.19697	-0.81719	0.048	-0.56477	-0.92604
0.09873	-0.21429	-1.40263	-0.08923	-1.469	-0.42213	-0.16912
-0.28302	-0.66042	-0.72236	-0.3928	-0.5871	-0.12875	0.01429
-0.8281	-0.48219	-1.07949	-0.11962	-1.71154	-0.68	-0.9134
0.04412	-1.37879	-0.39205	-0.64537	0.15625	-0.04898	-0.7752
-0.34366	-2.00693	-0.81719	-0.35333	-0.20263	-0.30769	-0.92292
-0.50976	-0.4252	-0.27067	-0.42208	0.19032	-0.18209	-0.11053
-0.14493	-0.4473	-0.47826	-1.14	-1.45	-0.65	-1.09421
-2.00636	-0.42213	-0.50976	-0.53714	-1.10345	-0.12419	-1.2
-0.48036	-0.8275	-1.38	-0.69048	-0.95714	-0.25686	-1.35763
-0.38837	-0.675	-1.09028	-0.18333	-0.50244	-0.30851	-0.17805
-0.43095	-0.19333	-0.15246	0.19762	-0.47	0.90789	-0.89759
-0.57115	-0.08923	-0.69545	-0.99589	-0.59048	-0.63883	-0.68101
-0.29828	-1.90635	-0.58108	-1.24356	-0.09423	-0.64865	-1.10823
-0.50244	-0.27581	-0.62195	-0.66216	-0.38288	-0.12	-1.09159
-0.92199	-0.23289	-0.29545	-0.09718	-0.775	-0.5037	-0.24861
-0.52093	-0.68214	-1.56122	-0.95122	-0.45918	-0.68889	-0.92611
-1.02471	-0.34327	0.01429	-0.4473	-0.46034	-0.3875	-0.38837
-0.9427	-0.14314	-1.19314	-0.39556	-0.14091	-1.1069	-0.19
-1.53913	-0.18333	-0.42564	-0.42125	-0.42208	-0.4473	-0.13833
-0.8	-0.39464	0.12174	-0.37273	-0.45957	-1.07636	-0.27447
-1.02817	-0.45758	-0.44035	-0.60208	-0.67368	-0.16512	-1.28966
-0.21013	-1.09266	-0.02473	0.09518	-0.04795	-1.12813	-1.54898
-0.21837	-1.09266	-1.05893	-1.09266	-0.65122	-0.85091	-0.64222
-0.94286	-0.73089	-1.06429	-0.08182	-0.5451	-0.8281	-0.23333
-0.3908	0.72581	-0.41395	-0.29118	0.73714	-0.8281	-0.1
-0.20217	-1.43784	-0.70382	-0.88824	0.65946	-1.15714	-1.525
-0.05962	-0.475	-0.43171	-0.44762	-0.52391	-0.69043	-0.16818
-1.29804	-0.01444	-0.3881	-1.45205	0.02667	-0.41	-0.71684
-0.4619	-0.7592	-0.28772	-0.50711	-0.84419	-0.62963	-0.362
0.24333	-0.41933	-0.3725	0.1381	-0.72308	-0.50632	-0.89941
-0.53729	-0.28429	-0.05962	-0.66357	-0.8	-1.0906	-0.80349
-0.35146	-0.34861	0.19762	-0.39512	1.76667	-0.5451	-0.83629
0.72581	-0.59653	-0.89815	-0.36909	-0.22449	-0.58677	-0.84632
-1.07049	-0.66897	-0.84419	-1.17451	-0.62368	0.22581	-0.65349
-0.37321	-0.48462	0.154	-0.28393	-0.575	0.0832	-0.39817
-0.4473	0.06122	-0.14314	-1.34792	0.015	-0.04237	-0.78936
-0.225	-0.61646	-0.14149	-0.2817	-0.47597	0.00488	-0.70221
0.0058	-0.275	-0.48438	-0.11255	-0.06364	-0.8381	-0.76522
-0.06364	-0.13833	-0.99	-1.30698	-0.19444	-0.20435	-0.66216
-0.08044	-0.72308	-0.52024	0.09032	-0.64107	-0.81429	-0.6087
0.01429	-0.3	-0.92619	-0.83023	-0.46667	-0.9093	-0.69048
-0.33671	-1.02817	-0.41489	-0.87797	0.1381	-0.46614	-0.19388
0.33077	-0.05962	-0.93333	-0.84536	-0.37292	-0.44206	-0.59286
-0.16912	-0.34773	-0.5451	-0.44384	-0.49643	-1.29773	-0.83023
-0.99763	-0.21833	-0.30244	-0.02476	-0.39205	-0.30602	-0.56383
-0.66216	-0.4619	-0.44488	-0.204	-0.56829	-0.94375	-1.68167
-0.88265	-0.03333	-0.11377	-0.61143	-0.78924	-0.28108	-0.8281
-0.41395	-0.32835	0.07083	-0.4	-1.27333	-0.97333	-0.72236
-0.9093	-0.04898	-1.58586	-0.95	-0.18333	-0.9566	-0.8281
-0.00174	-0.30612	-0.37937	-1.17315	-0.8	0.76939	-0.84536
0.25357	-0.03016	-1.062	-0.48286	-0.88	-1.86579	0.20294
-0.21087	-0.57625	-0.35385	0.00811	-0.5617	-0.68101	-0.21481
-0.80145	-0.81429	-0.61918	-0.996	-0.47132	-0.4	-0.48056
-0.44488	-0.68101	-1.15833	-0.44848	-0.47633	-0.7752	-0.77368
0.09714	-0.80145	-0.86744	-0.83696	-2.1898	-0.11377	-0.10682
-0.67368	-0.21858	-0.362	-0.52264	-0.82377	-1.07049	-0.05962
-1.48312	-0.23333	-0.54444	-0.5451	-1.17843	-0.325	-1.01132
-0.20667	-0.2731	-0.775	-0.54444	-1.03279	-0.1	-0.97407
-0.32958	-0.87797	-0.97692	-0.59389	-1.14312	-1.33913	-0.45
-1.518	-0.89667	-0.94889	-0.63333	-0.85769	-0.68313	-0.64583
-0.12186	-0.37805	-0.94889	-0.5871	-0.10345	-0.85278	-0.13548
0.19032	0.17763	-0.42198	-0.9566	-0.22051	0.03061	0.0058
-0.07925	-0.64687	0.09714	-0.42949	-1.38636	-0.72593	-0.89181
-0.59048	-0.41489	-0.59286	0.00411	-0.69048	0.1381	-0.47597
-0.52935	-0.8	-1.0069	-0.59048	-0.13103	-0.63941	-0.94889
0.12174	0.08889	-0.425	0.16512	-1.09159	0.19756	-1.07049
-1.05248	-0.20741	-0.68814	0.19032	-0.88788	0.2381	-1.30698
-0.31536	-0.00227	-1.15476	-0.41489	-0.92917	-0.41642	-0.62833
-0.30612	-0.11962	-0.34634	-0.68214	0.35789	-0.51304	-1.13043
0.15625	-0.32988	-0.14091	0.04412	-1.09619	-0.93144	-1.1711
-0.95	-1.03462	0.26364	-1.26458	-0.29398	-0.57826	-0.62368
-0.675	-0.17681	-0.39556	-0.44048	-0.3284	-0.01071	-0.89608
-0.23739	-0.51304	-0.52935	-0.95714	-0.4	-0.42368	-0.34318
-0.30263	0.11125	-0.53488	-1.31733	-0.21471	-0.58611	-0.63525
-0.41176	-0.39205	-0.7752	-0.68101	0.09873	-0.95859	-0.11064
-0.52451	-0.8281	0.176	-0.07826	-1.10217	-0.09548	-0.20435
-0.05962	0.31026	-0.325	-1.20465	0.22308	-0.18077	-0.08
-0.05962	0.76939	-0.48	-0.20217	-0.25909	-0.80308	-0.60183
-0.19259	0.03333	-0.83382	-1.15714	-0.26923	-0.73235	-0.45114
-0.07358	-1.29804	-0.87813	0.09714	-0.23333	-0.09432	-0.60459
-0.66706	-0.02917	-0.40276	-0.71	0.02581	-0.66591	-0.22026
-0.88473	0.44483	-0.79266	-0.70221	-0.46034	-1.03934	-0.34366
-0.23448	0.55667	-0.86889	0.22581	-0.46457	-1.12419	-0.15246
-0.52024	-0.0875	-1.16338	-1.20325	-0.46457	-0.21233	-1.04088
-0.12558	0.22581	-0.33008	-0.35385	-0.33939	-0.84545	-0.22162
-0.20263	-0.75588	-1.34605	-0.82182	-0.49147	-0.49775	-0.61111
0.55667	-0.07358	-1.16535	-0.08906	-0.94375	-0.78333	-0.79772
-0.94375	-0.20847	7.36191e-17	-1.6234	-1.26458	-1.20476	-0.95714
0.02667	-0.08906	-0.95	-0.82182	-1.18478	-0.23333	-0.63609
-0.54933	-0.59464	-0.47963	-0.55102	0.48966	-0.69381	-1.17423
-0.48	0.02581	-1.11457	-0.14314	0.05541	-0.79184	-0.35333
-0.34773	-0.09429	-0.6187	-0.96709	-0.17222	-0.5451	-0.56975
-0.51304	0.10822	-0.28302	-0.05962	-0.43889	-1.0963	0.04412
-0.76866	-0.81556	0.0139	-0.1027	-0.29744	-0.36909	-0.58163
-0.62258	-0.35714	-0.02476	-0.7	-0.8	-0.36909	-0.93333
-0.44561	0.06458	-0.68902	-0.60183	0.66129	-0.06927	-1.77556
-0.32988	-0.02328	-1.10823	-0.51639	-0.82683	-0.45114	-0.67095
-0.45758	-0.95319	-0.64222	-0.92558	-0.14426	-0.55579	-0.35146
-0.37937	0.1814	-0.20667	-0.15686	-0.76765	-0.07879	-0.62195
-0.05806	-0.05962	-0.21858	0.33077	-0.54429	-0.22857	-0.30263
-0.22857	-0.44384	0.25282	-0.19747	-1.62128	-1.15366	-0.41538
-0.84532	0.05176	-1.08808	-0.78936	-0.64688	-1.33043	-0.19231
-0.45114	-0.48196	-1.09689	-0.49375	-1.24	-0.12558	-0.92941
-0.68814	-0.13514	-0.38837	0.10606	-1.04615	-1.04943	-0.2549
-0.19697	-0.21087	-0.6187	-0.21858	-0.6404	-1.09266	-1.45
0.02857	-0.68889	-0.44762	-0.02917	-0.15385	-0.92857	-0.62963
-0.93144	-1.1069	0.1381	-1.34605	-0.60678	-0.21087	-1.62258
0.86604	-0.36286	-1.01132	-0.336	-1.09028	-0.98913	-0.77778
-0.58108	-0.07813	-0.1027	-0.36818	-1.50789	-1.1	-0.66613
0.16512	-0.14314	-0.51087	0.11397	-0.496	-1.15484	-1.33673
-0.07826	-0.72593	-0.68	-0.33623	-0.61286	-0.01212	-0.38148
0.33898	-0.34366	-0.736	-0.97407	-0.63889	-0.41489	-0.77209
-0.3	-0.59876	0.015	-0.67007	-1.63774	-0.21111	-0.23056
-0.22105	-0.60208	-2.05	0.30506	2.11471e-17	-0.26364	-0.44483
-1.38372	-0.88265	-1.20465	0.01429	-1.08039	-0.75667	-0.34286
-0.35333	-0.63941	-1.34854	-0.48906	0.05556	-0.06364	-0.44384
-0.45333	-0.12969	-1.34854	0.2878	-0.19302	-0.35714	-0.59389
-0.23188	-0.01759	0.00811	-0.67095	-0.13556	-0.41892	-0.79184
-0.53714	-0.26364	-0.38025	0.12174	0.34493	-0.14314	0.06458
-0.8281	-0.67095	-1.01509	-1.62258	-0.18696	-0.75556	-0.27714
-0.08026	-1.22329	-1.01429	-0.85091	-0.54839	-0.89277	-0.14
-0.63837	0.02097	-1.17315	0.08542	-0.47273	-0.69522	-0.6027
-0.66042	0.29589	-0.42125	-0.08	-0.50308	-0.92174	-0.18222
-0.16786	-1.26172	-0.078	-0.10625	-0.5792	-0.70351	-1.34583
-1.09266	0.11404	-0.39512	-0.27667	-0.00682	0.35849	-0.88788
-0.05773	-0.20395	-1.469	-0.16053	0.07778	-0.05962	-0.74722
-0.92292	-0.66419	-0.35714	-0.25833	0.64483	-0.0025	-1.09091
-0.17907	0.21364	-1.39744	-0.8377	-0.04898	-0.95	-0.21087
0.07083	-0.29077	-0.8275	-0.5451	0.85484	-0.43016	-0.4
-0.62807	-0.61111	-0.21928	-0.57892	1.376	-1.21591	-0.41395
0.35789	-0.66313	0.00612	-0.9134	-0.54444	-0.28	-0.17907
0.2973	0.12174	-0.02476	-0.04898	-0.3439	-0.56438	-0.05946
-0.41684	-0.38226	-1.15158	-0.37937	-0.0662	-0.05773	-0.15405
-0.44038	-0.1	-0.31517	-0.56667	-0.5461	-1	-1.34242
-0.15686	-0.26364	-1.30992	-0.6483	-0.17111	-0.77321	-0.66897
0.53556	-0.53592	-0.38222	-1.09028	-0.44384	0.05111	-0.26977
0.22581	-0.13094	-0.14314	-0.28302	-1.01429	-0.4475	-0.70194
-0.858	-0.47963	-0.99763	-0.81017	-0.37805	-0.2975	-0.47632
-0.22222	-0.61379	-0.92604	-0.375	-0.48682	-0.7592	-0.49511
-0.51188	-0.55256	-1.10938	0.55667	-0.47273	-0.03451	-0.924
-0.42208	-0.4388	-1.68167	-0.12826	-0.28393	-0.20217	-0.29077
-0.11962	-0.9093	-1.14545	-0.09804	-0.32958	-0.85294	-0.12903
-0.02791	-0.16066	-0.76324	-0.03451	-0.475	-1.23514	-0.53729
0.31026	-0.05245	-0.61628	-0.23739	-0.02476	-0.22203	-0.24783
-0.63382	-0.28261	-0.69881	-1.29157	-1.59844	-0.53878	-0.12558
-0.84353	-0.47955	-1.33043	-0.84833	-0.41538	-0.05962	0.046
-0.59389	-0.32958	-0.89759	-0.59091	0.03953	0.22647	-0.33623
-0.64873	-0.09709	0.02667	-0.50357	-1.05667	-0.94889	-0.86889
-0.79357	-0.69381	-0.50577	-0.22162	-0.23056	-2.34767	-1.00095
-1.16535	-0.63837	-0.92558	-0.55256	0.22581	-0.67838	-1.01429
-0.12468	-1.53418	-0.42208	-0.87901	0.16512	-0.33167	-0.28429
-0.37419	-0.34118	0.19697	0.76939	0.165	-0.20795	-0.63846
-0.30588	-0.83382	-0.47429	-0.47826	-1.41163	-0.59333	-1.16341
-0.44848	-0.12621	-0.31043	-0.57973	-0.54653	-0.44762	-0.67143
-1.53418	0.33898	-0.95484	-0.66419	-1.22273	-0.61111	-0.69545
-0.14091	-0.40288	-0.50711	-1.16535	0.06222	-0.24783	-0.26923
0.82917	-0.25915	-0.65	-0.92115	-0.78333	-0.80349	0.19032
-0.28261	-1.51236	-1.13279	-0.05962	-0.30204	0.17303	0.12727
-0.12826	-0.34286	-1.24	0.13788	-0.35385	0.775	-0.32958
-0.30156	-0.27667	-1.62258	-0.1413	-0.44146	-0.9425	-1.469
-0.81556	-0.70221	-0.18095	-1.39744	-0.14	-1.00217	-1.20909
0.10822	-0.23529	-0.12969	-1.06845	-1.16341	-0.70382	-0.575
-2.1898	-0.16784	-0.88265	-1.40263	-0.84857	-0.18615	-0.02791
0.26094	-0.97813	-0.72903	-0.32958	-0.37937	0.44706	-0.30488
-0.94889	-0.54841	-0.50619	-0.25161	-0.49528	0.3102	-1.062
-0.94889	-0.77677	-0.21932	-0.30612	-0.98889	-0.22917	-0.63103
-0.87797	-0.13548	-0.61371	-0.27447	-1.05783	-0.15686	-1.15756
-0.31233	-0.93985	-0.41176	0.06122	-1.40845	-0.13556	-0.68814
0.09032	-0.74286	-0.46614	-0.20395	-0.65349	-0.82727	-0.22857
-0.30526	-0.25228	-0.49643	-0.00682	-0.92941	0.30833	0.44483
-0.48182	-1.02471	-0.6598	-0.22857	-0.24464	-0.11429	-0.6375
-0.1	0.07308	-1.2	-0.06927	-1.15196	-0.79861	-0.51618
0.03333	-0.78088	-1.95	-1.45	0.09211	-0.17826	-0.42
-1.09159	-0.41	-0.57625	-0.28772	-1.01429	-0.60909	0.66129
-0.58677	-0.6973	0.07778	-0.28261	-0.18095	-0.89524	-1.22059
-0.05946	0.14138	-0.09718	-0.42273	-0.47024	-0.41176	-0.67368
-0.57241	-0.69048	-0.61111	-0.39178	-0.19231	-0.33725	-0.34211
0.09381	-0.1311	-0.75588	-0.11064	-1.13016	-0.89815	0.02581
-0.19747	-0.94375	-0.49239	-0.5461	-0.50667	-1.02857	0.03333
7.36191e-17	7.36191e-17	-0.47132	-0.08269	-1.01781	0.44483	-0.43243
-0.68077	7.36191e-17	-0.67095	-0.18222	-0.02029	-1.02195	-0.06364
-0.19388	-0.01862	-0.02917	-0.12218	-0.9275	-0.36923	-1.30536
-0.39817	-0.28913	-0.07826	-1.54127	-0.50444	0.55667	-0.97692
-0.5617	-0.00479	-0.37037	-0.30156	-0.93023	0.07901	-0.14769
0.12174	-0.78333	-0.56829	0.02051	-1.02547	-0.192	-0.19259
0.07529	-0.64865	-0.996	-0.87018	-1.13103	-0.18085	-0.92199
-0.49828	0.12857	-0.29118	-0.9427	-1.65238	-0.61957	-1.15476
-0.26	-0.46207	-0.336	-0.73607	-0.34769	0.0058	0.015
-0.61143	-0.47537	-0.22857	-0.18095	-1.758	-0.74286	-1.38636
-0.12186	-0.3908	0.01607	-0.19	0.49067	-1.13784	-0.00479
-0.53596	-0.39817	0.06042	-0.42407	-1.24712	-0.5451	-1.38
0.065	-0.37037	-0.61143	-1.464	-0.82167	0.21546	-0.42949
-0.86977	-0.9275	-1.09091	-1.51774	-0.44	-0.16588	-0.49259
-0.11255	-1.05263	-0.52093	-0.41522	-0.15882	0.09714	-0.58571
-0.60249	-1.13636	-0.94846	-0.13566	-0.93303	-0.15349	-1.13784
-0.60208	0.0139	-1.69815	-0.21481	-1.35821	-0.49722	-0.86744
-0.52093	-0.55443	-0.1311	0.09381	-1.12727	-0.15246	-0.54933
-0.34286	-0.92647	-0.9093	-1.1069	-0.32542	-0.52059	-0.16786
-0.72593	-0.5617	-0.48406	-0.47963	-0.6087	-2.48451	-1.54462
-0.44384	-0.33623	-0.80349	-0.02198	-0.63382	0.40385	0.00488
-0.3	-0.15397	-0.87901	-0.71136	-0.95122	-0.48682	-0.28772
0.055	-0.51639	-0.59663	-0.037	0.06154	-0.58966	-0.41
-0.61829	-0.50976	-1.11457	-0.23043	0.2878	-0.98889	-1.14802
-0.17241	-0.67095	-0.81017	-0.0662	0.08077	-0.4589	-0.67095
-0.79762	-0.20049	-0.00479	0.02909	-1.112	-1.2	-0.73235
-0.996	-0.14314	-0.11429	-0.54643	-1.6234	-0.31538	-1.06576
-0.48906	-0.14314	-0.5451	-0.04857	-0.98057	-0.32551	0.09714
-0.8275	0.07037	-1.05538	-0.68	-0.4125	-0.48462	-0.57241
0.05176	-0.41892	-1.40494	-0.69522	-0.74722	-0.71207	-0.83476
-1.20714	-0.66667	-0.83934	-1.01429	0.06042	-0.54933	-0.18125
-0.13514	-1.1711	-1.06845	-1.09619	-0.7625	-0.49189	-0.94
-0.8075	-0.48682	-0.13094	-0.22222	-0.52424	-0.92199	-0.21833
-0.55443	-0.22162	-0.20395	-1.03333	-0.92222	-0.67446	-0.97273
0.06458	-0.77143	-1.145	-0.31282	-1.00759	-0.27067	-0.66419
-0.78333	-0.92292	-1.09159	-0.64107	-0.49388	-1.53548	-1.03279
-0.47632	-0.22917	0.40682	-0.66706	0.25833	-2.00693	-0.41489
-0.12	-0.65333	-0.10863	-0.20649	-1.44063	-0.49612	-0.62387
-0.41216	-0.68	-0.50179	-0.89608	-0.25273	-0.28547	-2.00196
-0.48286	0.35789	-0.57973	-0.49259	-0.87149	-0.21932	-1.27333
-0.54386	-0.43676	-0.85294	-0.89815	-0.48906	-0.5451	-1.13016
0.14138	-0.33889	-0.19333	-0.14091	-0.38649	-0.72113	-1.57436
-1.09091	0.74792	-0.86768	0.17073	0.24545	-1.12342	-1.45741
-0.35714	0.23359	-0.5451	-0.94694	-0.7439	-1.1	-0.6619
-0.7234	-0.11691	-0.95	-0.52835	-0.07813	-0.04348	-0.79545
-0.23944	-0.49259	-0.95593	-0.66207	-0.26364	-0.98966	-0.06939
0.10175	-0.03902	-0.07925	-1.17423	-1.07049	-1.16	-0.45957
-0.07358	-0.38095	-0.85	0.44483	-0.58261	0.26094	-0.8
-0.48095	-0.10845	-0.47576	0.66129	-0.3725	0.06458	-1.28966
-0.72571	-0.66694	-0.43016	-0.71053	0.05128	-1.07049	-0.31549
-0.5451	-0.70714	-0.4388	-0.71518	-0.63594	-0.48286	-0.67095
-0.67284	-0.77474	0.0463	-0.97692	-0.22	-0.2339	-0.81556
-0.07742	-0.21757	-0.16786	-0.27714	-0.43978	-0.0604	-0.58043
-0.10606	-1.20571	-0.10566	-0.18	-0.8825	-0.0604	-0.52093
-0.16818	-0.21143	-0.04898	-0.93333	-1.05844	0.055	-0.60492
-1.4275	-1.14545	-0.23519	0.20455	-0.27209	-0.08182	-0.13514
-1.2	0.47333	-0.90299	-0.844	-0.44488	-1.51236	-0.70444
-0.34318	-0.02473	-1.26923	-0.35385	-0.71546	-1.14848	0.19697
-0.5037	-0.575	-0.28816	-0.198	-1.28571	-0.61032	-0.83651
-0.32988	0.09328	-0.95579	-0.32542	-1.13	-0.2799	-0.77241
-0.49239	-1.09421	-1.63167	-0.19259	-0.79355	-0.18222	-0.12826
-0.475	0.00488	-1.85196	-1.01702	-0.64687	-0.30612	0.35789
-0.088	0.015	-0.51304	-0.48438	-0.24783	-0.8375	-0.81017
-0.42949	-0.47586	-0.40962	-1.13279	-1.36	-0.6875	-0.7752
-0.66897	-0.28772	-0.78333	0.4303	-0.57353	-1.13	-0.98571
-0.92604	-0.06939	-0.47955	0.01607	-0.35581	2.11471e-17	-0.90314
0.00811	-0.41395	-0.4	-0.23448	-0.47132	-0.5125	-0.8281
-0.252	-0.02791	-1.49474	-0.38837	-0.92115	-1.03462	-0.8275
-1.20325	-0.18222	-0.1925	0.604	-0.26216	-0.15481	-0.07358
-0.1311	-0.24783	-0.22449	-1.24	-0.92597	-0.15481	-0.15238
-0.6598	-0.64873	-0.5375	-0.15238	-0.78065	-0.28393	-0.07742
0.015	-0.69795	-1.32386	-0.26923	-1.27333	-0.69795	-2.05
-0.47248	-0.49147	-0.66419	-0.79545	-0.23529	-1.34242	-0.58261
-0.40962	-0.44488	-0.32988	-1.61714	0.08393	0.12795	-1.3375
-0.15397	-0.31852	-1.26172	-0.67095	-0.03016	-0.0835	-0.573
0.5932	-0.16053	-1.2675	-0.75588	-1.0995	-1.06845	-0.15686
-0.892	-0.95122	-0.67095	-0.79357	-0.34737	-0.02667	-0.30244
-0.98902	-0.63382	-0.43488	-0.32368	-0.14955	-1.08085	-0.54407
-0.73607	-0.85904	-0.9275	-0.59879	0.95185	-0.11962	-0.05962
-0.14064	-0.33008	0.03333	-0.06939	-0.50609	-0.14314	-0.05962
-0.08906	-0.59714	-0.95714	-0.55588	-0.42656	-0.14314	-1.59844
-0.9566	-0.71958	-0.67095	-0.14314	-0.28261	-0.14314	-0.16032
0.24545	-0.28276	-0.74857	-1.00284	-0.61389	-0.91364	-0.39796
0.11125	0.046	-0.71684	-0.05962	-0.45909	-0.24771	-1.24725
-0.33459	-0.49828	-0.11667	-0.85769	0.01429	-1.18421	-0.72903
-0.5451	-0.8	-0.60249	-0.41395	-0.29091	-0.92432	0.90789
-0.64684	-0.96505	-1.33913	-0.05962	-0.17015	-1.09266	0.14138
-1.1	-0.98333	-0.31029	-0.07358	-0.56481	-0.33623	0.07308
-0.52059	-0.34752	-0.89941	-1.08706	-0.6725	-0.22222	0.055
0.44483	-0.95859	-1.61784	-0.68814	-0.97391	-0.29667	0.03061
-0.34194	-0.82182	-0.16912	-0.20263	-0.58788	-0.74231	-0.94375
-0.47826	-0.23191	-0.55172	-0.13514	-0.66042	-0.344	-0.41892
-0.33889	-0.72903	-0.16965	-0.07925	0.764	-0.27273	-1.01781
-0.34	0.43333	-0.60208	-0.22105	-1.53418	-0.5	-0.4619
-0.0875	-0.67284	-1.43015	-0.43016	0.82917	-0.72989	-0.69048
-0.09718	-1.35763	-0.88788	-0.34318	-0.67966	-0.63103	-0.3
-0.00909	0.13788	-0.88	-0.63525	-0.92778	-0.59907	-1.19444
-0.15224	-1.15476	0.02581	-0.62195	-1.476	-1.46735	-0.96757
-0.95122	-0.58642	-1.09421	0.40714	-0.53171	-0.92439	-0.99
-1.27534	-0.75667	-0.99717	-0.19444	-0.41915	0.25282	-0.27667
-0.87812	-0.33459	-1.07049	-0.58108	-0.66667	-0.22353	-1.16535
-0.66623	-0.09104	-1.03077	-1.09318	-1.00185	0.00849	-0.27209
-0.58043	-0.30244	-0.29744	-0.34906	-0.41231	-1.48824	-0.68077
-0.42273	-0.05	-1.00121	-0.03684	-0.07826	-0.29118	0.51905
-0.36923	-0.12143	-0.97167	-0.08026	-0.11667	-0.12903	-0.84912
-2.22439	-0.67536	-1.07447	-0.15926	-1.13043	-0.13833	-0.5451
0.752	-1.54512	-0.54865	-1.54898	-0.23191	-0.59291	2.11471e-17
-0.14051	-0.48947	-0.19	-0.51304	-0.17333	-1.01923	-0.59091
0.40526	-1.09091	0.055	-1.19444	-0.59318	-0.15	-0.40889
-0.33784	-0.03486	-1.47771	-1.48485	-0.16818	0.74792	-0.34348
-0.01196	-0.28272	-0.5859	-0.49286	-0.07632	-0.46667	-0.65517
-0.24762	-0.2913	0.05217	-1.13043	-1.5918	-0.99604	-0.33465
-0.94095	0.0058	-0.60278	-0.39123	-0.44048	-0.12969	-0.73264
-0.60492	-0.39178	-0.55208	-0.97273	-0.03333	-0.47903	0.25556
-1.02923	-0.51522	-1.63774	-0.17073	-0.22105	0.14314	-1.17423
-0.65241	0.00244	-0.22105	-0.07143	-0.55208	-0.97778	0.22581
-0.6027	-0.07826	-1.13043	-0.16136	-0.43092	-0.89375	0.02667
2.11471e-17	-0.22449	-0.575	-1.07049	0.15455	-0.2283	-0.15526
-0.82683	-0.08026	-0.92025	0.02667	-1.46	-0.94694	-0.9566
-1.74762	-0.69667	-0.8	-0.07632	-0.74194	-0.20216	0.01607
-0.78088	-0.53714	-0.81429	-0.15405	0.2875	-0.51639	-0.94
0.90789	-0.18654	-0.37419	-0.46538	0.12	-1.20714	-0.67536
-0.32988	-0.285	-0.362	-0.2	-0.54865	-0.8235	-0.99423
-0.64107	-0.238	-0.55256	-0.55208	-1.11091	-1.02118	-0.53818
-0.18333	0.02857	-0.198	-0.924	0.12727	-0.14583	0.56333
0.08286	-0.27447	-0.14314	-0.31852	-0.04583	-0.31043	-1.20714
0.64643	-0.42674	-1.62599	-0.34875	-0.22968	-0.65	-0.94889
-0.49216	-0.43846	-0.19259	-0.21111	-0.84062	-0.42381	-0.71138
-1.10769	-0.26977	-0.24762	0.03333	0.12	-0.32988	-0.91032
-0.43077	0.00411	-0.15238	0.64643	-0.15405	-0.32988	-0.79683
0.165	-0.4125	-0.78936	-0.675	0.00882	-0.66419	-0.67007
-0.68214	-0.18125	-0.7678	-0.43243	-0.07143	-0.34737	-1.13
-1.32027	0.05541	-0.4	0.02581	-0.46667	0.20714	-0.85385
-0.43023	0.23947	0.2381	-0.46034	-1.38611	-1.24725	-1.02857
-1.34854	-0.39123	-0.29292	-0.40462	-0.77368	-3.37894e-17	-0.72308
-0.49189	-0.34634	-0.29292	-0.29811	0.15714	-0.4697	-0.22027
0.13103	-0.07143	-0.80435	-0.21429	-0.7825	-0.91636	-1.10991
-0.14314	-0.29245	-0.05946	-0.61918	-0.71944	-1.10548	0.00811
-0.91032	-0.08	-0.41525	-1.24356	-0.74531	-0.65263	0.2878
-0.30294	-0.16818	-0.14314	-0.66667	-1.32027	-1.47	-0.5451
-0.93333	-0.85765	-0.67143	-0.62258	-0.93333	-0.75217	0.2973
-0.80933	-1.16338	-0.20263	-0.15246	-0.27714	-0.6483	-0.426
-0.88824	-0.77241	-0.49612	-0.64687	-0.6641	0.13788	-1.12778
-0.84912	-0.1413	-0.89667	-1.062	-1.24356	0.12041	-1.15833
-0.0933	0.17821	-0.07358	-0.8	-1.45741	0.89688	-0.85294
-0.36339	-1.04088	-0.05962	-0.1617	-0.88409	-0.62911	-0.79762
-0.10625	-1.39744	-0.05962	-0.81429	-0.82143	-0.75444	-0.64098
-0.26364	-0.94889	-1.6234	0.24348	-1.04474	0.12826	-0.20606
-0.2037	-0.11667	-0.52903	-0.24783	-0.01389	-0.777	-0.525
-0.11257	-1.21463	-0.16259	-1.03714	-1.28966	-0.07925	-0.58246
-0.67095	-0.62258	-0.73235	-0.18696	-1.57436	-0.555	-0.56293
-0.11377	-1.05254	-0.26364	-0.88788	-0.97273	-0.59389	-0.4619
-0.11377	-0.78	-1.7129	-0.6027	-0.656	-1.2	-0.68321
-0.26364	-0.15517	-0.2	-0.88	-0.06939	-0.49828	-0.8
-0.79545	-0.58871	0.03061	-0.58261	0.3525	-0.24464	-0.65
0.32889	-0.54483	-0.05245	-1.16377	-0.68627	-1.4413	-0.70169
0.19756	-0.3881	-0.88409	-0.58	-0.24286	0.00261	-0.18095
0.23947	-0.1	-0.3875	-1.53913	-0.15161	-0.30244	-0.49189
-0.0604	-0.44762	-0.34	-0.02791	0.05526	0.235	-1.03229
-1.04088	-1.0963	-0.79184	-0.575	-0.84167	-0.09217	0.55667
-0.48219	-0.594	-0.34773	0.20294	-0.18222	0.505	-0.87568
0.11404	-0.52093	-0.204	-1.46533	0.17667	0.2625	-0.27288
-0.72759	-0.25505	-1.01429	-0.858	0.22903	-0.28571	-0.63276
-0.41489	-0.2934	-0.27667	-0.10196	-0.21481	-0.76923	-1.10345
0.15455	-0.22727	-0.2975	-0.78333	-0.59697	-1.29184	-1.34605
-0.01071	0.00598	-0.525	0.90789	-1.21579	-0.41933	-0.38732
-1.1711	0.1381	-0.32542	-0.78088	0.11765	-1.01806	-0.8235
0.24909	-0.27576	-0.37778	-0.52857	-0.97692	-0.21739	-0.23529
-0.51639	-0.05795	0.25357	-0.03409	0.03438	-0.70182	-0.46457
-0.5	-0.43488	-0.37273	-0.12404	0.09211	-1.85196	-1.08571
-0.56452	-0.05946	-0.74722	-0.38065	0.79118	-1.0881	-0.75263
-0.3439	-0.82927	-1.72	0.07308	0.17812	-1.07949	-0.92558
-0.94694	-0.47164	-0.67368	0.07529	-0.12558	-0.58701	-1
-0.32835	-0.49216	-0.9134	-0.21087	-0.43103	-0.09548	-0.28254
-0.37805	-0.66051	-1.14	-0.40256	-0.42234	-1.23908	-0.858
-0.37162	-0.48	-1.565	-0.39474	0.8875	-1.13626	-0.6589
-0.95859	-0.95	-1.45	-0.4619	-0.84217	-0.84912	0.14314
-0.64687	0.20864	-0.33623	-0.5449	0.99643	-1.15122	-0.65397
-1.46667	-1.02742	-0.59389	-0.28816	-1.56316	-2.32593	-0.36154
-0.84833	-0.34906	-0.56438	-1.26923	0.0463	-0.2037	-0.78088
0.01429	-0.28543	-1.00294	-1.2	1.22759	-0.15161	-0.81556
-0.30244	-0.23958	-0.92308	-0.90465	-0.64746	-0.69667	-0.092
-0.24783	-0.20435	-0.92597	-0.088	0.56	-0.19194	-0.56975
-1.16338	-0.3119	-0.81528	-0.77209	-1.41778	-1.28966	-0.56975
-0.11255	-1.06709	-1.1	-0.67536	-0.23333	-0.71639	0.10822
-0.40276	-0.25882	-0.488	-1.26172	-0.40962	-0.87797	-0.48295
-0.90299	-0.30294	0.03953	0.25556	-0.64222	-0.58657	-1.2
-0.79184	-0.6598	-0.69048	0.05541	-0.66667	-0.47955	-0.53488
0.13478	-0.19911	-0.7549	-0.66792	-0.22857	-0.05	-0.33065
-0.39796	-0.53488	-1.63167	-1.20714	-0.77474	-1.79286	-0.58544
-0.76364	-0.46667	-0.94375	-0.52903	-0.78644	-0.90625	-0.51304
-3.37894e-17	-1.03737	-0.15	-0.5451	-1.024	-0.46034	-0.66419
-0.4	-1.05773	-1.33673	-0.30263	-0.95152	-1.09619	-0.35714
-0.2549	-0.03896	-1.21463	-0.31043	-0.07742	-1.22537	-0.48333
-0.28687	-0.66296	-0.66897	-0.53636	-0.37857	-0.1789	-1.10938
-0.26129	-0.30769	-0.38065	-0.92597	-0.72571	0.176	-1.07049
-1.34792	-0.40968	-0.43661	-0.58305	-0.49239	-0.14051	-1.65238
-0.35385	-0.80349	-1.65238	-0.68889	-0.27755	-0.19747	-0.13889
-0.35543	-0.82975	0.07529	-0.48	-0.17241	-0.47633	-0.02414
-0.61111	-0.3725	-0.72549	-0.52093	-0.41892	-0.3908	0.15714
-1.51774	-0.76522	0.07308	-0.79762	-0.14314	-0.68077	-0.37857
-0.01862	-1.07049	-1.59844	-1.08333	-1.62568	-0.44508	-0.64262
0.03372	-0.34211	0.72581	-0.75242	-1.01702	-0.34118	-1.00095
-0.23958	0.00882	-0.33198	-0.73145	-0.07778	-0.92558	-0.14493
-0.83696	-0.68333	0.24545	-0.64262	-0.77368	-0.32542	-0.20263
-0.64873	-0.72715	-0.68077	-0.5037	0.47333	-0.83382	0.09875
-1.33913	-0.39512	-0.47273	0.034	-1.0963	-0.29907	-0.15
-0.69795	-0.16818	0.11125	-0.5859	-0.05946	-0.42234	-1.62235
-0.77241	0.09655	-0.81556	-0.57701	-1.24255	-0.33942	-0.57105
-0.66313	-0.8693	-0.00909	-0.32988	-0.73918	-0.43143	-0.36818
-0.7439	-0.84248	-1.08387	-0.29292	0.33571	-2.43614	-0.16259
-0.54839	-0.706	-0.41522	-0.34	-1.04615	-0.85904	-0.36957
-0.52759	-0.13094	-0.83696	-1.07049	-0.63276	-0.0069	-0.18485
-0.28235	-0.37714	-0.17907	-0.58246	-1.51458	-1.67358	-0.24762
-0.69216	-1.10769	-0.32877	-0.37037	-0.325	-0.69583	0.12174
-1.16535	-1.16	0.14138	-0.26129	-0.28049	-0.745	-0.35313
-1.08085	-1.05872	-0.95122	0.74348	-0.21837	-1.10991	-0.49091
-0.89277	0.324	-1.55	-0.99545	0.44483	-0.80435	-0.28261
-0.242	-0.06122	-1.20909	-1.00256	-0.05385	-1.06576	-0.36405
-0.56438	-0.5963	-0.12558	0.752	-0.47344	0.34271	-0.34875
-0.81528	-0.3	-0.69216	-0.40921	-1.37419	-0.90645	-0.18952
-0.47273	-0.48936	-0.21087	-0.68077	-0.488	-0.70275	-1.46667
-0.48	-1.29216	-1.62586	0.10822	-1.46286	0.00504	-0.96571
-0.14076	0.04412	-0.97407	-0.13103	-0.8	-0.87731	-0.88
-0.13548	-0.36	-0.61646	-0.10566	-0.76667	-0.58246	-0.18333
-0.81429	-0.43077	-1.38636	-0.57241	0.55667	-0.73438	-0.71136
-0.0662	-0.24559	-0.9566	0.164	-0.13889	-0.35769	-0.29744
-0.29118	-0.34804	-1.09266	-0.16786	0.03421	0.10822	-2.32449
-0.12353	0.05938	-0.5449	-0.20649	-0.35217	-2.04184	-2.47
-0.21571	-1.476	-0.1413	-0.304	-1.2675	-0.81556	-0.62258
-0.72549	-0.89444	-1.13636	-0.23188	-0.85952	-0.29516	-0.62653
-1.27333	-0.27042	-1.32131	-0.40962	-0.5375	-1.40444	-0.75667
-0.7271	-0.59109	-0.96608	-0.14426	-0.81765	-0.14314	-1.24688
-0.18952	-0.84912	-0.21111	-0.78	0.41778	-0.05962	-0.36667
-1.05872	-0.088	-0.48462	-0.83833	-0.34318	-0.07358	0.06541
-0.77321	-0.036	0.23488	-0.65278	-1.55	-1.19314	-0.09804
-0.71053	-0.11471	-0.21481	-0.64222	-0.32203	-1.03884	-0.51867
-0.43243	-1.04839	-1.1	-0.69167	-0.85	-0.8281	-0.59286
-1.02195	-0.24762	-1.13103	-0.40288	-1.62586	-0.6873	-0.2913
-0.35174	-0.87901	0.55667	-1.33673	-0.51304	-0.28302	-0.78033
-0.27581	-0.17805	-0.65278	-0.45957	-0.45114	-0.85765	-1.62664
-0.40889	-0.20183	-0.95357	-0.35714	-0.6027	-0.66061	-0.28302
-0.24771	-0.93871	-0.58261	0.12727	0.64643	-0.44203	-0.07813
-1.17451	-0.92051	-0.34737	-1.1169	-1.15833	-0.8875	-0.53169
-0.59286	-0.59701	0.44483	-0.84419	-0.83934	-0.95122	-0.41034
-0.30108	-0.22297	-1.51774	-0.79184	-1.30227	-0.29412	-0.3512
-0.304	0.19032	-1.464	-0.47955	-0.35556	-0.26596	-0.72236
-0.27981	-1.14419	0.09381	-0.34286	-0.30156	-0.1344	-1.33913
-0.18049	-0.84857	2.11471e-17	0.56567	-1.05082	-0.77143	-0.14314
-0.3129	-0.7949	-0.52759	-0.09548	-1.10991	-0.0398	-0.14314
-0.53488	-0.67143	-1.20714	0.62778	-0.7678	-1.54186	-0.05962
-0.44146	-0.23188	-0.12903	-0.41216	-0.225	-0.54	-0.07358
-0.16818	-0.29118	-0.77143	0.05045	-1.19333	-1.22899	-2.17073
-0.39434	-0.12273	-0.34318	-0.23492	-0.9	-0.31404	0.23947
-0.97317	-0.01268	-0.22968	-0.67368	-0.46875	-0.45625	0.19756
-0.37278	-0.3422	-0.893	0.20313	-0.46897	0.06268	-0.61702
-0.77677	-0.46707	-1.00185	-1.59844	-0.46457	-0.31795	-0.28393
-0.87018	-0.13833	-1.00769	-1.13016	-0.60183	-0.96077	-0.5871
-1.05538	0.07339	-0.76667	-0.74722	0.74348	-0.5449	-0.43214
-0.41667	0.23359	-0.68632	-0.63103	-1.07374	-0.80233	-0.47857
-0.8907	-0.21858	-0.98902	-0.17907	-0.35714	-0.25588	-0.38661
-1.06845	-0.06508	0.05429	-1.05	0.32333	-0.63929	-0.06506
0.07115	-0.76866	-1.16481	-1.13103	-0.53636	-0.64746	-0.44206
0.07115	-0.84833	-1.476	0.2973	-0.79762	-0.08906	-1.07049
0.12138	-0.27581	-0.23448	-0.54841	-0.65751	-1.44762	-0.27778
-0.43333	-1.40702	-0.8281	0.35789	-1.4375	-0.16786	-1.01042
0.1	-0.29	-2.00693	0.07931	-0.94	-1.51731	-0.46533
-0.42958	-0.27436	-1.112	-1.3	-0.58246	-1.184	-1.26458
-0.71224	-0.5449	-0.53636	-1.33913	-0.34286	-0.38667	-0.47164
-0.27981	-0.25489	-0.65349	-0.86739	-0.38732	-0.21858	-0.52029
-0.55102	-0.25138	-0.252	-0.1	0.6	-0.50976	2.11471e-17
-0.18571	-0.34688	0.04412	-0.34348	0.12727	-0.28889	-0.8
-0.70714	-0.95357	-0.6	-0.1	-0.23492	-0.2449	-0.3875
0.11444	-0.12353	-0.525	-1.26991	-1.51236	-0.625	-0.8413
-1.04253	-0.36818	-0.1149	0.31935	-1	-0.0875	-0.37292
-0.13566	-0.7313	-1.59675	0.47333	-0.09538	-0.11538	-0.21858
-0.48333	-0.1912	-0.88468	-0.43676	-0.60208	-0.11538	-0.88
-0.19647	-0.15728	-0.34804	-0.44706	-1.52188	-0.15526	-0.41707
-0.15367	-0.37935	-0.8	-0.70444	-0.84271	0.47333	-0.06286
-0.18325	-0.69048	0.1	-0.77241	-0.32679	0.16512	0.40682
-0.14182	0.22405	-0.42407	-1.36	-1.31471	-0.31043	-1.5918
-0.64222	-0.19356	0.34493	-0.88306	-0.92292	-0.44488	-0.17805
-1.30156	-0.57892	-0.32677	-0.12186	-0.94694	-1.5375	-0.53488
-0.05135	-0.57892	-0.92647	-0.95579	0.31373	-0.06939	-0.336
-0.05	-0.61829	-0.8377	-0.7439	0.55122	-1.28489	-0.18696
-0.12621	-0.39163	-0.93281	-0.63941	0.375	-0.47791	-0.77175
-0.75	-0.71979	-0.44561	-0.94375	-0.24783	-0.09873	-1.22273
-1.42055	-0.17805	-0.86111	-0.52759	-0.12083	-0.48682	-0.23191
-0.08514	-0.5766	-0.48286	-0.68881	-0.57857	-0.37551	-0.3908
-0.23065	-0.15238	-0.94286	-1.68167	0.2973	-0.35243	-0.9093
-0.64894	-0.12558	0.088	0.33898	-0.70444	-0.30238	-0.4
-0.69381	0.05475	-0.63837	-0.05238	-0.35704	-0.24138	-0.07209
-0.3422	0.10284	-0.22424	-0.05946	-0.48523	-0.37258	-0.81429
-0.12621	0.01834	-0.20741	-0.11257	-1.20702	-0.43023	-0.07826
-0.02029	-0.21758	-1.8254	-0.525	-0.39512	-0.31536	-1.27333
-0.22812	-1.05893	-0.27447	0.72581	-0.81017	-0.80145	-1.27333
-0.10675	-0.225	-0.25901	-0.15397	-0.76038	-1.27667	0.01818
0.37556	-0.87802	-0.28913	0.05217	-0.2802	-0.5451	-1.00185
0.24348	-0.06154	-0.175	0.2381	-0.75278	-0.19388	-0.77474
-0.11691	-0.13291	-0.79266	0.055	-0.31233	-0.36744	-0.72715
-0.09715	-1.49697	0.15625	-1.77556	-0.62258	-0.659	-0.64873
-0.675	-0.66357	-0.88306	0.19697	0.24909	-1.01714	-0.16818
-0.11255	-0.3	-0.43243	-0.80435	0.07778	-0.79357	-0.46207
-0.21724	-0.47633	-0.48986	-0.69048	-0.86111	-0.25882	-0.66706
-1.01429	-0.42	0.00333	-0.30244	-0.67632	-0.20556	-0.28
-0.33774	-1.21772	-0.8	-0.54839	-1.18361	-0.3119	0.12
-0.06508	-0.28667	-0.19357	-0.18333	0.604	-0.54103	-0.79357
-0.12272	-0.675	-1.11457	-0.94889	-0.93939	-1.24356	-0.37849
-0.12627	-1.13262	-0.304	0.24444	0.68846	-0.38	-0.90299
-0.08456	-0.858	-0.87812	0.82917	-0.52759	-1.47059	-0.25882
-0.2	-0.40575	-0.58642	-0.76038	-0.72308	-0.09452	-0.20726
0.25282	-0.621	-1.24688	-0.3575	-0.74667	-1.34854	0.08519
-0.34839	-0.375	-1.44557	0.03061	-0.28696	-1.77556	-0.3119
-0.65926	-0.30204	-0.25362	0.14138	-0.61111	0.24348	-0.34804
-0.14314	-0.8281	-0.09548	-0.15526	-0.76837	0.03333	-1.21579
-0.14314	-0.1925	-0.89941	-0.5451	-0.79184	-0.20833	-0.73607
-1.06786	-0.46614	-1.14312	0.23488	-0.57778	-0.75	-0.08906
-0.05962	-0.62293	-1.10991	-0.31538	-0.01071	-0.69545	-0.02917
-0.45342	-0.44206	-0.92199	-0.65	0.20294	0.02051	-0.54865
-0.55256	-0.34194	-0.31636	-0.35616	-0.47527	-0.66284	-0.15882
-0.14314	-0.20435	0.15682	-0.1925	-0.68667	-0.61143	-1.12174
0.11138	-0.57143	-0.49286	-0.8075	-1.1186	-0.37841	-0.364
-0.97391	-0.48438	-1.33043	-0.59464	-1.00327	-1.64286	-0.66051
-0.46034	0.05244	-0.89524	-0.54921	-1.13333	-1.28966	-0.01862
-0.18333	-0.67095	0.06458	-0.83563	0.055	-0.82683	-0.304
-1.40263	-0.58317	-1.00095	0.12857	0.05217	-0.20741	-0.59653
-0.12373	-0.05962	-0.01591	-0.49828	-0.37959	-0.08923	-0.56829
-0.17805	-0.05962	-0.69355	-0.5451	-0.11429	0.00942	-0.54242
-0.07813	-0.07358	-0.42564	-0.7619	-0.85526	-0.13292	-0.65185
0.24348	-0.66419	-0.52857	-0.61646	-0.49405	-0.09098	-0.44038
-0.04082	0.10606	-0.375	-0.202	-0.62807	-0.47963	-0.0662
-0.65341	-0.66419	-0.34769	-0.65263	-0.72241	-0.02476	-0.5451
-0.65	-0.66419	-0.11961	-0.58051	-0.70667	0.09259	-0.5451
-1.09266	-0.16481	-0.27143	-1.02742	-0.52029	0.0776	-0.46707
0.09385	-0.14625	-1.725	0.01429	-1.1037	-1.07602	-0.12903
0.09385	-0.60459	-0.1528	-0.00816	-0.85294	-0.02914	-1.30156
0.03226	-0.17544	-0.67095	-1.09277	-0.76061	-0.37273	-0.66
-0.16512	-0.12981	-1.00759	-0.52451	-1.00294	-0.37273	-0.30851
-0.05161	-0.11486	-0.6589	-0.02029	0.21754	0.48857	-0.5451
-1.07447	-0.1149	-0.77778	-0.60459	-0.67143	-0.03039	-1.17302
-0.99	-0.64054	-0.35556	-1.04857	-0.48409	0.0139	-0.99763
-0.30204	-0.21111	-0.6027	-0.42381	-0.66296	-0.13636	-1.33043
-0.67095	-0.42198	-0.58	-0.20355	-0.3119	-0.10857	-0.69583
-0.67095	-0.32846	-1.54898	0.07778	-0.94194	0.17193	-1.17451
0.08249	-0.31608	-0.35532	-0.3	-0.20769	0.27049	-0.5451
0.47333	-0.06533	-1.04627	-0.51688	-0.4	-0.13548	-1.10571
-0.96176	0.18667	-0.7148	-0.52059	-0.56154	-0.94887	-0.5451
-0.68614	-1.22439	0.14314	-0.736	-0.10909	-0.89864	-0.04333
-0.60323	-0.73688	-0.96216	-0.32203	-0.528	-0.89864	-0.84928
-1.04921	-0.87	0.22581	-0.09767	-1.11457	-1.11927	-0.43103
-0.63231	-1.25	-0.97143	-0.11053	0.00411	-1.19087	1.05833
-0.84419	-1.13	-0.67446	-1.57436	-0.17907	-1.3375	-0.64651
-0.08889	-0.03451	-0.7825	-1.13869e-17	-0.26875	-1.34498	-0.12969
-0.77368	-0.70805	0.56333	-0.99474	0.24444	-0.73594	-0.42466
-0.38333	-0.35833	-0.08906	-0.67544	0.30506	-1.40678	-0.39706
-0.20305	-1.36	-1.63725	-1.39388	-1.24688	-0.41667	-0.70714
-0.893	-0.44231	-0.82167	0.03636	-0.72549	-0.15399	-0.5451
-0.23043	-1.28571	-0.24771	-0.32391	-0.15672	-0.14739	-0.06154
-1.19821	7.36191e-17	-0.24464	-0.12889	-0.75208	-0.13966	-0.38333
-0.27581	-0.62692	-0.62188	0.07949	-0.92857	-0.12186	-0.37258
-0.30909	-0.05806	-0.57593	-0.33056	-0.68077	-1.09159	-0.56207
-0.51618	-0.95579	0.09518	-0.01759	0.53214	0.02667	-0.03409
0.775	-0.2975	-0.08923	-0.94	-0.364	-0.98831	-0.037
-1.08039	-0.475	0.35789	-0.93144	-0.40889	-0.40256	-0.07778
-1.47059	-0.30957	-0.64583	-1.1	-0.78163	-1.16338	-0.31043
-0.77474	-0.41642	-1.09808	-0.89119	-1.01042	0.05556	-0.31043
-0.27714	-0.96846	-0.41216	-0.18333	-1.10253	-0.62778	-0.23188
-0.18222	0.00952	-0.15526	-0.50577	0.26774	-0.29412	-1.03279
0.07347	-0.42381	-0.21754	-0.73235	-1.112	-0.32958	-0.77206
-0.06415	-1.07602	-0.21364	-0.1936	-0.71556	0.21053	-0.71049
-0.45912	-0.67007	-0.33367	-1.38	-0.65645	0.25625	-0.98924
-0.40238	0.09787	-0.28429	-2.22439	-0.53729	-1.12561	-0.76866
-0.037	0.27742	0.28293	-1.29804	0.13373	0.56939	-0.24054
-0.42	-0.29091	-0.8314	-0.54429	-0.20698	-0.60645	-0.66357
-0.85093	-0.94846	-0.88792	-0.58642	-0.12903	-0.24286	-0.54921
-1.88291	-0.996	-0.71351	-0.48682	-1.12663	-0.18571	-1.17881
-0.56256	-0.76667	-0.89181	-0.198	-0.15238	-2.32449	-0.34194
-0.28276	-1.00769	-0.8235	-0.10675	0.22647	-0.3767	0.40667
-0.55077	-1.06286	-1.27969	-0.72308	0.4973	-1.29512	-0.38764
-0.575	-1.05946	-0.52451	-0.66419	-0.19048	-0.47273	-0.23448
-0.13094	-0.10124	-0.45333	-0.72381	-0.1931	-0.72903	-1.05528
-1.01834	-0.97407	-0.34478	0.24545	-1.12663	-0.42234	-0.02473
-0.25676	-0.71136	-1.13869e-17	-0.94348	-0.10625	-1.33243	-0.68028
0.55208	-0.59286	0.03226	-0.1871	-1.10811	-0.03582	-0.72549
-0.09215	0.08421	-0.685	-0.12	-0.76444	-0.51538	-1.03043
-0.09328	0.07965	-1.02857	-0.24464	-0.94651	-1.11143	-0.307
-0.52676	0.06994	-1.1169	-0.292	-1.12174	-0.37037	-0.03913
-0.68	-0.06927	0.33898	-0.74225	0.27187	-0.848	-0.05577
-0.65517	-0.05245	0.00495	-0.11961	-0.81273	-0.85208	-0.75128
-0.44	-0.41978	-0.94	-1.07857	-0.85385	0.20313	-0.1936
-1.09028	-0.7592	-0.7592	-0.88085	-0.775	-0.76364	-0.79357
0.22405	0.18491	-1.20833	-0.48462	-0.01591	-0.59328	-0.85904
-0.34769	-0.85772	0.31373	-0.18654	0.1087	-0.31361	-1.09266
-0.07143	-1.0044	-1.296	-0.21013	-0.19302	-0.3697	-0.66419
-0.07632	-0.74	-0.7439	-0.4125	-0.06111	-0.33198	-0.94237
-0.15405	-0.06439	-0.47941	-1.10345	-0.1413	-0.75962	-0.15397
-0.78	-0.04545	-0.6483	-0.64918	-0.25362	-0.42234	-0.659
-0.28049	-0.87568	-0.26	-1.46286	-0.48438	-0.33942	-0.95897
-0.08	-0.0069	0.12174	-0.56975	-1	-0.99265	-0.8825
0.08542	-0.58788	-0.72236	-1.00759	-1.11489	-0.18333	-0.37442
0.08293	-0.86889	-0.75306	-0.85952	-0.64757	-0.61694	-0.54103
-0.69048	-0.95484	-1.90635	0.792	-0.64262	-0.4336	-0.92065
-0.50699	-0.49661	-0.68902	-0.38732	-0.18222	-0.95281	-0.20325
-0.4619	-0.71531	-1.34498	-1.01781	-1.20147	-1.264	-0.4325
-0.325	-0.90299	-1.06845	-2.18529	0.23488	-0.67095	-0.37746
-0.07209	-0.40256	0.065	-0.62293	-0.975	-0.62789	-0.77308
0.98205	0.176	-0.18696	-0.36286	-0.86818	-0.62789	-0.65
-0.8	-0.52963	-0.54839	-0.21471	-1.18182	-0.57115	-0.1936
0.13077	-0.26923	-0.47273	-0.65	-0.02791	-0.4	-0.815
-1.11388	-0.90395	0.79118	-0.46207	-0.1925	-0.8235	-1.20325
-0.28308	0.13478	-1.25778	-0.62847	-0.45625	-0.7366	-1.34854
-0.31538	-0.60492	-0.13548	-0.48056	-0.96471	0.164	0.11765
0.17195	-0.7408	-1.26458	-0.49612	-0.83421	-0.61563	-0.15161
-0.89307	0.08286	-0.30526	-0.15224	-0.46207	-0.89444	-0.07925
-0.15895	-0.44528	-0.48182	-2.05	-0.72	-0.26393	-1.4275
-0.14578	-0.70593	-1.10839	-1.08854	-0.23684	-0.304	-0.30204
-0.22449	-0.21471	-0.24842	-0.29292	-0.5451	-0.77175	0.02051
-0.225	-0.57681	-0.35616	-0.47132	0.32421	0.01734	-0.40442
-0.14593	-0.62847	-0.76444	-0.1311	-0.87182	-0.10845	-0.375
0.505	-0.70313	-0.45	-0.5	-0.5451	-0.78731	-0.594
-1.17315	-0.27719	-0.45702	-0.225	-0.5451	-1.18478	-0.87
-0.0835	-1.12561	-0.4252	-0.41833	-0.80833	-0.43833	-0.7619
-0.10337	-0.34554	-0.2913	-0.2625	-0.016	-1.48393	-1.10897
0.03061	-0.45957	0.25493	-0.42653	-0.21932	0.09518	-1.36991
-0.92647	-0.6619	-0.44706	-0.39796	-1.06047	-0.1382	-0.692
-0.15735	-0.23721	-0.85765	-1.55	-0.54841	-0.31164	-0.48182
-0.59193	-0.3875	-0.47164	-1.27333	-1.44098	-0.56899	-0.87744
-0.198	-0.29811	-0.68627	-1.27534	-0.33548	-0.52019	-0.17241
-0.11465	-0.16271	-1.54605	-0.32353	0.02	-0.68889	-0.73333
-0.29533	-0.78	-0.41892	-0.45625	-0.76324	-0.51029	-0.61702
-1.16341	-0.64333	-0.62626	-0.22712	-0.5451	-1.1381	-0.38496
-0.76122	-0.19091	-2.06825	-0.37849	-0.5451	-0.21571	-0.61702
0.22308	-0.25228	-0.64873	-0.404	-0.41	-1.00095	-0.48682
-1.04839	-1.74762	0.32889	-0.64286	-0.96981	0.20882	-0.72571
-0.87901	-0.56373	-0.64873	-1.21463	-0.59655	-1.58256	-0.46034
-0.32577	0.12722	-0.675	-0.24267	0.42679	0.51915	-0.45147
0.04348	-0.000787402	-0.11377	-0.49239	-0.55556	0.01429	-0.65263
0.08846	0.12138	-0.11257	0.05938	-0.27818	-0.10863	-1.22329
-0.88788	-0.36557	-0.66051	-0.67143	-0.51688	-0.62698	-0.92917
-0.35224	-0.5451	-0.33824	-0.94194	-1.31935	-0.16024	-0.5
-0.43687	-1.13784	-0.15161	-0.09548	-0.71471	-0.73387	-1.024
-0.48406	-0.52987	-0.17241	-0.79375	-0.15	-0.12714	-0.75
-0.61778	-1.18812	-0.66313	-0.96471	-1.62235	0.046	-0.96919
-0.18203	0.09875	-1.3	-0.85273	-0.62847	-0.04615	-0.82993
-0.4825	0.11901	-1.08085	-0.41333	-0.60704	0.06122	-0.07358
-0.46643	0.02248	-1.47342	0.06042	-1.14444	-0.3881	-0.83168
-0.73197	-0.25256	0.05176	-0.24842	-0.64048	0.03679	-0.14314
-1.29467	-0.08985	-0.13514	-0.27981	0.21698	0.02273	-0.14314
-1.01867	0.12174	-0.1	-1.14314	-0.96184	-0.30926	-0.58806
-0.9018	-0.37419	-0.85273	-0.53729	-1.04333	-1.14821	-0.46977
-0.92199	-0.38222	-0.18	-0.69881	-0.01842	-0.64815	-0.575
-0.89941	-0.5451	-0.72571	0.13478	-0.04	-0.64873	-0.46875
-1.00284	-0.5451	0.07931	-0.66313	0.15	-0.69795	-0.47132
-0.61598	-0.44215	-0.65263	-0.57892	-0.64054	-1.05551	-1.00095
-0.94	-0.94889	-0.74323	0.00755	0.30333	-0.67544	-1.00095
-1.15306	-0.81719	-0.76522	0.022	-0.57593	-0.56452	-0.46457
-1.15476	-0.6867	-0.06286	-0.09423	-0.92308	-1.45205	-0.44488
-0.14531	-0.27252	-1.075	-0.61829	-0.01333	-0.83107	-0.7266
-1.54127	-0.89864	0.31026	-0.26418	-0.31625	-0.99763	-0.88409
-0.74048	-0.88955	0.20741	-0.37805	-0.12857	0.95172	-0.90323
-0.49067	-0.34524	-0.38649	-0.16116	-2.15	-0.66357	-0.8107
-0.85593	-0.23448	-0.39817	-0.4	-0.31538	-0.54921	-0.01591
-0.48947	-0.64873	-0.20435	-1.01834	-0.0303	-0.568	0.1087
-0.48462	-0.66313	-0.60678	-0.1931	0.07949	-0.14414	-0.43596
-0.38182	-1.04253	-1.64375	0.03226	-0.27667	-0.32835	-0.8235
-0.16235	-0.5451	-0.44082	-0.55306	-0.39176	-0.53091	-0.4
-0.46322	-0.5451	-0.81489	-0.85273	-0.525	-0.40396	-1.02471
-0.62202	-0.91533	-1.758	0.04231	-0.36863	-1.13482	-0.58968
-0.75962	-0.91077	-0.26753	-0.11257	0.56333	-0.86857	-0.56299
-1.08854	-0.8907	-0.85904	-0.69667	-0.8825	-1.0678	-0.63308
-0.81039	-0.74323	-0.49216	-0.49067	0.03061	-1.00121	-0.35581
-0.45776	-0.82933	-0.2549	-0.47164	-0.93176	-0.71809	0.105
-0.03333	-0.86327	-0.45957	-0.07778	0.05054	-0.49286	0.13354
-0.80349	-0.06286	-0.01862	-0.81528	-0.33415	-0.20789	0.04123
-0.34804	-0.44488	-0.57241	-0.58125	-0.35	-1.54127	-1.17423
-0.28	0.12795	-1.41875	0.03037	-0.34	-0.12564	-1.17423
-0.46333	0.12795	-0.25161	-0.1024	-0.33191	-0.11038	-0.13554
-0.39612	-1.52025	-0.48	0.23947	0.022	-0.56975	-0.15217
-0.61646	-1.075	-0.6619	0.19756	-0.05	-1.02037	0.12138
-0.99444	-0.17653	7.36191e-17	-0.8281	-0.66897	-0.57292	0.12722
-0.5942	-1.48485	-0.204	-0.11377	-0.48504	-0.94846	-0.81935
-0.54242	-0.12218	0.03495	0.03037	-0.46929	0.02857	-0.60485
-1.13279	-0.12218	-0.75	-0.35313	-0.65135	-0.61646	-0.53262
-0.12143	-1.36327	-1.1775	-0.3	-0.04857	-0.95377	-0.53688
-0.36082	-1.45	-1.354	-0.46533	-0.09016	-0.89922	-0.6
-0.30766	-0.0806	-1.32594	-0.44608	-1.09744	-0.40127	-0.54386
-0.28696	-0.62398	-0.15106	-0.20196	0.09355	-0.48947	-0.12186
-0.54841	-0.66122	-1.62235	-0.43163	-0.388	-0.49279	-0.66296
-0.87182	-0.8537	-0.12621	-0.09709	-1.51176	-0.42656	-1.62664
-0.39178	-3.37894e-17	-1.95	-0.07813	-0.9566	-0.62202	-0.24375
-0.3875	0.21089	-0.12621	0.03372	-0.58305	-0.56293	0.2381
-0.25253	-0.51429	-0.12621	0.26333	-0.98132	-0.24915	-0.05187
-0.20726	-0.084	-0.18333	-1.17423	-0.97576	-1.20448	-0.31212
-0.5451	-0.71714	-0.48	-1.17423	-0.05366	-0.6125	-2.41216
-0.5451	-0.66613	-0.4871	-0.0069	-0.52093	-0.89941	-0.35625
-0.50652	-0.79784	-0.35313	-0.41667	-0.28551	-1.44063	-0.2037
-0.5451	-0.25909	-0.75667	-0.12558	-0.93913	-0.89035	-1.24
-0.5451	-0.1597	-1.14235	-1.31471	-0.15652	-0.9203	-0.59818
-0.19828	-0.43836	-1.05	-0.52174	-0.12	-0.52083	-0.47422
-0.77209	-0.12	-0.41505	-0.84912	-1.05849	-0.60135	-0.47344
-1.00132	-1.24725	-0.42273	-1.13734	-0.37849	-0.9	-0.38125
-0.5451	-0.52958	-0.53166	-0.35538	-0.59516	-0.90514	-0.05872
0.21698	-0.2984	-1.04048	-0.07358	-0.96702	-0.92199	-1.37241
0.00411	-0.06515	-0.35957	-1.09398	-1.26923	-0.34861	-0.71719
-0.35313	-0.24842	0.03372	-1.20571	-0.77972	-0.26923	-1.05254
-1.08333	-0.52059	-1.41163	-0.36339	-0.52453	-0.63276	0.21622
-0.4475	-0.60864	-1.31471	-0.66296	-0.22712	-1.04706	-0.92652
-1.62258	-0.12186	-0.51618	-0.32988	-0.92907	-0.64961	-0.41429
-2.07041	-1.2675	-0.28696	-0.17681	-0.61829	-1.63167	-0.50217
-0.05359	-0.62906	-0.19048	-0.4871	-0.06604	0.11125	-0.25385
-0.33106	-0.73235	-1.34854	-0.77368	-0.59706	-0.01842	-0.25714
-2.07041	-0.11164	-1.0963	-0.54865	-0.26878	-0.34773	-0.3439
-1.07049	-0.41667	-1.29157	-0.22157	-0.26878	-1.36	-0.07143
-0.75114	-0.54765	-0.49452	-0.12903	1.36	-0.11019	-1.09318
-1.40494	-0.36818	-0.70182	-1.00095	-0.90323	-0.1149	-0.68659
-1.464	-0.47941	-0.3	0.25781	-0.85765	0.14138	-0.72432
-0.13103	-0.87458	-0.84833	-1.00095	-0.14314	-0.92647	-0.67966
-0.01071	-0.13548	-0.62258	-0.27885	-1.51351	-1.03095	-0.66667
-0.016	-1.88485	-0.45758	-0.72236	-0.54211	0.05429	-0.3102
-0.75588	-1.39388	-1.01702	-1.30156	-0.42034	-0.98902	-0.22105
-0.04317	-0.56975	-0.35224	-0.01071	-1.00698	-0.55161	-0.78732
-0.39467	-0.50699	-1.86	-0.2913	-0.24267	-0.58305	0.12
-0.04317	-0.11255	-1.55	-0.54	-0.97103	-0.25645	-0.72759
-0.01444	-0.11255	-0.70435	-1.40494	-0.96441	-0.64918	-0.83803
-0.06939	-1.10839	-0.46457	-0.34	-0.2	-0.5752	-0.50943
-1.32414	-0.42763	-0.97273	0.08293	-0.34253	-0.65397	-0.86768
-0.41	-1.90882	-0.29828	-0.88409	0.51905	-0.67805	-0.86768
-0.34118	-0.16768	-0.26216	-0.078	-0.8235	-0.52	-1.46
-0.06927		-0.06415	-0.01196	0.08537	0.33898	-0.9314
-0.05245		-0.84912	-0.14681	-1.15196	-0.0399	-0.67143
0.22524		-0.5359	-0.68974	-0.45185	-0.27667	0.00755
0.15045		-0.13889	-0.5942	-0.13291	-0.34769	-2.05567
-0.6619		-0.9	-0.2802	0.39333	-0.90395	-0.25909
-0.64537		-0.65521	-0.12903	-0.55256	-0.74103	-1.11119
-0.59663		-0.96471	-0.65349	0.154	-0.73089	-0.21739
0.05541		-1.03714	-0.30909	0.25556	0.08286	-1.06845
-1.525		0.30417	-1.0069	-0.54921	-0.69048	-0.80339
-0.52264		-0.97049	-0.252	-1.45205	0.15	-0.45625
-0.11508		-1.07857	-1.24255	-0.8375	0.22973	-0.32353
-0.12404		-0.26977	-0.06415	-0.41216	-0.03133	-1.06845
-0.69851		-0.16818	-0.75278	-1.26667	-0.18287	-1.05538
-0.12969		-0.08	-0.775	-0.49158	-0.19182	-0.47239
0.2381		-0.62368	-0.48406	-1.13869e-17	-0.21928	-0.51377
-1.2		-0.5451	0.15625	-0.49545	-0.4619	-0.66602
0.20294		-1.06336	-0.85172	0.34706	0.23947	-0.65769
-0.80435		-0.15094	0.764	-0.56207	0.33077	-1.16377
-0.64865		-0.5451	-0.56829	-0.40156	-0.10502	-1.08085
-0.66296		-0.27556	-0.6619	-0.38925	-0.48438	-1.17
-0.58968		-0.41622	0.09873	-0.575	-0.21222	-0.83866
-1.02439		-0.44038	0.23088	-0.17313	0.30757	-0.95859
-0.6		-0.63333	0.15455	-0.58654	-0.64286	-0.20435
-0.38661		-0.77368	0.02857	0.87037	-0.47164	-1.07838
-0.79268		-0.64687	-0.75	0.15439	0.39375	-0.53169
-0.4619		-0.37162	0.27966	-0.62833	-0.65152	-0.34118
-0.44206		-1.43015	-1.24688	-1.15345	-0.57625	-0.04396
-0.47422		-1.4197	-0.66667	-1.112	-0.36339	-0.28816
0.10606		-0.47597	-0.37292	-1.1	-0.4614	-0.86212
-0.53636		-1.4908	-0.45702	-1.1	-0.6	-1.16338
-0.58317		-0.225	2.11471e-17	0.968	-0.57105	-0.63846
-0.15238		-0.8281	0.22405	-0.57358	-0.26413	-0.63846
-0.13401		-0.28276	0.21754	-0.01311	-1.44103	-0.14091
-0.52029		-0.924	-0.64873	0.14	-1.89149	-0.26418
-0.17248		-0.02791	-0.01591	-0.08611	0.01316	-0.99545
-0.33623		-0.24821	-0.64873	-0.43833	-1.00588	-0.83333
0.12727		-0.36339	-0.16818	-1.02817	-0.33018	-0.77333
0.89688		-0.621	-0.77143	-1.19314	-0.06786	-0.70805
-0.25333		-0.43462	-0.28687	-0.19706	-1.41094	-1.14105
-0.70444		-0.41034	-0.528	-0.58	-0.3	-1.1775
-0.35616		-0.81273	-0.41	-1.19444	-0.85273	-0.94444
-0.28676		-0.24783	-0.47633	-0.34194	0.17821	-1.354
-0.20847		-0.30612	-0.6549	-0.62973	-1.20826	-2.09457
-1.88485		-1.06709	0.05	-0.15526	-0.50267	-2.07041
-0.1413		-1.20325	-0.364	-1.08667	-0.85765	-0.86818
0.764		-0.46533	-1.38636	0.67447	-0.5871	-0.61111
-1.10472		-1.24934	-0.23191	-0.76056	0.00411	0.43784
-0.47632		-0.69667	-0.31348	-0.5	0.05541	-0.72771
-1.10839		-0.10625	-0.42	-0.24054	0.09388	0.13478
-0.38222		0.10606	0.98205	-0.61803	-0.63636	-0.01862
-1.00638		-0.50357	-0.06508	-0.43488	-0.47632	-0.6967
-0.41324		-0.57154	-0.23958	-0.28543	-0.2784	-1.42989
-1.51236		-0.98571	-1.99266	0.64444	-1.69211	-1.35821
-0.74722		-0.15593	-0.28	-0.47586	0.09032	-0.00479
-0.95319		-0.96275	0.67447	1.40345	-0.28235	-0.9474
-0.81638		-1.13875	-0.42162	-0.64537	-0.94889	0.0139
0.17821		0.26333	-0.5451	0.06122	-0.60909	-0.1
0.74348		-0.88746	0.02431	-0.94237	-0.54839	-0.6459
-0.1		-0.31404	0.08249	-0.04286	-0.53267	-0.37959
-0.21045		-0.88984	-0.10845	-0.225	-0.77241	-0.98095
-1.05667		-1.57021	-0.02473	-0.44091	0.40227	-0.39225
		-1.30156	-0.63883	-0.29524	-0.11667	-0.37619
		-0.50476	-0.77308	-0.49643	-0.1	-0.02476
		-0.24138	-0.35769	-0.75588	-0.41068	-0.13548
		-1.09459e-16	-0.5451	-1.07049	-1.25556	-0.16087
		-1.78361	-0.31758	-0.04643	-0.28839	-0.66984
		-0.57604	-0.26463	-0.67838	-1.54512	-0.25143
		-1.07255	-0.99714	0.36563	-0.35769	-0.11255
		-0.95376	0.00849	-0.49535	-0.54	-0.50667
		-0.77368	-0.8235	-1.30222	-0.19	-0.09715
		-0.44078	-0.01429	-0.36	-1.13279	-0.25333
		-1.00297	-0.95357	-0.17609	-0.41778	-0.60084
		-1.41778	0.0463	-0.12982	-0.59876	-0.16364
		-0.48116	-0.21397	-0.39153	-0.8198	-0.34524
		-0.60809	-0.88	-0.34906	-0.72268	-0.34524
		-0.99292	-0.88792	-0.23958	0.44237	-1.26991
		-1.34854	-0.27727	-0.1617	-0.08	-1.40845
		-0.49535	-0.76866	-0.47132	-0.37805	-0.1
		-0.49535	0.14643	-0.08065	-1.31954	-0.1
		-1.32422	-0.8125	-0.56087	-0.23	-0.21852
		-2.00196	-0.89517	-1.36991	-1.20886	-0.11255
		-0.42381	-0.32988	-0.98653	1.1087	-0.71511
		-0.78	-0.35942	-0.33514	0.25185	-0.48
		-0.58305	-0.29697	-0.30333	-0.43881	-1.31935
		-0.72308	-1.41778	-0.77292	-0.07143	-0.12218
		-1.31503	-0.5602	-1.518	0.22405	-0.92597
		-0.27714	-0.63276	-1.05378	-0.76757	-0.92308
		-0.54841	-1.31017	0.1403	0.21622	-0.97925
		-1.42027	-1.1027	-0.99717	-0.15094	-1.10884
		-0.41833	-0.02286	-0.4303	-0.89	-1.14
		-1.32632	-1.02857	0.12258	-0.38889	-1.09551
		-0.01444	-0.30851	0.15769	-0.50699	-0.38222
		-1.50789	-0.64651	-0.4	-0.55208	0.19762
		0.01818	-1.19333	0.02083	-0.22105	-0.14681
		-0.87182	-0.41479	-0.26875	-0.53714	-0.12621
		-0.77231	0.24909	-1.01341	-0.69108	-0.72105
		0.17073	-0.87182	-1.03975	-1.25745	-1.04253
		-0.82619	-0.54841	-0.99348	-0.29545	-1.01781
		-0.87797	0.31081	0.13333	-1.72881	0.11076
		-0.82143	0.17528	0.36216	-0.34804	-1.00327
		-1.31017	-0.036	-0.67087	0.13684	0.07949
		-0.00941	0.14571	-0.48906	0.092	0.09434
		-1.06829	0.00849	-0.80732	-0.60208	-0.96184
		-0.09873	-0.61471	-0.53505		-0.204
		-0.37258	-0.39778	-0.56531		-1.03975
		-0.8281	-0.15873	0.08148		0.18667
		-0.71138	-0.54697	-0.51618		-0.6973
		-0.13401	-1.18812	-1.44063		-0.78984
		-0.73226	0.00849	-0.4974		-0.99717
		-0.79683	-0.5451	-0.46598		-1.05656
		-0.69583	-0.5451	-0.02		-0.9
		-0.14426	-0.56256	0.1381		-0.8377
		-0.84353	-0.06364	-0.99057		-1.0963
		-0.52264	-0.30204	-0.0463		-0.42857
		-0.75128	-0.75128	0.40789		-0.21471
		-0.07358	-0.69545	-0.47344		-0.71471
		-0.40811	-0.594	-0.6		-0.85772
		-0.19444	-0.13205	-0.61802		-0.87009
		-1.42045	-0.92907	-0.19		-1.44545
		-1.06576	-0.60249	-0.70571		-0.71048
		-1.4275	-0.1	0.71429		-0.7129
		-0.07358	-0.23387	-0.58889		-0.1027
		-0.72715	-0.68125	0.08		-0.00833
		-0.06508	-0.72571	-0.43243		0.01429
		-0.42949	-0.90938	-0.87059		-0.28049
		-0.05962	-0.18018	-0.05		-1.43784
		-0.14314	-0.39492	-0.21897		-0.38065
		-0.12558	-0.85765	0.4		-1.29333
		-0.48056	0.3525	-0.48406		-1.36452
		0.37556	-0.3582	-0.2037		-1.3625
		-0.60312	-0.92917	-0.46533		-0.98057
		-1.34242	-0.07742	0.07931		-1.09821
		-1.21579	-0.37049	1.30769		-0.60467
		-1.00308	0.41351	-1.5087		-0.34752
		-0.03333	-0.15161	-1.07949		-2.22439
		-0.61829	-0.52397	-0.59512		-1.01125
		-0.98256	-1.27333	0.36883		-0.96981
		-1.07317	-0.95897	-0.19333		-0.83453
		-0.22292	-0.17805	-0.12826		-1.345
		-0.07358	-0.37442	0.13778		-1.3137
		-0.70714	-0.30526	-0.15556		-1.18889
		-0.23662	-1.28966	-0.74182		-0.98491
		-0.74262	-1.28966	-0.16667		-0.925
		-1.19167	-1.20909	-0.82182		-0.76269
		-1.24737	-0.2817	-1.26824		-1.07842
		-0.46034	0.1931	0.556		-0.76324
		-1.00698	-1.09266	0.19697		-0.40288
		-0.90938	-1.00095	-0.82927		-0.14727
		-2.1898	-0.93333	-1.04889		-0.09016
		-1.35084	0.11765	-0.99632		0.27174
		-1.03519	-1.20147	-0.47164		0.08889
		-0.71667	0.17838	-0.58868		-1.09577
		-0.61538	-0.8825	-0.49737		-1.05503
		-0.10196	0.2	-0.75333		-0.52093
		-0.81556	-0.7	-1.12931		-0.71138
		-0.11538	-0.66897	-1.03056		-0.71138
		-0.088	-1.4275	-0.32353		-0.71138
		0.10822	-0.60312	-0.59109		0.165
		-1.33953	-0.9803	-0.52128		-0.07576
		-1.34	0.31026	-0.31538		-0.24464
		-0.64507	-0.26	-0.2625		-0.09429
		-1.20857	-0.71667	-0.15094		-0.99675
		-1.28478	-0.23854	-0.35385		-1.02125
		-0.9902	-0.77368	-0.20805		-0.34
		-0.21286	0.95909	-1.16377		-0.67215
		-1.07668	-0.06462	1.44583		-1.06171
		0.06491	-0.33784	-0.79375		-0.49528
		-1.13016	-0.09359	-1.03714		-0.38983
		-0.29138	-0.97708	-0.5		-0.45333
		-0.95789	-1.12201	-0.92353		-0.78118
		-1.57191	-0.525	0.03429		-0.67987
		-0.23492	-0.35174	-0.60741		-0.23958
		-0.4748	-0.29907	-0.30877		-1.44063
		-1.57436	-0.175	-1.03214		-0.84532
		-0.34194	-0.15728	0.08387		-0.69057
		-0.82683	-0.30588	-0.385		-1.00284
		-0.94293	-1.37166	0.08293		-0.41515
		0.0025	-0.12353	-0.00769		-0.7601
		-0.98542	-0.31678	0.056		-0.92199
		-1.14444	-0.44488	-1.09429		-0.87874
		-1.27534	-0.19855	0.34412		-1.0069
		-0.66154	-0.78919	-0.3		-0.30612
		-0.19388	-0.46457	-0.71163		-0.34906
		-0.62778	-1.34	-1.05854		-0.66932
		-0.34286	-0.14314	0.55946		-0.16744
		-0.44384	-0.23333	-1.01892		-0.44561
		-0.4473	-0.67095	-0.28		0.27
		-0.07813	-0.05962	-1.46154		-1.12931
		-0.06571	-0.01444	-0.5		-0.78065
		-1.20325	-0.67481	-0.93281		-0.20741
		-1.39818	-0.14314	-0.844		-0.50548
		-0.16337	-0.41034	-0.325		-0.64873
		-0.14	-2.00196	-1.06905		-0.4259
		-1.3381	-0.17241	0.0697		-0.16235
		-0.66825	-1.36	-1.48987		-0.47358
		-0.49158	-0.07358	-0.69		-0.58
		-0.09016	-0.24054	-0.175		-0.12879
		0.12941	-0.40889	0.02857		0.13393
		0.03438	-0.7549	-0.32909		-1.01886
		-0.202	-0.94237	-0.50943		-0.64688
		-0.46457	-1.00095	-1.12059		-1.08854
		-0.4898	-0.27581	-0.03684		-1.08854
		-0.91159	-0.8281	-0.15122		-1.08854
		-1.91563	-0.13889	-1.09524		-1.0877
		-1.18812	-0.67095	-0.51026		-0.71958
		-0.0025	-0.67095	0.17195		-0.30833
		-0.54444	-0.49189	-0.79772		-0.57848
		-0.62398	-0.5	-0.14091		-0.49661
		-0.47132	-0.47422	-0.60864		-0.71508
		-1.91791	0.09875	-0.08143		-0.8075
		0.44756	0.12174	-0.57143		-0.95904
		-0.71714	-0.0754	-0.46102		-0.98889
		-0.33079	0.11901	-0.846		-0.72381
		-0.27787	-0.48947	-0.5381		-0.30909
		-0.40921	-0.33824	-0.58705		-0.44324
		-0.99545	-0.09694	-0.38222		0.64444
		-1.24725	-0.46875	-0.92558		-0.9275
		-0.71556	-0.58968	-0.93		-0.45397
		-0.1931	-0.11377	0.792		-0.4125
		-0.93333	-1.06845	-0.04375		-1.48485
		-0.33079	-0.85526	-0.89667		-1.09299
		-0.94651	-0.93056	-0.41373		-0.13944
		0.26506	-0.16259	-0.34211		-0.32203
		0.25781	-1.06845	-1.03934		-0.97099
		-0.03351	0.12138	-1.07103		-0.99474
		-0.00479	-1.14333	-1.0865		-0.61646
		0.03495	-1.40702	-0.94286		-1.09091
		0.00702	-1.24896	-1.00719		-1.09091
		0.48857	0.01473	-1.03614		-0.19483
		-0.3908	0.09936	-1.00688		-0.96505
		-0.43333	-0.8	-1.61233
		-0.59706	-1.03	-0.03898
		-0.61111	-0.47273	-1.47059
		-1.12174	-0.54386	-0.96667
		-1.00455	-1.40465	-0.83784
		-0.12875	-0.53592	-0.90789
		-0.11255	-0.11565	-0.78718
		0.12138	0.17821	-0.64894
		0.06541	-1.18667	-1.10794
		-1.06845	-0.8951	-0.87692
		-1.02137	-0.82269	-1.01023
		-1.06578	0.28679	-0.25882
		-1.06578	-0.50179	-0.20556
		-0.77677	-0.4619	-0.03571
		-1.04717	-2.06825	-1.50588
		0.105	0.105	-0.095
		-0.17111	-0.17111	-0.73226
		-1.55233	-0.1036	0.3973
		-0.12186	-0.1036	0.28958
		-0.12186	0.13393	-0.62188
		-0.51867	-0.10429	-0.52903
		-0.14076	0.32889	-0.51513
		-0.16463	-0.03307	-0.46667
		-0.18571	-0.04034	-0.39118
		-0.19552	-0.04034	-0.0425
		-0.28393	-0.17746	0.36613
		-1.35821	-0.11667	-0.55
		-0.96267	0.1	-0.49811
		-0.97586	-0.66818	0.20455
		-0.56434	-0.77619	-0.08026
		-0.43846	-0.3439	0.25385
		-0.37619	-0.65389	-0.10465
		-0.64262	-0.36816	-0.81429
		-0.27818	-0.64787	0.17879
		-0.79355	-0.66051	-0.43529
		0.15	-0.18125	-0.15926
		-0.58125	-0.53171	-0.87797
		-1.52188	-1.03696	-0.19032
		-0.78531	-0.26977	-0.71196
		-0.94173	-0.6725	-1.05046
		0.12041	-0.52105	-0.87556
		-0.71511	-0.62626	-0.70323
		-0.74667	-0.64174	-0.09873
		-0.72778	-0.09538	0.49167
		-0.89556	-0.66416	-0.32835
		-0.02128	-0.59318	-0.3
		-0.60864	-0.83629	0.7
		-1.17885	-0.70444	-0.86768
		-0.30263	-0.41231	-0.50476
		-0.76038	-0.5	-0.40167
		-0.52857	-0.18203	-0.9069
		-1.14314	-0.52093	-0.37442
		-0.54286	-1.06811	-0.75932
		-0.0303	-1.48987	-0.94898
		0.09388	-0.35333	-0.84118
		-1.07049	-0.22449	0.17838
		-0.5871	-0.50943	-0.15556
		-1.24894	0.21774	0.08571
		-0.67536	-0.47212	-1.00327
		-0.8413	-0.16	0.25476
		-0.86212	-0.3102	-0.57455
		0.18901	-1.476	-0.95545
		0.19032	-0.68526	-0.8
		-0.34118	-0.07234	0.38333
		-0.25789	-1.14773	-1.61515
		-0.70692	-0.51944	-1.47442
		0.27075	-0.97167	-1.42045
		-0.51667	-0.71719	-0.16441
		0.21754	-1.04717	-0.65455
		-0.47537	-0.84631	-1.01959
		-0.49405	-1.16341	-0.91091
		-0.83636	-1.0028	0.58125
		-0.28687	-0.92222	-0.11923
		-0.26129	-1.11119	-1.02747
		0.09381	-0.54484	-0.99756
		-0.42198	-0.35652	-0.95625
		-0.40256	-0.39153	-0.2075
		-0.46477	-0.20435	-0.80933
		-0.51915	-1.12653	-0.22424
		-0.77209	-0.93209	-0.29268
		-0.98052	-0.37162	-0.68333
		-0.22368	-1.36667	-0.71518
		-1.6381	-0.80339	-0.12763
		-0.42286	-0.68403	-0.53784
		-0.52174	-1.86	-0.9975
		-0.41978	-0.61286	0.48542
		-0.05366	-0.50308	-0.91466
		-1.10938	-0.29744	-0.37059
		-0.24706	-0.15481	-0.84632
		-1.0541	-0.7678	0.18387
		-0.0069	-0.05245	-0.29545
		-0.43661	-0.12218	0.06574
		-1.05263	-0.384	-1.04719
		-0.63103	-3.37894e-17	0.01176
		-0.41084	-0.43596	-1.4625
		-1.73158	-0.27674	-1.36724
		-0.30204	0.09273	-0.505
		-1.33947	-0.6087	1.09615
		-0.98345	0.432	-0.98462
		-0.18333	-0.94902	-1.0509
		-0.61563	0.03953	1.05312
		-1.42174	-1.469	-0.43077
		-0.00682	-0.23056	-1.10556
		-0.10465	-0.58136	-0.67308
		-0.63276	-0.62778	0.46774
		-0.67544	-1.16338	-0.43256
		-0.99423	-0.13	1.18519
		-0.29697	-0.20726	-1.25462
		-1.47179	-1.04048	-1.28966
		-0.8107	-0.90299	-0.60833
		-0.8125	-0.17375	-0.04444
		-0.75091	-0.72308	-1.01633
		-0.64545	-0.14295	-1.01633
		-0.29292	-0.3908	-0.21
		-0.29292	-0.39478	-0.44561
		0.24909	-0.61111	-0.59114
		-0.36909	-0.00815	-0.96706
		-0.36909	7.36191e-17	-1.05314
		-1.17876	-0.27885	-0.4561
		-0.77308	-0.83636	-1.08362
		-0.97251	-0.59663	-0.26694
		-0.10845	-0.7271	-1.57191
		-0.27727	-1.44204	-1.06188
		-0.35942	7.36191e-17	-1.35225
		-1.66762	-1.47973	0.94737
		-0.23188	-0.016	-0.42396
		-1.12663	-0.75	-0.40323
		-1.12663	-0.01862	-0.52703
		-1.12663	-0.28696	-0.08
		-0.27581	0.83077	0.40385
		-0.64286	-0.48036	-0.16818
		-0.80962	-0.02128	-1.12929
		-0.99714	-0.45909	-0.53256
		-1.00095	-0.60864	0.94643
		-0.01429	-1.16535	0.48938
		-0.16136	-1.01164	-0.17805
		-1.19444	-0.35156	0.70357
		-1.17451	-0.47429	1.15385
		-0.92671	-0.23704	-1.225
		-1.19107	-0.97337	-0.51765
		-0.89375	-0.12974	-0.45333
		-0.64495	0.13978	-1.565
		-0.51327	-1.10884	1.26154
		-0.31852	-0.23409	-0.77778
		-1.09091	-2.17073	0.17895
		-0.8075	-0.46102	-1.03696
		-0.03896	-1.90635	-0.38621
		-1.41081	-1.79524	0.03636
		-1.11357	-0.72236	0.01333
		-0.30909	-0.11255	0.18125
		-0.71224	-0.89759	0.09
		0.11444	-0.47273	-0.78065
		-0.83629	-1.1775	-0.23714
		-1.04253	-0.10909	-0.36923
		-0.66313	-0.04	-0.42222
		-0.68579	0.15	0.21111
		-0.71224	-2.32449	0.05676
		-0.69795	-0.39512	-0.47347
		-0.79545	-2.09457	-0.3561
		-0.69419	-0.7	-0.63529
		-0.34906	-0.77333	-1.56667
		-0.23958	-0.18864	-1.06975
		-0.5965	-0.83333	-0.81875
		-0.21429	-0.22368	-0.79318
		-0.51765	-1.14444	-0.27805
		-0.40233	-2.07041	-0.19825
		-0.83107	-0.242	1.13871
		-0.21013	-0.42708	-0.15366
		-1.07181	-0.43214	-1.02564
		-0.06829	-0.8825	-1.49577
		-0.33465	-0.56438	-0.74146
		-0.06154	-0.12468	-0.19697
		-0.64534	-0.59389	-1.04302
		-1.08546	0.26964	-0.06
		-0.09643	-0.15106	-0.68276
		-0.81216	0.06226	-0.11618
		-1.08039	0.2875	0.31892
		-0.2	-0.07988	0.16282
		-0.56154	-0.99675	-0.9475
		-1.01762	-0.05385	-0.48873
		-0.00833	0.01	0.11774
		-0.08182	-0.58788	-1.14706
		-0.65736	-0.12321	1.22222
		-1.43401	-0.30056	-0.10135
		-0.87857	-0.42857	-0.63636
		-0.87934	0.08286	0.196
		-0.92199	-0.94095	-1.21667
		-0.91032	-0.71818	-1.4908
		-0.9018	0.11076	-0.66512
		-0.9018	0.0037	0.03043
		-0.91111	-0.34773	-1.112
		-0.90991	-0.30492	-0.05385
		-0.6646	-0.03529	-0.97049
		-0.54933	-0.6791	-1.575
		-1.26024	-0.29296	-0.18488
		-0.99	-0.488	-0.78835
		0.0058	-0.875	-2.02414
		-0.94846	0.11709	-0.55758
		-0.43462	-0.53488	-1.07374
		-1.24762	0.43061	-1.07374
		-0.85091	-0.11429	-0.68382
		-0.42674	-0.31636	-1.30156
		0.03421	-0.31636	-0.93273
		-0.43836	-0.41622	-1.01892
		-0.91739	-0.19357	-0.11935
		-0.55825	-0.68321	-0.7949
		-0.85952	-0.13094	-1.12663
		-0.98889	-0.13094	-0.16027
		-1.00758	-0.19302	-1.38205
		-0.96923	-0.73089	-1.30536
		-1.02131	-0.87568	-1.11465
		-0.89941	-0.4619	-1.11465
		-0.88952	-0.05773	-0.77059
		-0.91379	-0.26443	0.60652
		-0.94	-0.87009	-0.98028
		0.12059	-0.034	-0.98028
		-1.16349	-0.45333	-0.21892
		-0.47092	-0.75263	-0.39778
		-0.5166	0.54688	0.15294
		-0.61357	-1.04615	-0.90923
		-1.00887	-0.846	-0.46316
		-1.1115	-0.29533	-1.42222
		-0.26792	-0.15726	-1.01164
		-0.63275	-0.33191	-0.67414
		-0.93143	0.06458	-0.21739
		-1.06312	-0.62398	0.15455
		-1.44063	-0.21026	-0.90233
		-1.08846	-1.36327	-0.90441
		-0.12889	-0.89375	1.78519
		-0.54242	-0.04286	-0.81667
		-1.24255	-0.7234	-0.4
		-0.4	-0.83168	-0.5129
		-1.61215	-1.09808	-1.09231
		-1.61215	-0.28089	-0.51628
		-0.45333	-1.34242	-1.36
		-0.77917	-0.76098	-1.2625
		-0.29533	-0.72516	-0.54848
		-0.96491	-0.96	-0.52619
		-0.60692	-0.76269	0.23088
		-1.03462	-1.3137	-0.21136
		-0.292	-1.32386	-1.02857
		-0.11167	-0.35556	0.16857
		-1.95287	-1.24737	-0.09118
		-0.57831	-2.1898	0.23099
		-0.59416	-0.96981	0.164
		-0.62941	-0.27143	-0.51944
		-0.6374	-0.10465	1.0375
		-0.11159	-0.00909	-0.78732
		-1.05946	-0.92619	1.16
		-1.1	-0.14332	-0.34253
		-0.99565	-0.28488	0.0806
		-0.72593	-0.32118	-0.38852
		-0.56522	-0.73272	-0.12436
		-0.55443	-0.83934	0.40714
		-1.01	-0.78984	0.47073
		-0.10337	-1.145	0.84783
		-0.1311	-1.15833	0.12716
		-0.36901	-0.76667	-0.19787
		-0.52	-0.67083	-0.61569
		-0.12143	0.49167	-0.64828
		-0.94191	-0.92647	-1.33947
		-0.846	-0.84656	-0.23704
		-0.75263	-0.41538	-0.49857
		-1.07875	0.165	-0.38358
		-0.8587	-1.78361	0.40526
		-1.335	-0.99763	0.33898
		-0.192	-1.4375	-0.444
		-0.87031	-0.98571	-0.70435
		0.14324	-0.80283	-0.46479
		-0.39149	-1.3375	-0.78919
		-0.40482	-1.01132	-0.43676
		-0.8614	-0.64865	1.56667
		-0.34366	-0.52987	0.36667
		-0.7592	-1.05503	0.40667
		-0.28049	0.15769	-1.0831
		-1.58425	0.68846	-1.05556
		-0.74701	-0.32439	-0.96923
		-0.91648	-0.245	-0.62059
		-0.90395	-0.54242	-1.01164
		-0.34861	-0.59722	1.48889
		-0.32391	-0.59286	-1.06744
		-0.43889	-0.8725	-0.4439
		-1.76604	-0.9281	-0.87143
		-1.2531	-1.02195	-0.6599
		-0.63858	-0.52453	0.42115
		0.00882	-1.44063	-0.562
		-0.17333	-1.11241	0.26333
		-1.64579	-0.09643	-1.20833
		-0.09217	-0.34211	-0.41034
		-0.04034	-0.16364	-0.19524
		-0.04034	-0.26981	-1.07083
		-0.135	0.086	-0.53095
		0.29318	-0.20795	-0.55676
		0.19756	-0.25833	-0.05962
		0.23947	-0.32821	-1.01944
		-0.2934	-0.63469	-0.7625
		-0.3119	-0.16235	-0.33784
		-1.71298	-0.4302	-0.54545
		-1.70435	-0.47092	-1.20909
		-1.69563	-0.52835	-0.4619
		-1.40994	-0.39264	-0.61921
		-0.1036	-0.41745	-0.51188
		-0.05187	-0.88039	-0.38333
		-0.48438	-0.33367	-0.00909
		-0.32368	-0.97895	-0.705
		-0.20196	-0.34769	-0.29565
		-0.3744	-0.94846	0.29643
		-0.63308	-1.04	0.86071
		-0.66071	-0.34348	-1.34242
		-0.48438	-1.62586	-0.39796
		-0.48438	-0.85164	-0.925
		-0.48438	-0.37321	-0.36667
		-0.47422	-1.13636	0.22424
		-0.0544	-0.69355	0.28261
		-0.58317	-1.09421	0.752
		-0.52424	-0.09385	-0.13214
		-0.9988	-0.65241	-0.64524
		-0.2037	-0.45114	-0.92394
		-1.22555	-0.61646	-0.65476
		-0.48947	-0.3	-1.02571
		-1.55784	-0.0933	0.67297
		-1.40845	-0.42564	0.8931
		-0.96757	-0.01538	0.67692
		-1.18154	-0.88163	-1.69211
		-1.13068	-0.87795	-1.06576
		0.28679	-0.91032	2.11471e-17
		-0.55377	-0.9018	-0.44324
		-0.15556	-0.79556	-0.81556
		-0.77241	-0.19348	-1.00286
		-0.12826	-0.6646	-0.98485
		-0.25143	-0.6646	-0.96535
		0.12769	-0.54933	-0.92427
		-0.455	-0.69548	0.2381
		-0.11863	-0.41515	-0.23556
		-1.25169	-0.26364	-0.27164
		-1.61215	-0.89941	-0.125
		-1.60329	-1.2675	-1.02241
		-1.55769	-0.29524	-0.48976
		-1.56329	-0.49744	-1.28537
		-1.56329	-1.33768	-0.468
		-1.50547	-1.05678	0.06322
		-1.4955	-0.99579	-0.50577
		-1.31143	-0.11038	-1.192
		-0.1	-0.40385	-1.14375
		-1.4527	-0.3	-1.35238
		-1.49863	-0.95208	-0.918
		-1.39857		-0.98444
		-0.68881		-0.27885
		-0.54386		0.24348
		-1.26824		-0.48261
		-0.3432		-0.78788
		-1.23868		-0.725
		-0.86739		-0.82923
		-0.80933		-0.49286
		-0.75333		-0.30333
		-0.32667		-0.95556
		-0.71892		0.30435
		0.15714		-2.22439
		-0.67966		-0.312
		-0.37292		-1.21429
		-0.71627		-0.49189
		-0.18125		-1.1913
		-1.00962		-0.40169
		-0.53171		-0.36275
		-0.07632		-0.52059
		-0.15405		-1.34127
		-0.82326		-0.02286
		0.056		-0.40892
		-0.6725		-0.51121
		-0.53729		-0.10385
		-0.11579		-0.43983
		-0.07848		-1.5
		-0.40333		-0.33824
		-0.92857		-0.67742
		-1.02329		-0.99632
		-0.78118		-1.03043
		-1.04		-1.40781
		-0.50244		-0.2991
		-0.44146		-0.78261
		-0.325		-1.01071
		-0.41923		-0.59896
		-1.10435		-0.18783
		-1.48987		-0.4585
		-0.78732		-0.43717
		-0.475		-0.4543
		-1.1		0.075
		0.09846		-0.49828
		-0.50943		-1.10244
		-0.55		-0.46774
		-0.53714		-0.4543
		-1.49577		-0.35122
		-0.37805		-1.39388
		-0.15217		-0.72576
		-1.15556		-1.35538
		-0.09804		-1.3137
		-0.45909		-0.01667
		-0.72879		-0.19747
		-0.93448		-1.42045
		-1.89149		-0.2413
		-1.04088		-0.25938
		-0.53529		-0.215
		-0.20769		-0.09
		-0.92222		0.14138
		-0.62807		-1.24054
		-0.21089		-0.5037
		-0.47778		-0.51915
		-0.85526		-0.89687
		-0.36216		-0.99412
		-0.34435		0.02941
		-0.95833		0.12769
		-0.61778		-0.31471
		-1.55		0.25333
		-1.06471		-0.58
		-0.99833		-0.38065
		-0.74628		-0.96591
		-1.51304		-1.16338
		-0.79375		-1.04048
		-1.16377		-0.98776
		-0.92051		-0.68889
		-1.09643		-0.1
		-1.14419		0.83902
		-0.32353		-0.42381
		-1.02329		0.05
		-0.21739		0.00323
		0.1617		-1.08871
		-0.85679		-0.99565
		-0.66667		-0.76753
				-0.55313
				-1.00769
				-0.87885
				-0.71136
				-0.77209
				-1.1697
				-0.22368
				1.01786
				-0.66271
				-0.21111
				-1.20714
				0.11163
				-0.78571
				-0.48286
				-0.92558
				-1.2
				-0.47436
				-1.28293
				-1.03
				-0.35273
				0.15897
				-1.33913
				-0.64433
				-0.04545
				-0.68
				-0.44545
				0.09273
				-0.52
				-0.13763
				0.56897
				-2.36563
				0.04878
				-0.17736
				-0.98095
				-0.41216
				-0.9625
				-0.9413
				-1.03478
				-1.23846
				-1.22439
				-1.3375
				-0.98571
				-0.47843
				-0.16981
				-1.05357
				-1.56044
				-1.22966
				-1.08042
				-1.675
				-0.21304
				-0.76098
				-0.75962
				-0.85091
				1.66429
				-1.51176
				-0.96757
				-0.85091
				-0.01538
				-0.4127
				0.61333
				-0.55714
				-0.49147
				-1.07305
				-0.46875
				-0.40238
				-0.33095
				-0.358
				-0.49608
				-0.46875
				-0.40631
				-0.35156
				-0.44882
				0.35942
				-0.74386
				-0.47024
				-0.38235
				0.25957
				-0.36901
				-0.45794
				-0.48438
				-0.48438
				-0.47132
				-0.16364
				-0.51765
				-0.23774
				-0.27885
				-0.60588
				0.48
				0.85405
				-0.32812
				-1.06721
				-1.07049
				-0.57179
				-1.09421
				-1.13636
				-0.85294
				-0.13548
				-0.25745
				0.32955
				0.33125
				-0.11698
				-0.07963
				0.59667
				-0.47308
				-1.01
				-0.80933
				-0.76232
				-1.48625
				-0.50446
				-0.82632
				-0.9
				1.28846
				-1.25556
				-0.35625
				-0.2975
				-0.87451
				-0.60459
				-0.20811
				-0.59273
				-0.27568
				0.18437
				-0.96788
				-0.56364
				0.08286
				-0.66346
				-0.48134
				-0.47
				-0.41439
				-0.35313
				-0.29139
				-0.73333
				-1.01489
				-0.64583
				-0.71964
				-0.9988
				-0.57363
				0.06429
				0.29318
				-0.77321
				0.07375
				-0.5451
				-0.5451
				-0.24074
				-0.5451
				-0.61241
				-0.08182
				0.60833
				-1.49211
				-0.14667
				-0.5451
				-0.69057
				0.44762
				-1.18
				-1.25102
				-0.18039
				0.16719
				0.31212
[truncated: 42 more rows]

## Sheet: Figure_5d
Mass shift bin / Da	1D-LC	SPE	SEC	PEPPI	MWCO	GELFrEE	ACN
0	0	0	0	0	0	0	0
0.01	0.04686	0.00744	0.01265	0.01547	0.12657	0.02573	0.10064
0.02	0.00355	0.00289	0.00243	0.01048	0.02076	0.02875	0.00214
0.03	0.000966745	2.27234e-05	2.65588e-05	0.000761956	0.00399	7.45488e-05	0.00712
0.04	0.00149	0.000142129	0	0.000114491	6.24048e-07	0.000149865	0
0.05	3.68824e-05	0	0	0.000155992	0.000483355	1.90371e-05	0
0.06	1.49064e-05	0	0	0	0.000219025	0.000528858	2.90462e-05
0.07	0	2.00192e-05	0	0	0	0.000137786	0
0.08	9.34548e-06	9.92134e-06	0	0	0	0.000508667	0
0.09	0.000721055	0	0	0	4.56727e-05	5.94424e-05	1.84171e-05
0.1	0.00034037	0	0	3.2463e-05	0	0	0
0.11	0	0.000124404	0	0	5.7184e-05	0	0
0.12	2.9606e-05	0.00159	0	9.29162e-05	9.34359e-05	0.000147434	0
0.13	2.53945e-05	0	0	0	0	0	0.000199501
0.14	0	0	0	0	0.000322749	0	3.15827e-05
0.15	3.15069e-05	2.35073e-05	0.000109425	0	0.00015299	0	0
0.16	6.79942e-05	0	0	0	0	0	0
0.17	0	0	0	0	0	0	0
0.18	0	0	0	0	0	0.000680508	0
0.19	0	0	0	0	0	0	0
0.2	7.35702e-05	0	0	0	0	0	0
0.21	0	0	0	0	0	8.80354e-06	0
0.22	0.000313248	3.02567e-06	0	0	0	0	0
0.23	0	1.10365e-06	2.11052e-05	0	0.000103816	0	0
0.24	0	4.57339e-05	0	0	0	0	0
0.25	0	0	0	0	0	0	0
0.26	0	1.49861e-05	0	0	0	0	0
0.27	2.01039e-05	0	0.000180493	0	0	0	0.000180001
0.28	0	0	0	0	0	0	0
0.29	0	0	0	0	0	0	0
0.3	0	0	8.79706e-05	0	3.13485e-05	0	0
0.31	3.8055e-05	0	0	0	0	0	3.92426e-06
0.32	0	0.000117504	0	0	0	0	0.000184
0.33	0	0	1.26694e-05	2.61006e-05	0	0	0
0.34	0	0	0	0	0	1.73044e-05	0
0.35	0.000617502	0	0	0	0	0.000133716	0
0.36	7.74431e-06	7.8267e-06	0	0	1.58435e-05	2.48053e-07	0.000590109
0.37	2.39594e-05	0	0	0	0	9.07004e-05	0
0.38	2.39594e-05	0	3.11052e-05	0	9.6213e-05	0	5.77799e-05
0.39	0.000258816	1.56041e-05	0	0	0	0.000118143	0
0.4	0	0	0	0	0	5.93252e-05	1.8957e-05
0.41	0	0	0	3.2445e-05	0	0	0
0.42	0	0	4.60126e-05	0.000269324	0	0	0
0.43	0.000119636	0	0	0	0.0004735	0	0
0.44	1.54027e-05	4.50401e-05	0.000248175	0	0	0.00035876	0
0.45	0.000167923	2.3301e-05	0	0	0	0	1.69628e-05
0.46	0	0	0	0.000582514	0	0.00024704	0
0.47	0	0	2.10863e-05	0	0	0	0
0.48	0	0	0	4.84696e-05	0	2.11524e-05	0
0.49	0	7.43757e-05	9.16386e-05	3.55798e-05	0	0	0
0.5	0	0	0	0	0	0	0
0.51	0.000710732	0	4.37422e-05	0	0	3.38701e-05	0
0.52	1.86047e-05	3.94439e-05	0	0	0	0	0
0.53	0	0	0	0.000451056	0.00113	4.18617e-05	0
0.54	5.29816e-05	0	1.74357e-05	1.57515e-05	0	0.000237681	0
0.55	2.26548e-05	5.01634e-06	0	0	0	3.39186e-05	0
0.56	0	4.39153e-05	0	0	0	0	0
0.57	0	0	0	0	0	0	0
0.58	0	0	0	0	0	0	0
0.59	0	0	0.000139192	0	0	8.80354e-06	0
0.6	0	0	0	0	0	0	0
0.61	0	0	0	0	0	0	0
0.62	0	0	0	0	0	1.42022e-05	3.72856e-05
0.63	0	0	0	0	0	1.50301e-05	0
0.64	0	0	0	0	1.52813e-05	0	8.80699e-05
0.65	9.22368e-05	0	0	0	0	2.66788e-06	0
0.66	0	1.49284e-05	3.39133e-05	0	0	0	0
0.67	6.40273e-05	0	0	0	0	0	0.000160004
0.68	0	0	6.91512e-05	0	0	1.42022e-05	9.27667e-05
0.69	0	5.20315e-05	0	0	0	0	0
0.7	0	0	0	0	1.40098e-06	0	0
0.71	0	0	0	0	0	0	0
0.72	0	0	0	0	0	0	0
0.73	0.000308623	0	8.26377e-06	0	0	2.12545e-05	0
0.74	0	1.53869e-06	0	0	0	3.39425e-06	0
0.75	0	1.47544e-05	0	0	0	0	0
0.76	0	0	0	0	0	0	0
0.77	3.99825e-06	0	8.37863e-05	0	0	0	0
0.78	0	9.97764e-06	5.62937e-05	0.000202234	0.000419552	0	0
0.79	0	0.000519124	0	0	0	0	0
0.8	0	0	0	6.12659e-05	0	0	0
0.81	3.35333e-05	0	0	0	0.000306622	5.26214e-05	0
0.82	0	0	0	0.00011491	0	0.00011455	0
0.83	0	0	0	0	0	0	0
0.84	0.000606046	1.51721e-05	0	0	0	0	0
0.85	0	0	0	0	0	9.94009e-06	0
0.86	3.36548e-05	0	0	3.02485e-05	0.000163396	1.74776e-06	0
0.87	0	0.000113756	0	0	6.61932e-05	0	0
0.88	0	0	0	0	0.000191473	0	0
0.89	0	0	0	6.05228e-05	0	0	0
0.9	0	9.04061e-05	0.000110852	0	0	0	0
0.91	0	2.1823e-05	0	0	0	6.95716e-05	0
0.92	0.0012	3.97317e-05	0.00514	0.000375984	8.73724e-06	0.00133	0
0.93	4.09635e-06	0	0	2.33865e-05	0.000388042	0	0
0.94	0.000229786	0	0	0	0.000472218	2.171e-05	0
0.95	0.000585007	4.13982e-05	0.00116	0.000199388	0.00067443	0.00347	0.00124
0.96	0	0.00109	0.00585	6.52641e-05	0	0.000140713	0
0.97	0.00489	0.00114	0.00397	0.0088	0.00409	0.000569848	0.00398
0.98	0.00962	0.02269	0.00201	0.02164	0.00317	0.00819	0.06302
0.99	0.02209	0.01918	0.05454	0.0095	0.09084	0.06551	0.01676
1	0.46659	0.04478	0.6012	0.19792	0.44916	0.34926	0.08445
1.01	0.4217	1	0.76166	0.4159	0.42022	0.27609	0.50916
1.02	0.17941	0.07183	0.04158	0.12549	0.38344	0.02513	0.02412
1.03	0.02271	0.02642	0.000724705	0.01172	0.01494	0.00502	0.00171
1.04	0.0399	6.80625e-06	0.000292239	0.00134	0.0033	0.00252	0.00118
1.05	0.000109837	0.000694344	0.000338579	8.26985e-05	0.00494	0.000285146	0
1.06	0	1.148e-05	0.000264514	0	3.07739e-05	6.39323e-05	0.000243107
1.07	0	0.000249536	0	0.000576899	0.000747514	0	0
1.08	0.0013	0	0	0.000162581	3.48596e-05	0	0
1.09	0.000129789	5.43868e-06	0	3.45745e-05	3.61237e-05	2.56228e-05	0
1.1	9.06619e-05	0	0	0	0	0	0.000179988
1.11	0	0	0.00029763	3.73202e-06	0.000125207	2.72956e-06	0
1.12	0.00226	0	0	0	0	0	0
1.13	3.19302e-05	0	0	0	8.92926e-06	0.000361557	0
1.14	3.34543e-06	1.21893e-05	2.34396e-05	1.26781e-05	0	0	9.26088e-05
1.15	0.000326659	0	7.52587e-05	0	0	4.57299e-05	0
1.16	0	0	0	0	0	3.06981e-06	0
1.17	0	0	0.000312075	4.07783e-05	0	0	0
1.18	0	0	0	0	0	0	0.000289638
1.19	0	0	0	0	0	0	0
1.2	0	0	0	0	0	2.86423e-05	0
1.21	3.87158e-05	6.22879e-05	0	0	0.00025216	0	0
1.22	0	0	0	0	0	0	0
1.23	0	0	0	0	0	0	2.43004e-06
1.24	0	0	8.75748e-05	8.07186e-05	0	0	0
1.25	0	3.88227e-05	0	0	2.85879e-05	0	0
1.26	0	0	0	0	0	2.31376e-05	0
1.27	2.01039e-05	0	0.000753144	0	0	8.06447e-05	0
1.28	4.34603e-05	0	0	0	0	0	0
1.29	0	0	0	0	0	0	0
1.3	4.35043e-06	0	0	0	0	0	3.92426e-06
1.31	0	0	0	0	0	0	1.97307e-05
1.32	4.92197e-05	0	8.79706e-05	0	0	8.22379e-06	0.000173583
1.33	0	0	0	0	0	0	0
1.34	0	0	0	0	0	0	0
1.35	0	0	0	0	0	0	0
1.36	5.75293e-06	0	0	0	0	0	0
1.37	0	0	0	0	0	0	0
1.38	5.14249e-05	0	0	0	0	0.000125301	0.000477484
1.39	0	5.94923e-05	9.2878e-05	0	0	7.71294e-06	0.000341187
1.4	0	0	0	0	0	5.05166e-06	0
1.41	0	0	0.000248175	0	0	1.08911e-05	0
1.42	0	0	0	0	0	5.89958e-05	2.00143e-05
1.43	0	0	0	0	0	2.08332e-05	0
1.44	0	0	0	0	0	0	0
1.45	0	0	0.000845342	0	0	0	0
1.46	0	6.54868e-05	0	0	0	0.000114896	0
1.47	0	0	0	0	0	0	0
1.48	4.50493e-05	0	2.10863e-05	0	0	0	0
1.49	0	0	0	0	0	0	0
1.5	1.1418e-05	0	0.000109119	0	0	0	0
1.51	0	0	1.1966e-06	0	0	0	0
1.52	6.54732e-05	1.54457e-05	0	0	0	0	0
1.53	0	0	0.00011283	0	0	4.2139e-05	1.73689e-05
1.54	5.29816e-05	3.94439e-05	4.45221e-05	0.00118	0.000525002	0.000545695	0
1.55	1.86047e-05	0	0	0.000184605	0	0	0
1.56	0	0	0.000233045	0	0.000135782	0.000354601	0
1.57	1.16402e-06	0.00024963	0	0	0.000697146	2.73746e-05	0
1.58	0	1.53869e-06	0	0	0	3.15714e-05	0.000265935
1.59	0	0	0.000139192	3.91656e-05	0	0	0
1.6	0	0	0	9.55062e-06	0	0	0
1.61	0	0	0	0	0	2.25303e-05	0
1.62	0	0	0	0	0	0.000261566	1.20856e-05
1.63	0	0	0	4.40736e-05	0	1.50483e-05	0
1.64	0	0	0	2.08779e-05	0	4.0126e-05	2.9753e-05
1.65	0	0	4.67368e-05	0	0	6.04465e-06	0
1.66	6.40273e-05	0	6.91512e-05	0	0	1.66991e-05	0
1.67	0	0	0	0	0	0	0
1.68	0.000153842	0	0	0	0	0	0
1.69	0	0	0	0	0	0	0
1.7	0	0	0	0	8.97049e-05	1.07138e-05	0
1.71	0	0	0	0	0	0	0.000165742
1.72	0	0	0	0	0	0	0
1.73	0	0	0	0	0	0	0
1.74	0	0	0	0	0	6.91563e-05	0.00825
1.75	0.000308623	4.54349e-05	0	0.00011491	0	1.06702e-07	0
1.76	0.000215388	0.000147138	0.00067334	0.00109	0.03695	0	0
1.77	0	0.000120552	0	0	0	0.00015406	0
1.78	0.000130198	0.000110998	0	0.000306088	0	0	0
1.79	3.86225e-06	0	0	0.000307798	0	0	0
1.8	0	1.60924e-05	0	0	0	0.000236008	0.00103
1.81	0	0	0	0	8.29673e-05	0	0
1.82	0	0	0	0	0	2.78104e-06	0
1.83	0	0	0.000151602	0	0	9.94009e-06	0
1.84	0	0	0	6.86413e-05	7.49378e-05	2.60115e-05	0
1.85	0	0	0	0	0.000337436	0	0
1.86	0	9.8005e-06	0	0	4.58341e-05	0	5.49845e-06
1.87	0.000144477	0	0	0	0.00012423	1.72052e-05	0
1.88	0.000286731	2.1823e-05	0	0	0	0	0
1.89	0	0	0	0	0.000888723	0	0
1.9	0.000159535	0	0	6.05228e-05	9.69258e-05	2.55246e-05	8.83449e-06
1.91	7.13657e-05	9.04061e-05	0	0.000273302	0.000196823	3.28259e-06	2.42464e-05
1.92	0.00010956	3.40015e-05	0	0	0.00135	0	0
1.93	0.000121008	0.000129571	4.82404e-05	0.01043	0.00107	0.000142152	0.000924291
1.94	0.000280884	0	2.10822e-05	0	0	0.000239648	0
1.95	0.000664484	1.84416e-05	6.88575e-05	0.000913243	5.85528e-05	0.00481	6.14518e-06
1.96	0.000136346	0	0	0.00082429	2.2512e-05	3.28259e-06	0.00371
1.97	0.00616	0.000278129	0.000295113	0.00758	0.00124	0.000437433	0
1.98	0.00233	0.000977301	0.01973	0.00207	0.000103276	0.00481	0.00341
1.99	9.96124e-05	0.000908153	0.000551032	0.00529	0.024	0.04823	0.000415219
2	0.03425	0.0273	0.09452	0.00308	0.03988	0.00156	0.00889
2.01	0.02472	0.00472	0.03015	0.00937	0.03369	0.03464	0.02623
2.02	0.69774	0.01519	0.07607	0.05758	0.01623	0.08204	0.04793
2.03	0.02087	0.00114	0.00141	0.00414	0.0125	0.000426397	0.0175
2.04	0.00543	0.00175	0.00341	0	0.00647	0.01078	0.00185
2.05	0.00568	0	0	0.000115228	0.000995099	0.000763573	0.000220537
2.06	0.000292689	0.000674821	1.09667e-05	0.000303035	0.000966708	1.6281e-05	0
2.07	0.000156277	0.000506763	0	0.000276355	0	2.63936e-05	0
2.08	1.49064e-05	3.82209e-05	1.84273e-05	9.55062e-06	0	0.000620054	0.000308357
2.09	0.000232009	0	0	0	0	0	3.48061e-05
2.1	0	0	0.000222396	0	0	0.000561639	0
2.11	1.82001e-05	0	0	0	0	3.00109e-05	9.26088e-05
2.12	8.59069e-05	0	5.82104e-06	3.06309e-05	0	0	0.000114756
2.13	0	1.08181e-05	0	0	0	8.39953e-05	0
2.14	3.9327e-06	0.00113	0	1.66098e-06	0.000136948	4.26142e-05	0
2.15	0	0	0	0	0	1.11853e-05	0
2.16	0	1.21893e-05	0	0	2.90154e-05	0	0
2.17	0	0	0	0	0	0	0
2.18	4.95537e-06	0	0	0	6.93351e-05	2.86423e-05	0
2.19	0	2.78105e-05	2.75915e-05	5.00816e-05	2.56193e-05	5.59325e-05	0
2.2	0.0017	0	0	0	0	0	0.000395516
2.21	0.000162443	0	0	0	0	0	0
2.22	3.87158e-05	0	0	0	0	0	0.000665312
2.23	0	2.82096e-05	0	0	0	1.10059e-05	0
2.24	0	0	9.49705e-06	0	0	0	0
2.25	0	3.00559e-05	0	9.58519e-07	0	2.31376e-05	5.69102e-05
2.26	0	0	0	0	0	0	9.21668e-06
2.27	0	0	0	0	0	0	0
2.28	4.34603e-05	1.25781e-05	0	0	0	0	0
2.29	0	4.06578e-06	0	0	1.01153e-05	0	1.25905e-05
2.3	0	0	7.82964e-06	0	1.01153e-05	0	0
2.31	0	0	0	0	0	0	1.65541e-05
2.32	3.68822e-05	0	0	0	1.01153e-05	0	0
2.33	2.26548e-05	0	0	0.000101951	0	0	0
2.34	4.92197e-05	9.97764e-06	0	0	0	0	0
2.35	0	0	0	0	0	0	0
2.36	0	0	0	0	0	1.13297e-05	0
2.37	0	2.7065e-06	0	0	0	2.48053e-07	0
2.38	5.14249e-05	0	0	0	0	0	4.61024e-06
2.39	0	0	0	0	0	9.43303e-05	0
2.4	0	0.000103383	0	0	0	0	0
2.41	0	0	0	0	0	3.654e-06	0
2.42	0	0	0.000248175	0	0	0	0
2.43	0	0	0	0	0	0	4.12984e-05
2.44	0	0	0	0	0	8.83509e-05	0
2.45	0	0	0	0	0	8.88854e-05	0.000164679
2.46	0	0	0.000267219	0	0	0	0
2.47	0	0	0	0	0	0	0
2.48	0	0	0	0	0	0	0
2.49	0	0	0	0	0	0	0
2.5	0	0	0	0	0	0	0.000108006
2.51	0	0	0	0	0	5.28695e-05	0
2.52	0	0	0	0	8.57073e-05	0	0
2.53	1.86047e-05	0	0	0	2.24183e-05	0	0
2.54	0	0	0	0	0.000121019	3.00379e-05	6.17533e-06
2.55	0	1.65324e-06	0	0.000583298	0	0	0
2.56	0	0	0.000139192	0	0	0.000548948	3.90134e-05
2.57	2.56764e-05	3.00559e-05	0.000578052	0	0.000328133	1.66672e-05	4.44429e-05
2.58	2.71942e-05	0	0	0	0.000697146	0	0
2.59	0	3.91949e-07	0	0	0	0.000144931	0
2.6	0	0	0	3.91656e-05	0	0	0
2.61	0	4.94634e-07	0	0	0	0	0
2.62	0	0	9.13871e-05	0	0	4.71147e-05	0
2.63	0	0	0	0	0	0	0
2.64	0	0	0	0	0	0	0
2.65	0	0	0	0	0	0.00010637	8.2619e-05
2.66	0	0	0	0	0	0	0
2.67	0.000153842	0	0	0.000109458	0	0	0
2.68	1.57759e-05	0	0	0	0	0	0
2.69	0	0	0	0	0	0	0
2.7	0	0	0	0	6.41657e-05	0	0
2.71	0	0	0	0	0	0	0
2.72	0	0	0.000794968	2.23071e-05	0	0	0
2.73	0.000719414	0	0	3.60569e-05	0	1.7617e-05	0
2.74	0	2.6382e-05	9.61411e-05	0	0	0	0
2.75	0.000233954	1.05918e-05	0	0	0	0	2.43004e-06
2.76	0.000332804	4.38216e-05	0	0.000167895	0	1.16951e-05	0
2.77	0	0.000120379	0.000635504	0	0	0	0
2.78	2.00496e-05	0	0	1.03304e-06	8.29673e-05	0	0
2.79	1.4926e-06	0.000110685	0.000158924	1.2298e-05	0	0	9.90385e-05
2.8	0	0	0	0	0	1.1258e-05	0.000114756
2.81	0	0.000177524	0	0	0	0.000557404	0
2.82	0	0	0	0	0	0	0
2.83	0	0	0	0.000306088	0	4.25396e-05	0
2.84	0	0	0	6.05228e-05	0	0	0
2.85	0.00112	0	0	0	1.49571e-05	0	0
2.86	0	1.10226e-05	0	0	0	9.94009e-06	0
2.87	1.62156e-05	0	0	0	0	6.92417e-05	0
2.88	0	0	0	0	0	5.67758e-05	0
2.89	0	9.04061e-05	0.000684221	0	0	6.59438e-05	3.0197e-05
2.9	0	0.000188588	0	0	0.00168	0	7.70796e-05
2.91	5.93502e-05	0	6.11008e-06	0.000273302	0	2.78994e-05	8.83449e-06
2.92	0.000282842	2.91509e-06	0	2.28196e-05	0.000444674	5.05781e-05	0
2.93	0.000121008	0	1.09072e-05	0.00301	0	0	0.00154
2.94	0.000316193	0.000196447	0	0.000113104	0	0.00205	0.00357
2.95	3.13395e-05	1.84416e-05	0.000109792	0.00116	0	0.000344425	0.000135404
2.96	0.00143	0.00177	0.00069465	0.00344	7.554e-06	0.01114	0.00124
2.97	0.00364	6.54868e-05	0.000259234	0.000324777	9.44278e-05	0.000410121	0.000133184
2.98	0.00111	0.000147619	0.000445626	0.001	0.00015916	0.000305547	0.00371
2.99	0.000585616	4.67285e-06	0.000170312	0.000179401	9.98082e-05	0.000287675	0.00577
3	0.00264	0.00044613	0.01075	0.00177	0.00874	0.000675297	8.5399e-05
3.01	0.00304	0.00035389	0.01328	0.00192	0.01238	0.00415	0.00555
3.02	0.01666	0.000119979	0.000286449	0.02196	0.00141	0.00235	0.000421863
3.03	0.000473603	9.22087e-05	0.00223	0.000295474	6.77399e-05	0.000422636	0.00161
3.04	0.00032286	0.000235895	0	0.000156098	0	3.20992e-05	0.000238071
3.05	0.000118457	0	0	0	0.000327658	0.000362587	0
3.06	0	0	0.000127305	0	3.29605e-06	0	0
3.07	4.48753e-05	3.82209e-05	0	0	0	0.000199201	0
3.08	9.96124e-05	0	0	4.3376e-05	0	7.13388e-06	0
3.09	0	0	0.000221197	0	0	0	0
3.1	0.000928035	6.54118e-07	3.19301e-05	0	0	0	0
3.11	8.59069e-05	0	0	0	9.53379e-05	0	0
3.12	0	1.6861e-05	7.57738e-06	6.71105e-05	0	0	0
3.13	0	0	0	0	0	0	0
3.14	0	0	0	0.000711592	0	0	1.88849e-06
3.15	0	0	0.000630263	0	0	0	6.28206e-05
3.16	0	1.21893e-05	0	0	0	8.02259e-06	0.00013163
3.17	0	5.91429e-05	0	0	0	0	0
3.18	0	0	0	0	0	0	8.80699e-05
3.19	0	0	0	0	5.44506e-05	7.17747e-05	5.42351e-05
3.2	0	4.74703e-06	0	3.55798e-05	5.44506e-05	2.97562e-05	9.39087e-06
3.21	0	3.14042e-05	0	0	0	0	0
3.22	6.59912e-05	0	0	0	0	1.10059e-05	0
3.23	0	0	2.11052e-05	0	0	0	9.1875e-05
3.24	0	0	0	0	0	0	0
3.25	9.29122e-06	0	0	0	0	0	0
3.26	0	0	0	0	0	5.98415e-06	0
3.27	0	0	2.49265e-06	0	0	0	0
3.28	0	0	0	0	0	0	0
3.29	0	0	0	0	0	5.82325e-06	6.18832e-06
3.3	0	0	0	0	0	0	0
3.31	0	0	0	2.81003e-05	0	0	2.31641e-05
3.32	0	0	0	2.47844e-05	0	0	0
3.33	0	0	0	0	6.03295e-05	0	1.33688e-05
3.34	0	0	0	0	0.000521395	0	0
3.35	0.000232338	9.97764e-06	0	0	0.000122426	0	0
3.36	0.000138495	0	0	0	0	0.000204621	0
3.37	0	0	0	0	0	2.60996e-06	0
3.38	0	0	0	0	0	9.43303e-05	0
3.39	0	0	0	0	0	2.69604e-06	0
3.4	0	0.00022415	0	0	0	0	0
3.41	0	0	0	0	0	1.614e-05	0
3.42	0	0	0	0	0	0	4.19535e-05
3.43	0	0	0.00030708	0	0	3.00109e-05	1.8957e-05
3.44	6.39598e-05	0	0.000112523	0	0	0	0
3.45	0	0	0	0	0	0	0.000144687
3.46	0	0	0	0	0	0.000123921	0
3.47	0	0	0	0	0	7.58816e-06	0.000164679
3.48	0	0	0	0	3.41521e-05	4.21488e-06	0
3.49	0	0	0	0	0	0	0
3.5	0	0	0	0	0	3.51223e-06	0
3.51	0	4.90109e-06	0	0.000450603	0	0.000109296	0
3.52	6.79942e-05	0	0	0	0	0	8.15066e-05
3.53	8.95993e-06	0	0	0	0	0	0
3.54	0.000381033	0	0	0	0	0.000590846	0
3.55	0	0	0	0	0	0	0
3.56	0	0	0	0	0.000682101	0.000177486	0
3.57	0	0	3.44675e-05	0	0	0	0
3.58	0	1.4572e-05	0	0	0	0	0
3.59	0	0	0	0	2.04933e-06	0	0
3.6	0	0	0	0	0	1.07785e-07	0
3.61	0	0	0	0	0	0	0
3.62	0	0	0	3.91656e-05	1.54903e-06	0	1.83935e-06
3.63	0	0	0	0	0	0	0
3.64	0	9.82752e-07	0	0	0	8.34362e-05	0
3.65	0.000163487	0	0	0	0	0	0
3.66	0	0	0	0	0	3.83457e-06	0
3.67	0	0	2.44222e-05	0	0	0	0
3.68	0	0	0	0	0	0	0
3.69	0	0	0	0	0	0	0
3.7	0	0	1.30469e-05	0	0	0	0
3.71	0	0	0	0	0	9.02003e-05	0.000308357
3.72	0.000102578	0	0	0	0	3.72281e-05	3.05337e-05
3.73	2.2015e-05	2.38811e-06	0	0	0	7.26927e-05	8.43672e-06
3.74	0	7.35802e-05	0	0	0	0.000300635	0
3.75	0	0	0.000369535	0	0	1.7617e-05	0
3.76	2.98899e-05	0.000353071	0.00112	0	0.000237741	0.000174135	0
3.77	0.000191398	0	0.000210363	0	0	0	0
3.78	0	4.38216e-05	0	0	0	0	0
3.79	0	0	0	0.000187468	2.67081e-05	0	0
3.8	1.38971e-05	0	0	0	0	4.25055e-05	0
3.81	0	0	0	0	0	0.000245325	0.0011
3.82	0	0	0	0	0	8.79999e-05	0
3.83	0	1.16529e-05	0.000138516	0	0	0	0
3.84	0	0	0	0	0	0.000652134	0
3.85	0	0.000113756	0	0	0	0	0
3.86	0	0	0	0	0	0	0
3.87	0	0	6.11008e-06	0	0	0.000136153	0
3.88	0	0	0	0	0	1.06702e-07	0
3.89	0.00013056	0	0	0	0	0	0
3.9	0	0	0.000117582	4.60166e-05	7.554e-06	0	0
3.91	0	0	0	0	0	0.00014753	0
3.92	0	1.56924e-05	0	0.000110436	0	0	0
3.93	0	1.25781e-05	0	0.000425342	0	0.000230719	0
3.94	0.05991	6.55182e-05	0.0025	0.000962954	0.00049972	0.000269082	0.05383
3.95	0.000136527	9.96927e-06	0.00305	0.000942917	0.000867877	0.000959588	0.00343
3.96	0.00202	0.000104788	0.000385284	0.000221488	8.72632e-05	6.14994e-05	0
3.97	0.000360957	0.00020277	0.000268701	0.00528	0.000672953	8.52599e-05	0.000135404
3.98	0	6.36307e-05	0.000355936	0.0032	0	0.000279083	0.000133184
3.99	0.00126	2.16212e-05	0	4.45198e-06	0	0.000249643	0.0024
4	0.000549687	6.2727e-05	0.000206514	0.000915219	0.000136948	0.0021	0
4.01	0.000426389	0.000179159	0	0.000229927	0.00062489	0.00258	0.00011309
4.02	0.00108	0.000143723	0.000165741	0.01584	0.00606	0.000294788	3.08963e-05
4.03	0.000770197	0.000169637	0.00189	0.0035	0	0.000790454	0.000502318
4.04	0	0	0	3.02435e-05	0.00119	0.001	5.1886e-05
4.05	0.000379546	0	0	6.71447e-05	0	0.000231936	0
4.06	0	8.70459e-05	8.79706e-05	0	3.13485e-05	0.00106	0
4.07	0.000168181	2.42036e-05	0	0	0.000767575	0	0
4.08	0	0	0	0	0	0.000167122	4.40223e-05
4.09	0.000635831	0	0	0	0.00176	5.82325e-06	0
4.1	0	1.43838e-05	0	0	0	0	0
4.11	0.000232009	0	0.000195094	0	0	0	0.000104202
4.12	0	0	0	0	0	0	0.000104202
4.13	0	0	0	0	5.11399e-06	0	0
4.14	0	0	0	0	0	1.92586e-06	0
4.15	4.48895e-05	4.72714e-06	0	0	0	0	0
4.16	0	2.49403e-05	0	0	0	0	0
4.17	2.45876e-05	0	3.19225e-05	0	0	0	0
4.18	0	0	0.000388423	0	0.000234248	0	0.000136636
4.19	0	0	0.000560342	0.000544209	0	0	0
4.2	6.59912e-05	0	0	0	0	0	0
4.21	0.000139288	4.29242e-05	0	0	0.000246909	0	0
4.22	0	0	0	0	0	0	0
4.23	0	0	2.48028e-05	0	0	4.15963e-06	5.42351e-05
4.24	3.71022e-05	6.80625e-06	0	0	1.94436e-05	0.000336336	0
4.25	0	0	2.94013e-05	2.86178e-05	0	8.15746e-06	0
4.26	0	2.41468e-05	0	0.000107784	0.000389944	0.000232704	6.18832e-06
4.27	6.66359e-05	1.00097e-06	0	0	0	5.82325e-06	0
4.28	6.45095e-06	0	0	0	0	0	0
4.29	0	0	0	0	0	0	5.87048e-05
4.3	0	0	0	0	0	0	0
4.31	0	6.01806e-06	0	0	0	0	0
4.32	0	0	0.000387147	0	0	0	0
4.33	0	0	0	0	6.73319e-07	0	1.7094e-05
4.34	0.000719414	0	0	0	0	0	0
4.35	0	0	0	2.47844e-05	0	0.00017357	0.001
4.36	0.000117867	0	0	0	0	0	0
4.37	0	0	0	0	0	0	0
4.38	0	0	0	0	0	0	0
4.39	0	0	0	0	0	0	0
4.4	0	0	0	0	0	1.614e-05	0
4.41	0	5.89295e-06	0	0	0	1.73044e-05	4.82438e-05
4.42	0	3.54725e-06	4.45221e-05	0	0	0	0
4.43	2.82868e-05	4.11166e-05	0	0	0	0	1.5153e-05
4.44	0	0	0.00088272	0	0	0	2.67486e-05
4.45	0	0	0.000112523	0	0.000156677	7.49459e-06	0
4.46	0	0	0	0	0	0	0
4.47	0	0	0	0	0	0	0
4.48	0.000789479	4.54349e-05	0	0	0	3.51223e-06	0
4.49	0	0	0	0	0	0	0
4.5	0.000326659	0	0	0	0	1.09612e-07	0
4.51	0	0	0	0	0	0	9.39087e-06
4.52	5.79732e-05	0	7.68087e-06	0	0	0	0
4.53	0.000381033	0	6.62059e-05	0	0	0	0
4.54	0	0	0	1.03304e-06	0	0	0
4.55	0	0.000159306	0	0	0.000174014	8.83509e-05	0
4.56	0	0	0	0	0	0	0
4.57	1.60407e-05	0	5.52985e-05	0	5.46188e-05	0	0
4.58	0	9.76545e-07	9.44193e-05	0	0	0	0
4.59	0	1.00097e-06	0	2.73407e-06	0	0	1.43156e-05
4.6	1.52298e-05	0	0	0	1.10582e-05	2.11051e-07	0
4.61	0	0	0	0	0	1.07785e-07	0.000158725
4.62	0	0	1.30469e-05	0	0	3.01635e-06	0.000180001
4.63	0	0	0	4.10369e-05	5.07481e-06	7.96926e-05	0
4.64	0.000163487	0	0	0	0	0	0
4.65	0	0	0	0	4.12307e-06	0	0.000112486
4.66	0	8.56914e-05	1.62656e-05	0	0	0	0
4.67	0	0	2.32783e-05	0	0	0	0
4.68	0	0	0	0	0	0	8.2619e-05
4.69	0	0	0	0	0	0	0
4.7	0	0	0	0	0	8.25803e-05	1.5153e-05
4.71	3.16713e-05	0	0	0	0	0	3.79623e-05
4.72	0	0.000133426	0	0	0	0	0.000259088
4.73	9.59246e-05	0	0	9.34554e-05	0	0	2.84267e-06
4.74	0	2.6382e-05	0	0	0	0.000287731	0
4.75	0	0	0	0	0	0	0
4.76	0	0	0.000105099	0	6.5616e-05	9.94009e-06	0
4.77	0	1.13724e-05	0	0.000153154	0	0	0
4.78	0	0	0	0	0	0	0
4.79	0	0	0	9.55062e-06	0	0	8.91679e-05
4.8	0	0	0	0.000187468	0	0.000328373	0
4.81	0	7.30681e-06	0.000595926	0	0	0	0
4.82	0	0	0	0	0	0	0
4.83	0	0	9.15993e-05	0	0	0.00011455	0.000103831
4.84	0	3.64456e-06	4.75694e-05	0	0	0	1.04321e-05
4.85	0	9.81028e-05	0.000245943	0	0.000306622	0.00038106	0
4.86	0	0	5.38912e-06	0	0	0	0
4.87	0	0	0	0	0	1.48346e-05	0
4.88	0	2.17623e-06	0	0	0	0.000161324	0
4.89	0	0	0	1.48886e-05	0	0.00126	0
4.9	0	0	0	0	0	0.000282303	0
4.91	0	8.37193e-06	0	0	0	0	0
4.92	0.000683991	8.094e-05	2.55796e-05	7.53018e-05	0	0	0
4.93	0	1.56924e-05	0.000326514	0.00597	5.09571e-05	0	0
4.94	0.05994	0.05634	0.00134	0	0.00221	0.00679	0
4.95	0.00153	0.00012124	0.0013	0.00109	0.00256	0.000384698	3.64894e-05
4.96	0.000649772	0.000101889	8.23277e-05	0.000974	1.80869e-05	0.000191173	0.00296
4.97	0.000360957	0.000105769	3.68472e-06	0.00897	9.99024e-05	0.000463091	0.00349
4.98	0.000537178	5.92439e-05	0.000270549	0.01266	0	8.7783e-05	0.000135404
4.99	0.000136527	0	0.000109425	0.000303035	0.000187687	0.000317167	0.00107
5	0.000929348	0.00064	0.000677389	0.000103306	0	0.000504905	0
5.01	0.000438438	0.000189275	0	0.000147905	0.00358	0.00122	0
5.02	0.000834712	0.000246842	0	0.000872813	0.000681173	0.000120945	7.36334e-05
5.03	0.000383937	0	2.07078e-05	0.000103903	0	0.000269461	0
5.04	0	0	0	0	0	0	6.65068e-06
5.05	0	1.60128e-07	0	0	0	1.1258e-05	5.56684e-05
5.06	0	3.73337e-05	8.79706e-05	0	3.13485e-05	4.46408e-05	0
5.07	0	0	0	0	0	1.42022e-05	0
5.08	0	0	0	0	0	1.37845e-05	0
5.09	0	2.42036e-05	0	0	0	0	0
5.1	0.00011763	0	2.76883e-05	4.3376e-05	0	0	0
5.11	0.000232009	0	0	0	0	0	0
5.12	0	0	0	0	0	5.06085e-06	0
5.13	6.9271e-06	0	5.8124e-06	0	0	0	0
5.14	0.00183	0.000685089	0	2.14814e-05	0	9.39642e-06	0
5.15	0	0	7.98603e-05	0	1.31134e-05	6.1279e-05	0
5.16	0.00116	0	0	1.20974e-05	0	0	9.55679e-05
5.17	0	0	0	0	0	6.60335e-06	0
5.18	0	0	0.000165741	0	0.000100492	0	0
5.19	0	0	0	0	0	0	0
5.2	0	0	0	0	0	0	0
5.21	0	0	0	0	0	0	0
5.22	0.000148409	1.81954e-05	2.10863e-05	0	0	0	0
5.23	0	0	0	0	0	4.15963e-06	0
5.24	0	0	0	0	0	0.000133375	0
5.25	0	0	0	0	0	0	0
5.26	0	0	0	0	0.00124	0	0
5.27	6.45095e-06	0	9.95495e-06	0	0	4.22774e-05	6.18832e-06
5.28	0	0	0	0	0	0	0
5.29	0	0	0	5.12509e-05	0	0	1.29686e-06
5.3	0	0	7.82964e-06	0	0	2.14496e-05	0
5.31	6.26737e-05	6.01806e-06	0	0	0	0	0
5.32	0	0	0	0	0	0	0
5.33	0	0	0	0	0	0	0
5.34	0	0.000320074	0	0.00012027	5.60043e-05	0	9.8047e-06
5.35	0	0	0	0	2.0727e-05	0	0.000136636
5.36	6.41238e-05	0	0	0	0	1.50483e-05	0
5.37	2.98899e-05	0	1.99952e-05	0	0	5.84233e-05	0
5.38	0	0	0	0	0	0	0
5.39	0	0	0	0	0	0	0
5.4	0	0	0	0	0	1.73044e-05	0
5.41	0	0	0	0	0	0	0
5.42	0	0	0.000112523	0	0	0	0
5.43	0	0	0	0	0	0	0
5.44	0	0	0	0	0	0	8.43672e-06
5.45	0	0	0.00022068	0	0	0	0
5.46	0	0	0	0	0	0	0
5.47	0	0	0	0	0	0	0
5.48	0	0	0	0	0	0	0
5.49	0	4.54349e-05	0	0	0	0	1.92054e-05
5.5	0	4.38216e-05	0	0	0	1.21336e-06	0
5.51	0	1.47544e-05	4.96215e-06	0	0	0	0
5.52	0.00041763	0	0	0	0	1.76591e-06	0
5.53	0	1.53646e-05	6.62059e-05	0	0	2.87921e-05	0
5.54	0	0	0	0	0	0	0
5.55	0	0	0	0	0	9.39288e-06	0
5.56	0	0	0	0	0	0	0
5.57	0	0	5.52985e-05	0	5.46188e-05	0	0
5.58	0	0.00011634	1.95213e-05	0	0	3.66594e-05	0
5.59	0	9.76545e-07	0	0	0	0	0
5.6	0	0	4.33493e-05	0.000111903	0	0	0
5.61	0	0.000409485	0	0	0	2.11051e-07	3.49129e-05
5.62	0	0	0	0	0	0	0
5.63	0	0	0	0	0	0	0
5.64	7.7009e-06	0	0	0	0	0	0
5.65	0	0	7.21047e-05	0	0	2.86294e-06	0
5.66	0	0	2.90478e-05	3.70824e-05	0	0	4.12984e-05
5.67	0	0	0	0	0	0	0
5.68	0	0	0	0	2.17587e-05	0	0
5.69	0	0	0	0	1.61747e-05	1.66991e-05	0
5.7	0	0	0	0	0	0.000114626	0
5.71	0	0	0	0	0	0	3.18261e-06
5.72	6.61811e-05	0	0.000148615	0.000193749	0	0	0
5.73	9.59246e-05	0	4.37422e-05	0	0	4.0064e-05	0
5.74	0	0	0	0.00012027	0	0	9.98196e-05
5.75	0	0	0	0	0	0	0
5.76	0	0	0.000170312	0	0	0	0
5.77	0	0	0	0	0	0	0
5.78	0	0.000177524	0	0.000183342	0	0	0
5.79	0.000191398	9.82752e-07	0	0	0.000457785	7.18282e-05	0
5.8	0	6.22474e-05	0.000492123	0	7.49378e-05	0	0
5.81	1.85971e-05	0.000357419	0	0	0	2.36737e-05	0
5.82	0.000121412	0	0	0	0	0	0
5.83	0	3.38151e-05	0	0	0	0	0
5.84	1.06148e-05	0	0	0	0	0	0
5.85	6.22563e-05	1.40639e-05	0	0	0	0	8.56354e-06
5.86	0	0	0	0	0	8.83509e-05	0
5.87	0	0	0	2.17267e-05	0	0	0
5.88	0	0	0	0	0	6.83764e-06	0
5.89	0	0	3.20881e-05	0	0	0.00199	0
5.9	9.15329e-06	0	0	0	0.000326174	0	0
5.91	0.00249	0	0	0	0	0.000140592	0
5.92	5.13564e-06	1.56924e-05	0	0	0	0	0
5.93	0	6.72992e-05	1.43311e-05	0	0.00151	0.000325759	0
5.94	0	0	1.72519e-05	0	0.00015299	0	3.64894e-05
5.95	0.00028217	1.03519e-06	4.48381e-06	0.000113104	0	0.000270802	0.000154911
5.96	0.000123218	0.000300714	0	0	0	1.42524e-06	0.00147
5.97	0.000831915	0	0	0.000439242	0	0	9.86076e-05
5.98	0.000806159	0.000644917	0	0	0	7.799e-05	0
5.99	0.000113965	0	0	0.000206976	0	8.13902e-05	0.00378
6	0.000292592	1.22624e-05	0	4.38368e-05	0	0.000389435	0.0024
6.01	3.67486e-05	3.09141e-05	0.000467102	0.000663185	0.000150228	0.000705447	0
6.02	0	0.000341063	0.00228	0.000434096	0.00606	0.000131103	7.36334e-05
6.03	0	0	8.79911e-05	0.000303035	0	0.00105	0
6.04	0	0	0	0	0	2.15489e-05	0
6.05	0.000310465	0	0	0.000611996	0	0	0
6.06	0	0	0	0.000167708	0	3.29607e-05	3.50252e-05
6.07	0	0	0.000276933	6.79103e-05	4.68858e-05	5.89042e-06	0
6.08	0.000233523	0	0	7.0354e-05	0	0	4.40223e-05
6.09	0.000308623	3.94439e-05	5.52985e-05	0.000527456	0.000145411	0	0
6.1	0	0	0	0	0.00298	0	3.89146e-05
6.11	5.13564e-06	0	0	0	0	0	0
6.12	0	0	0	0	0	0	0
6.13	0	0	0	0.000544209	0	0	0
6.14	0	0	0	0	0	0	0
6.15	6.9271e-06	9.49551e-05	0	0	6.43764e-06	0	0
6.16	1.0858e-05	0	0	0	0.00175	0	0
6.17	0	0	0	0	0	1.53519e-05	0
6.18	0	0	0	0	0	0	0
6.19	2.83747e-06	0	0.000251294	0	0	0	0
6.2	0	0	0	0	0	0	0
6.21	0.000115006	0	0	0	0	0	0
6.22	3.1813e-05	0	0	0	0	0	0
6.23	0	0	0	0	0	0.00104	0
6.24	0	0	0	0	0	0	0
6.25	0	0	0	0	0	0	0
6.26	0	0	0	0	6.95211e-05	1.55661e-05	0
6.27	0	4.98069e-05	0	0	0	4.44851e-06	0
6.28	0	0	0	0	0	0.000269699	0
6.29	0	0	3.223e-05	0	0	2.08828e-06	6.18832e-06
6.3	2.71942e-05	5.05279e-05	0	0	0	0	2.79727e-06
6.31	0	0	0	0	0	4.26092e-05	0
6.32	0	0	0	0	0	0	0
6.33	0	0	0	0	0	0	0
6.34	0	0.000351018	0	0	0	0	0
6.35	0.000139437	0	0	0	0	0.000196977	0.000120615
6.36	0.000310457	0	0	0	0	9.66125e-06	0
6.37	0	0	0	0	0	1.13297e-05	0
6.38	0	0	0	0	0	0.000196329	0
6.39	0	0	0	0	0	7.77325e-07	0
6.4	0	0	0	0	0	4.69273e-07	0
6.41	0	0	0	0	0	0	0
6.42	0	0	0	0	0	1.07194e-05	0
6.43	0	0	0	0	0	0	0
6.44	0	0	0	0	0	0	0.00102
6.45	0	0	0	2.38034e-05	0	3.34251e-07	0
6.46	0	0	0	0.000269324	4.12307e-06	0	0
6.47	6.56544e-07	0	4.21149e-05	0	0	0	0
6.48	0	0	0	0	0	5.48458e-05	0
6.49	0	4.54349e-05	0	0	0	1.57262e-06	1.92054e-05
6.5	0	4.38216e-05	0	0	0	3.25291e-05	0
6.51	0	0	0	0	0	0	0
6.52	0	0	0	0	0	1.76591e-06	0
6.53	0.000829227	7.53991e-05	0	0	0	0	6.22912e-06
6.54	0	0.000166237	0	0	0	0	0
6.55	0	0	0	0	2.04764e-06	0	2.41182e-06
6.56	0	0	0	0	0	3.13385e-05	0
6.57	2.0579e-05	0	6.09821e-05	0	0	0	0
6.58	0	0	0	0	0	0	0
6.59	0	2.72471e-06	0	0	0	0	0
6.6	0	0	0	0	0	0.000165519	5.28806e-05
6.61	0	0	0	0	0	0	0.00037139
6.62	0	0	0	0	0	0	0
6.63	6.35014e-05	0	0	0	0	0	0.000185852
6.64	0	6.46439e-06	4.94773e-05	0	0	3.91241e-05	0
6.65	0	0	0	0	1.39479e-05	0	0
6.66	0	0	0	0	0	0	0
6.67	1.85971e-05	4.59089e-05	2.60906e-05	0.000262014	0	0	0.000144687
6.68	1.79334e-05	0	0	0	2.68633e-05	0	2.35454e-05
6.69	0	0	0	0	0	0	1.72756e-06
6.7	0	0	0	0	0.00221	0	0.000980698
6.71	1.10755e-05	0	0	0	0	6.26473e-05	0
6.72	0	0	0	0	0	0	0
6.73	2.26559e-05	0.000187002	0	0	0	0	0
6.74	9.3031e-06	0	0	0	0.000126974	0	0
6.75	2.57594e-05	0	0	0.000376423	0	0	0
6.76	0	0	0.00016358	0	0	0.000164526	0
6.77	1.00115e-05	0	0	0	0	0	4.83342e-06
6.78	7.24119e-05	0	0	0	0	2.73174e-05	0
6.79	0	9.82752e-07	0	0	0	0	0
6.8	0	0	0.000185763	0	0	0	0
6.81	0	0	0.000595926	0	0	0	0
6.82	0	0	0	0	1.49571e-05	0	0
6.83	0	0	0	0	0	2.28578e-05	0
6.84	0.000229786	8.67731e-05	0	0	0	8.787e-06	0
6.85	0	2.92723e-05	0	0	0	3.83457e-06	0
6.86	0	0.000149198	0	0.000134778	0.000122018	0	0
6.87	0	1.0784e-05	0.000441302	0	0	0.000284796	0
6.88	0	2.04583e-05	0	0	0	1.15577e-07	0.000289638
6.89	0	0	0	0	1.99882e-05	7.58816e-06	0
6.9	3.09195e-05	4.53362e-06	0	0	0.000306622	0	5.69102e-05
6.91	0.000809088	0	0	6.8768e-06	0	0.000145396	5.88625e-06
6.92	0	8.26397e-06	0.000165996	0	0	1.49205e-05	6.56213e-05
6.93	0	5.73998e-06	0	0	0	0.000452237	0
6.94	0	1.10959e-05	7.68899e-06	0	0.00151	0	0
6.95	0	0	0.00248	6.83458e-05	0	0.000435236	8.92357e-05
6.96	0	0.000701044	8.01799e-05	0	0	0.00015887	0.000286941
6.97	0.000510055	0.000159736	8.01799e-05	0.000160492	0	0.000961511	0
6.98	0.000289114	4.84315e-05	2.64737e-05	0.00098811	0	4.94085e-05	0
6.99	0.000729168	5.89295e-06	0	0	0	0.000686312	0
7	5.97531e-05	0	0	0.000124256	1.31134e-05	0.000794798	0.00104
7.01	0.000109547	0	0.000505805	0.000600491	0	0.00607	0.000808971
7.02	3.84655e-05	0.000323664	0.000226729	8.17284e-05	0.000293387	0.000202075	0
7.03	0.000771296	3.0505e-05	0	0	0	0	0.000111336
7.04	0	6.64102e-05	0.000162646	0.000690121	0	0.000157158	0
7.05	0	1.83002e-05	0	0	0	0	7.36334e-05
7.06	0	2.27234e-05	0	0.000667041	4.85497e-05	1.97237e-05	3.49129e-05
7.07	8.90897e-05	0	0	1.88833e-05	1.42158e-05	0	0
7.08	0	3.08411e-05	0.000226784	0.000762906	5.46188e-05	0	0
7.09	0	0.000147138	0	0	0.000296629	2.67155e-05	0
7.1	0	0	4.67368e-05	0.000360443	0	0	0
7.11	0	7.33468e-06	0	7.23518e-05	0	0	0
7.12	0	0	0	0	0	0	0
7.13	2.02855e-05	0	0	0	0	0.000111753	0
7.14	0	3.9534e-07	0	6.76211e-05	0	0	0
7.15	0	0	0	1.11571e-05	0	5.89958e-05	0
7.16	0	0	0	3.02954e-05	0	2.516e-05	3.46091e-05
7.17	3.7025e-05	0	0	0	0	1.59442e-05	0
7.18	1.0858e-05	0	0.000229269	0	0	0.000258382	0
7.19	0	0	0.00107	0	0	4.57299e-05	0
7.2	0	0	0.000979458	0.000341748	0	0	0
7.21	3.92812e-05	0	0	0	0	0	0
7.22	0	0	0	0	0	0	0
7.23	0	0	0	0	0	9.24237e-05	0
7.24	0	0	0	0	0	0	0
7.25	4.43439e-05	0	0	0	0	1.25097e-05	0
7.26	0	0	0	0	0	4.44851e-06	0
7.27	0	0	0	0	1.44586e-05	0	0
7.28	0	0	0	0	0	3.70084e-05	0
7.29	0	0	0	0	0	0	0
7.3	0.000172917	0	7.2358e-06	0.000182848	0	0	0
7.31	0.00209	1.9117e-06	0	0	0	1.58539e-06	5.44657e-06
7.32	0	0	0	0	0.00067095	0	0
7.33	0	3.73679e-06	0	0	0	4.68275e-06	0
7.34	0.000170894	0	0	0	0.000102341	0.000247004	0
7.35	0.000139437	0	0	0	0	9.28485e-06	0
7.36	0	0	7.14351e-05	0	0	0	0.000138522
7.37	0	0	0	0	0	0	0
7.38	0	0	0	0	0	0	0
7.39	0	0	1.01296e-05	0	0	0	5.66893e-05
7.4	0	0	0	0	0	1.3098e-05	0
7.41	0	0	0	0	5.81792e-06	0	0
7.42	0	0	0	0	0	0	0
7.43	0	2.39558e-05	0	0	0	0	0
7.44	3.38573e-05	3.25912e-07	0	0	0	0	0.00116
7.45	0	0	0.00159	0.000110865	0	3.34251e-07	0
7.46	0	0	0	0	0	0	0
7.47	0	0	7.2358e-06	0	0	0	0
7.48	4.1618e-05	0	0	8.90082e-06	0	0	0.000513893
7.49	0	0	8.86264e-05	0	2.17587e-05	0	0
7.5	0	4.38216e-05	0	0	0	9.74915e-06	0
7.51	0	0	0	0	0	0	0
7.52	0	0	0	0	2.69184e-05	1.76591e-06	3.01704e-06
7.53	0	0	0	0	0	0	0.000104081
7.54	0	0	0	0	0	0	0
7.55	0	0	0	0	0	3.13385e-05	0
7.56	0	0	0	0.000797479	0	0	0
7.57	0	8.9672e-08	0	0.000575388	0	0	0
7.58	0	0	0	2.71563e-05	0	0	1.71633e-06
7.59	0	2.46662e-05	0	0	0	0	0
7.6	0	0	0	1.83729e-05	0.000233945	0.000209877	0
7.61	0	0	0	0	0	0	0
7.62	0	0	0	0	0	0.000165519	0
7.63	0.000395436	0	0	0	0	0	0
7.64	0	0	0	0	0	0	0
7.65	0	0	1.89973e-05	0	0.00070124	0.00027178	0.000185852
7.66	0.000298452	1.49284e-05	0	0	0	0	0
7.67	0	0	0	0	0	0	2.67486e-05
7.68	0	0	0	0.000112283	0	0.000137627	0
7.69	0	1.21928e-05	1.52695e-05	0	0	0	4.88861e-05
7.7	0	3.73337e-05	0	0	1.61747e-05	3.71725e-06	0
7.71	0	0	0	0	0	0	0
7.72	0	0	0	0	0	6.37243e-06	0
7.73	0	0	0	0	0	0	0
7.74	0	0	0	0	0	0	3.92426e-06
7.75	0	0	4.51782e-05	0.000376423	0	6.95318e-05	0
7.76	6.52086e-05	0	0	0	0	2.73174e-05	0
7.77	0	0	0	0	0	0	0
7.78	0	0	0	0	0	0	0
7.79	0	0	0	8.66307e-05	0	0	0
7.8	0	0	0	0	0	0	0
7.81	0	0	0	0	0	0.000235278	0
7.82	2.97609e-05	0	0	0	0.000888723	0	0
7.83	0	0	0	0	2.29854e-05	0.000194317	0
7.84	0.000136527	0	0.00063188	0	0	0	0
7.85	0	0	0	1.93905e-05	0	1.23268e-06	0
7.86	0	0	2.43942e-05	6.40604e-06	0	5.89042e-06	1.0388e-05
7.87	0	0	0.000126303	0	0	2.77768e-06	0
7.88	0	0	0	0	0	0	0
7.89	0	0	0	0	0	0	0
7.9	4.41321e-05	0	0	0	0	3.34058e-06	7.33287e-05
7.91	0	0	0	0	0	2.15489e-05	0
7.92	0.00269	0	0.000196439	0	0	0	0
7.93	0.000141033	0	1.74983e-05	0	0	0	0.000737982
7.94	0	3.71079e-06	0	0	0	0.000216453	0
7.95	0	6.06782e-05	0	0.000250991	0	0.00014975	0
7.96	0	0.000273782	0	0.000289529	0	3.41476e-05	0.000217174
7.97	0	0	0	0.0049	0	7.799e-05	0
7.98	0.000520177	0.000154931	0	0	0	1.07138e-05	4.70476e-06
7.99	0.000414681	0.000179226	8.17411e-05	0	0	0.000141268	0
8	0.000442178	0	0.00208	0.00051875	0.00174	4.44821e-05	0.00103
8.01	0.000296025	0.000514618	0	0.000303035	0.00175	0	8.18368e-05
8.02	7.78842e-05	0	0	0	0	2.22565e-05	0.0005191
8.03	0	3.19634e-06	1.11472e-05	0.00178	0	0.000196329	0
8.04	0.000177193	0.000593233	0.000162646	0.00082465	0	0.000199866	7.12821e-05
8.05	0	1.22393e-05	0	0.000102643	0	0	0
8.06	0.000127538	2.49859e-07	1.99775e-05	0.000638417	0	0	1.43156e-05
8.07	4.88108e-05	0	0	0	3.29605e-06	0.00198	0
8.08	0	0	0.000226784	0	0	4.05528e-05	0
8.09	0.000383606	7.19128e-05	0.000190258	0	0	0	0.00013833
8.1	0	0	0	7.34111e-05	0	0	0.000117893
8.11	0	0	0	0	0	0	0
8.12	0	0	0	0	0	0	0.000401024
8.13	0	0	0	5.37581e-05	0	0	0
8.14	0	0	0	0	0	3.76204e-05	0
8.15	0	0	0	0.00113	0.000966708	9.48149e-05	0
8.16	0	0	0.000393507	0	0	3.10582e-05	0
8.17	0	0	0.000130462	0.00132	0	0	0
8.18	0	0	0	0	0	5.41393e-05	0
8.19	0.000145066	0	0.00169	0	0	0.000258382	0
8.2	0.000170125	0	0.00055223	0	0	0	0
8.21	0.000157176	0	0	0	0	0	0
8.22	0	0	0	0	0	0	0
8.23	0	0	0	0	0	0.000149427	0
8.24	0	0	0	0	0	5.6646e-06	2.31641e-05
8.25	0	0	0	0	3.34265e-05	3.74303e-07	0.000476771
8.26	0	7.34214e-06	0	0	0	0	0
8.27	2.90843e-05	0	0	0	0.000124658	0	0
8.28	0	0	0	0	0	0	0
8.29	0.000172917	0	0	0.000170883	0	3.70084e-05	5.88625e-06
8.3	0	0	0	0	0	0	0
8.31	0	0.000124056	0	0	0	6.37187e-05	9.10084e-06
8.32	0	0	0	0.000182848	0	7.88915e-05	0
8.33	0	0	0	0	0	6.37187e-05	0
8.34	0.000430053	0	0	0	0.000102341	0.000247004	0
8.35	0	0	0	0	0	0	0
8.36	0	9.551e-06	0	0	0	2.22565e-05	0
8.37	0.000265106	0	0	0	0	0	0
8.38	0	0	0	0	0	0	0
8.39	0	0	0	0	0	0	0
8.4	0	0	0.00022068	0	0	9.13367e-07	0
8.41	0	2.54449e-06	0	0	0	0	3.90134e-05
8.42	0.000123541	0	0	0	0	0	0
8.43	0	0	0	0	0	0	0.000198556
8.44	0	0	0	0	0	1.30799e-05	0
8.45	0	0	0	0	0	5.89042e-06	0
8.46	0.00011763	0	0	0	0	0	1.83935e-06
8.47	0	0	0	0	0	0	0
8.48	0	0	0	0	0	0	0
8.49	0	0	0	0	0	0	0
8.5	0	0	0	0	0	2.13877e-05	0
8.51	2.98665e-06	2.49884e-07	0.000144637	0	0	0	0
8.52	5.24748e-06	0	0	0	0	0	0
8.53	5.81805e-05	1.21892e-05	0	0	0	0	0
8.54	0	0	7.88279e-06	0	0	0	0
8.55	0	0	0	0	0	0	2.01912e-05
8.56	0	4.99299e-07	0	0.00102	0	1.00821e-05	0
8.57	0	0	0	0	0	0	0
8.58	0	0	0	0	0	0	0
8.59	0	0	0	0	0	1.07178e-06	0
8.6	0	0	0	0	0	1.00821e-05	9.38298e-05
8.61	0	0	0	0	1.10582e-05	0.000209877	0
8.62	1.4926e-06	0	0	0.000348405	0	0	0
8.63	0	0	0	0	0	0	0
8.64	5.51672e-05	0	0	0	0	0	8.56354e-06
8.65	2.04727e-05	0	0	0	0	1.66991e-05	0
8.66	0	0	0	0	0.00336	0	0
8.67	0	0	0.00049556	0	0	0	0
8.68	0	0	0	0	0	8.83344e-05	0
8.69	0	0	1.91157e-05	0	0	1.79354e-05	2.79428e-05
8.7	5.52249e-05	1.61536e-05	1.52695e-05	0	0	0	0.000195544
8.71	0	1.29184e-05	0	0	0	0	0
8.72	0	0	0	0	0	1.03759e-05	0
8.73	0	0	0	0	0	6.37243e-06	3.92426e-06
8.74	0	0	0	0	0	0	0
8.75	0	0	0	0	0	2.4674e-05	0
8.76	7.2268e-05	0	0	0	0	0	0
8.77	0	0	0	0	0	2.14635e-05	0
8.78	0	0	0	0.000258016	0	0	0
8.79	0	0	0	0.000149805	0	0	0
8.8	0.000265752	0	0	0	0	0	0
8.81	0	0	0	0	0	0	0
8.82	0.000233523	0	0.000286449	0	0	0	0
8.83	2.97609e-05	1.08788e-05	0	0	0	0	0
8.84	0	4.11166e-05	0	0	0	0.000250017	0
8.85	0	0	0	0	0	1.01748e-06	0
8.86	0	0	0	3.23039e-05	0	0	8.8151e-05
8.87	0	1.87573e-06	0	0	0	0	4.64748e-05
8.88	0	0	0	0	0	4.23499e-06	0
8.89	0	0	0	0	0	0	0
8.9	0	0	0	0	0	0	2.31641e-05
8.91	0	9.41601e-06	7.68899e-06	0	0	0	4.37888e-05
8.92	0	0	0	0	4.7158e-05	2.45599e-05	2.1048e-05
8.93	0.000346988	0	0	0	0.000136452	0	0
8.94	9.02531e-05	0	0.000148957	0	0	0	0
8.95	0	8.83061e-05	0	6.40512e-05	0	0.00054747	0.000180532
8.96	0	2.01766e-05	0	1.20943e-05	1.58435e-05	5.0315e-05	4.70476e-06
8.97	0	5.24978e-05	4.99272e-05	0.000338724	0	0.000507064	0
8.98	0	0	2.64737e-05	0.000724404	0	0.000497775	0
8.99	0.000264459	0	0.000132579	0.000252345	0.000147155	0.000281365	0
9	0	0	0	0.000654601	0	2.04911e-06	8.18368e-05
9.01	0.00031187	0.000370075	9.37786e-05	0.000114491	0	0.000363463	0
9.02	0.00104	0.000479646	0	0.00069654	0.000184664	0.000800928	7.71251e-05
9.03	0	3.67375e-05	0	9.56007e-05	0	0	2.82035e-05
9.04	0.00187	0.00136	0.000103071	0	0	0.000310562	6.7026e-05
9.05	0.000197686	0	0.000718989	8.17284e-05	0.000219846	0	4.18964e-05
9.06	0.000322734	3.0505e-05	0	0	0	4.57299e-05	0
9.07	8.90897e-05	0.000124563	0	0	0	0	0.000128955
9.08	0.00117	0	5.51022e-05	0.01362	0.000185225	0.000181048	0
9.09	0	4.67629e-05	5.74891e-05	0	0	0.00019503	5.41636e-05
9.1	0	0	0	0	0	0	0
9.11	0	1.26331e-05	0	0	0	0	0
9.12	2.52122e-05	9.24971e-06	0	0	0	0	0.000164679
9.13	0	2.93467e-05	7.86706e-05	0	0	0	0.000136186
9.14	0	0	0	0.000102643	0	1.07415e-05	0
9.15	0	4.15235e-05	0	0.000544209	0	0	5.43056e-05
9.16	0	0	0.000103562	3.21545e-05	5.62905e-06	0.000121347	0
9.17	0	3.14682e-05	0.00124	0	0.000153761	0.000157235	0.000229013
9.18	0	0	0	6.27251e-05	0	0	0
9.19	0	0	0	0	4.63516e-05	0	0
9.2	0	0	0.00013444	0	0	0	0
9.21	0	0	0.000251294	0	0	0	0
9.22	0.000431183	0	2.75587e-05	0	0	3.74303e-07	2.94033e-05
9.23	0	0	0	0	0	0	0
9.24	6.74287e-05	0	0	0	0	0	0
9.25	6.47279e-05	0	0.000106778	0	0	0	2.31641e-05
9.26	0	4.85724e-05	0	0	0	8.02648e-05	0
9.27	9.52165e-05	0	0	0	0	5.6646e-06	0
9.28	2.90843e-05	0	0	0	4.7158e-05	0	0
9.29	0	0	0	0.000376423	0	0	0
9.3	0	0	0	0	0	0	0
9.31	1.49038e-05	0	0	0	2.16557e-05	0.00128	1.14504e-05
9.32	4.35337e-05	0	0	0	0.000767615	0	0
9.33	8.74161e-05	0	0.000943629	0	0	0	0
9.34	0	2.56427e-05	0	0	0.000152393	0	0.000178508
9.35	1.00115e-05	0	0	0	0	0	0
9.36	0	7.89652e-05	0	0	0	4.00744e-06	0.00165
9.37	7.92654e-06	0	0	0	0	0	0.000240657
9.38	0	0	0	0	0	0	0.000240657
9.39	7.13657e-05	0	0	0	0	0	0
9.4	0	0	0	0	6.93021e-05	0	0
9.41	0	0	0	0	0	8.60527e-07	0
9.42	0.000123541	0	1.16987e-05	0	0	0	0
9.43	0	0	1.44552e-05	0	0	0	1.0199e-05
9.44	0	0	0	0	0	6.41075e-05	0
9.45	0	0	0	0	0	0	0
9.46	0	6.5099e-05	0	0	0	0	1.83935e-06
9.47	0	1.0178e-05	0	0	0	0	0
9.48	0	0	4.37422e-05	0	0	4.08925e-06	0
9.49	0	0	0	4.43543e-05	0	0	0
9.5	0	0	0	0	2.54667e-06	0	0
9.51	0	0	0	0	0	0	0
9.52	0	2.49884e-07	0	0	0	0	0
9.53	0	0	0	0	0	0	0
9.54	0	0	0	0	0	0	0
9.55	0	0	0	0	0	0	4.45595e-05
9.56	0	0	0	0	0	0	0
9.57	0	0	0	0	0	0	0
9.58	0	0	0	0	0	0	2.02817e-05
9.59	0	0	0	0	0	0	0
9.6	0	0	0	0	0	0	0
9.61	0	0	0	0	0	0	0
9.62	0	0	0	0	0	4.16052e-05	0
9.63	0.000232009	0	0	0	0	0	0
9.64	0	4.29324e-05	0	0	0	7.28457e-05	0
9.65	0	9.82077e-06	1.22944e-06	0	2.55447e-05	0	0
9.66	6.18008e-05	0	0	0	4.67567e-06	1.45217e-06	4.83992e-06
9.67	0	0	0	0	0.00198	0	0
9.68	0	4.42961e-05	0	0	0	0	0
9.69	0	1.21928e-05	0.000211922	0	0.000101269	0	0
9.7	0	0	1.91157e-05	4.99467e-05	0	0	0
9.71	0	1.04837e-05	0	0	0	0.000107992	4.88861e-05
9.72	0	0	0	0	0	0	0
9.73	8.22838e-05	0	0	0	0	6.37243e-06	0
9.74	0	0	0	0	0	0.000101472	0.00825
9.75	0	0	0	0	0	0	0
9.76	0	0	0	0	0	0	0.000126119
9.77	0	0	0	0	0	0	0
9.78	0	0.000117504	0	0	1.78096e-05	2.73174e-05	0
9.79	0	0	0	0	0	2.4674e-05	0
9.8	0	0	0	0	0	8.96636e-06	0
9.81	1.19305e-05	0	0	0	0	0	0
9.82	0	0	0	0	0	0	0
9.83	0.000233523	0	0	0.000149805	0	0	0
9.84	0	1.65324e-06	0	0	0	0	0
9.85	0.000144393	0	0	0	2.56719e-05	0	0
9.86	0	1.9765e-06	0	0	0	0	0
9.87	0	0	0	0	0	2.15489e-05	0
9.88	0	0	0	0	0	5.80067e-06	0
9.89	0	1.10365e-06	0	0	4.6862e-05	0	0
9.9	0	0	0	0	9.99024e-05	9.55183e-06	0
9.91	1.90555e-05	1.80409e-05	0.00184	0	0.000376135	0	0
9.92	0	0	0	3.75866e-05	0	0	0
9.93	0	0	0	0	0	0	0
9.94	0	4.57558e-06	3.04088e-05	0	0	0	0
9.95	0	0	0.000272314	0.000312656	9.22766e-05	0	0.000738057
9.96	0	0	0	0.000151288	6.88137e-05	1.14729e-05	0
9.97	0.000669363	0	9.40266e-05	0.000210563	0	1.96013e-05	0
9.98	0.000232538	9.64242e-05	0.000467797	0	2.63545e-05	0.000200485	8.69369e-05
9.99	0.000113965	0.00145	0	6.44124e-05	0	0.00242	2.75818e-05
10	0.00299	0.000650791	0.0011	0	0.000257109	0.00158	1.67979e-05
10.01	0.00542	0.000216094	0	3.08117e-05	0.00131	0.000342028	0
10.02	0.000440718	0.000105126	0.00124	0.000276528	0	0.000259264	0
10.03	0.00164	0.0024	0	9.02686e-05	0.000184664	0.00017357	0
10.04	0.00075404	5.32423e-05	0.00514	3.63559e-05	2.64849e-05	6.32049e-05	4.70476e-06
10.05	0.000213719	0.000195064	4.67368e-05	0.000365632	8.92926e-06	0.00011013	0.01063
10.06	0	4.97983e-07	0	0	0.000709959	5.11615e-05	0.00054102
10.07	0	0	0.000372128	1.6631e-05	0	5.06085e-06	0.000124222
10.08	0	0	0	0	0.000389654	9.22041e-06	0
10.09	0	0	0	0	0	0	0
10.1	0.000459082	3.15752e-05	5.74891e-05	0	0	1.29552e-06	2.82358e-06
10.11	0	2.00192e-05	0	0	0	5.13936e-06	0
10.12	0	0	0	0	5.06153e-05	0.000146102	0
10.13	0	4.62041e-05	0.000699381	0	0	0	0
10.14	0	2.78105e-05	0	0	0	0.000392869	0
10.15	0.000947964	0	0.000106732	0.000544209	0	0	2.26313e-05
10.16	0	0	3.6731e-05	0	5.62905e-06	0.000157235	0
10.17	6.16401e-05	0	0	0	6.93351e-05	0	0
10.18	0	0	0	0	0	0	0
10.19	0	0	0	0	4.63516e-05	0	0
10.2	0	0	0	0	0	0	0
10.21	0	0	0.00107	0	0	0	0
10.22	0	0	0	0	0	0	3.63355e-06
10.23	0	0	0	0	0	0	0
10.24	0	0	0	0	0	0	0
10.25	0	0	0	0	0.000994016	0	0
10.26	0	0	0	0	0	0	0
10.27	0	0	0	0	0	5.6646e-06	0
10.28	0	0	0	0	0	0	0
10.29	0	0	0	0	0	0	0
10.3	0	1.48087e-05	0	0	0	0	0
10.31	0	0	0.000428788	0	0	1.41679e-06	0
10.32	0	0	0	0	6.58136e-06	0	0
10.33	0	0	0	0	0	0	0
10.34	0	0	0.000192486	0	9.6213e-05	4.38778e-05	0
10.35	0.000930154	0	0	0	0	0	0.000240657
10.36	0	0	0	0	0	0	0
10.37	0	0	7.52587e-05	0	1.99882e-05	7.28934e-05	0
10.38	0	0	0	0	0	0	0
10.39	0	0	0	0	0	4.45334e-05	0
10.4	0	0	0.000133816	0	8.92926e-06	0	0
10.41	0	0	0	0	0	0	0
10.42	0	0	0	0	0	5.59325e-05	0
10.43	0	6.71326e-07	0	0	0	0	0
10.44	0.000243385	0	0	0	0	0.000118211	0
10.45	0	6.5099e-05	0	0	0	0	0
10.46	0	5.20315e-05	0	0	3.3829e-05	0	0
10.47	8.21473e-05	2.32608e-05	0.000304957	4.43543e-05	0	0	0
10.48	0	0	0	0	0	3.78696e-05	0
10.49	0	0	0	0	0	2.01361e-05	0.0018
10.5	0	0	0.000553339	0	0	0.000106608	0
10.51	0	2.49884e-07	0	0	0	3.20544e-06	0
10.52	2.0579e-05	0	0	0	0	0	0
10.53	0	0	0	0	0	0	0
10.54	0	0	0	0	0	0	0
10.55	0	0	0	0	0	0	0.000366163
10.56	0	0	0	0	0.000159203	0	0
10.57	0	0	0	0	0	0	0
10.58	0	0	0.000116599	0	0	0	0
10.59	0	3.73337e-05	0	0	0	0	0
10.6	0	0	0	0	0	0	0
10.61	0	0	0	0	0	0	0
10.62	0	0	3.04088e-05	0	4.67567e-06	0	0
10.63	0	0	0	0	0	0	0
10.64	5.02399e-06	0	0	0	0	0.000107854	0
10.65	0	0	0	0	0	3.57617e-05	0
10.66	0	7.71276e-06	0	0	0	0	4.83992e-06
10.67	0	0.000101767	0	0	0	0	0
10.68	0	0	0	0	0	0.000108164	0
10.69	0.00176	1.52815e-05	0	0	0	6.07995e-05	0
10.7	0	0.000406055	0	0	0.000101184	1.62505e-05	0
10.71	0	0	0	0.00016829	0.000344502	0.000363463	4.88861e-05
10.72	0	3.04484e-06	9.86418e-06	0	0	0	0
10.73	0	0	0	0	0	0	0.000107597
10.74	0	0	0	0	0	0	0
10.75	0	0	0	0	0	0	0
10.76	0	0.000249267	0	0	0.000213831	8.96636e-06	3.92827e-05
10.77	0	0	0	0	0	2.73174e-05	0.000111862
10.78	7.85094e-05	0	0	0	0	0	0
10.79	0	0	0	0	0	0	0
10.8	0	0	0	0	0	0	0
10.81	0	0	0	0	9.34359e-05	7.31203e-05	0
10.82	0	0	2.75587e-05	0	0	0	0
10.83	0	0	0	4.99467e-05	0	0	0
10.84	3.9547e-06	2.50061e-05	0	0	0	0	0
10.85	0.000111713	0	0.000371195	0.000177089	0	1.97195e-05	0
10.86	0.000206095	1.9765e-06	0	0	0.000113063	0	0
10.87	4.45939e-05	1.9765e-06	0	0	0	0	0
10.88	0	0	0	0	0	0	0
10.89	0.00046493	0	0	0	0	4.66249e-06	0
10.9	0	0	0	0	0	0	2.50059e-06
10.91	0	0	0	0	0	0	0
10.92	0	0	0	0	0	1.83314e-05	7.12821e-05
10.93	1.90555e-05	0	0	4.65491e-05	0	0	6.04894e-06
10.94	0	5.24978e-05	3.04088e-05	0	0	3.53065e-05	0
10.95	4.22774e-05	0	0	0	0.000305454	0	0.00376
10.96	0	0	6.39211e-05	0.00015308	2.44051e-05	0	0
10.97	0.000109547	0	0.00024561	0.00379	0	0	7.27288e-05
10.98	1.12951e-05	0.000197922	0	0.000575776	0	0.00017357	0.000567517
10.99	0.00073649	3.11589e-05	0.00157	0	0	0.000450598	7.30478e-06
11	0.00187	0.000157835	0.00862	7.23518e-05	0	0.00508	7.45868e-06
11.01	0.00266	0.00154	0.000984023	7.62454e-05	0.000975599	0.000523234	0
11.02	0.00292	4.51866e-05	2.02733e-05	0.000917122	0.000953357	0.00244	0
11.03	0.0018	0.000148521	0	0.00304	2.64849e-05	0.02151	0.000485818
11.04	0.000552535	0.00091051	0.00128	0.00215	8.84031e-05	1.09401e-05	0.01658
11.05	0.000450039	2.25441e-05	0	4.77475e-05	0.000136948	0.000337107	0.02233
11.06	0.00111	0.000294659	0.000355615	0.01362	0	0.000589446	0.000241608
11.07	0.00354	0.000298687	0	0	0.03695	0.01867	2.58477e-05
11.08	0	0	0	0	0.00021661	0	0
11.09	0	0.00168	0	0.000365632	0	0	0
11.1	0	0	0	0	0	5.04641e-06	0.00019427
11.11	0.000812553	0	0	0	0	0	0
11.12	0	0	0	0.000138819	0	5.28695e-05	0
11.13	0	0	0	0	0	1.81906e-05	0
11.14	0	0	0	0	0	7.13388e-06	0
11.15	7.92654e-06	0	0.00132	0	0	5.44661e-05	0
11.16	0	0	4.58727e-05	0	0	0.000157235	0
11.17	0	0	0	0	1.02486e-05	0	0
11.18	0	1.82505e-06	0	0	0	4.35563e-05	2.38337e-05
11.19	0	9.67051e-06	7.20193e-06	0	0	9.06691e-05	3.90134e-05
11.2	0	0	0	0	0	0	0
11.21	0	0	0.000532357	0	0	3.83457e-06	0
11.22	0	0	0	0.000341748	0	1.94064e-05	1.4405e-06
11.23	0.000431183	0	0	0	0	0	0
11.24	0	0	0	0	0	0.000126263	0.000220037
11.25	0	1.05918e-05	0.00011689	0	0	0	0
11.26	0	2.49884e-07	8.37863e-05	0	3.78745e-05	0	0.000603607
11.27	6.61263e-05	0	0.000383202	0	0	1.34597e-05	0.00012307
11.28	0	5.92348e-05	0	0	0	0	1.14504e-05
11.29	0	0	0.0016	0	0	0	0
11.3	3.88078e-06	0	0	0	0	0	0.000240657
11.31	0	0	0	0	0	0	0
11.32	0	0	0	0	0	1.3653e-05	0
11.33	0	0	0	0	0	0	0
11.34	0	0	0	0	0	0	0.000112172
11.35	0	5.05776e-06	0.000219541	0	0	0	0
11.36	0	0	0	0	0	7.71294e-06	0
11.37	0	9.12964e-07	0	0	0.000209918	4.16052e-05	0
11.38	0.000102578	0	0	0	0	2.15432e-06	0.000129271
11.39	0	0	0	0	0	0.000264633	2.85324e-05
11.4	0	0	0	0	0	2.73174e-05	0
11.41	0	0	0	0	0.000136948	0	0
11.42	0	0	0	0	0	0	0
11.43	0	0	0	0	0	0	0
11.44	0	0	0	0	0	1.16951e-05	0
11.45	0	5.20315e-05	0	0	0	5.59325e-05	0
11.46	0	0	0	0	0.000118898	3.99006e-05	0
11.47	3.23614e-05	2.38141e-06	0	3.59223e-05	3.58663e-05	0	0
11.48	0	0.00019188	0	0	0	8.22379e-06	0
11.49	5.52315e-05	0	0	0	0	8.22452e-06	0
11.5	0	0	0	0	6.07208e-05	0	3.49129e-05
11.51	2.0579e-05	0	0	0	0	0	0
11.52	0	0	0	0	0	0.000100809	0
11.53	0	0	0	0	0	0	0
11.54	0	0	0	0	0	0	0
11.55	0	0	0	0	0	0	0.000333151
11.56	2.02855e-05	0	7.50851e-05	0	0	3.4675e-06	0
11.57	0	0	0	0	3.31067e-05	0	0
11.58	0.000412286	0	8.69105e-06	0	0	0	0
11.59	0	0	0	0	0	0	0
11.6	0	3.91949e-07	3.04088e-05	0	0.000185225	0	0
11.61	0	5.4135e-07	0	0	0	0	0
11.62	0	0	0	0	3.14678e-05	0	3.79623e-05
11.63	0	0	0.000144144	0	0	0.00032798	0
11.64	0	1.89716e-06	7.12568e-05	0	3.49238e-05	0	0
11.65	0	0	0	0	0	3.72281e-05	9.98196e-05
11.66	0	0	0	0	0	0	0
11.67	2.0579e-05	2.22034e-05	0	0	0	0	0
11.68	0	0	0	0	0	0	0
11.69	0	0	0	0	0	0	0
11.7	1.57759e-05	1.07635e-05	0	0	0	5.6646e-06	0
11.71	0	0	0	0	0	0	0
11.72	2.9956e-05	0	0	0	0	0	0
11.73	0	0	0	0	1.27052e-05	1.69443e-05	0
11.74	0.000164469	0.000202736	0	0	9.76205e-05	7.2053e-05	0
11.75	4.92598e-05	0	0	0.000132258	0	0	0
11.76	0	1.02523e-05	0	0	0	0.000392003	0
11.77	0	0	0	0.000389426	0	2.32335e-05	0
11.78	3.75268e-05	6.00079e-05	0	0	0.000104888	0	0
11.79	0	0.000250631	0	0	0	0	0
11.8	7.85094e-05	0	0	0	0	1.26196e-06	0
11.81	0	1.61537e-05	0	0	0	0	0
11.82	4.43439e-05	0	1.22622e-05	0	0	0	0
11.83	0	0	0	0	2.04933e-06	0	0
11.84	1.66812e-05	0	2.75587e-05	0	0	0	0
11.85	2.23231e-05	1.9765e-06	0	0.000211611	0	0	0
11.86	0.000134203	0	0	6.46348e-05	5.17472e-05	0.000308362	0
11.87	0	0	1.90607e-05	0	0	0	0
11.88	9.48369e-05	0	0	0	0	0	0
11.89	0.000151532	0	0	0	0	0	0
11.9	0	0	0	0	0	0	0
11.91	0	5.24978e-05	4.47612e-05	0.000162631	0	0.000191173	0
11.92	0	0	0	0	0	0	0
11.93	0	0	5.62937e-05	0	0.000307924	0.000110895	0.000135404
11.94	6.8821e-05	0.000201188	0.000112523	4.15872e-05	6.93021e-05	0	0.000819151
11.95	0	9.72688e-06	0.000133724	0	0.000487405	3.51113e-06	7.25004e-05
11.96	4.43062e-05	0	7.21047e-05	0	0	0	0
11.97	0.0029	1.49861e-05	0	6.94605e-05	0	0	0.000265368
11.98	0.0002996	0	7.71655e-05	0.001	0.000478338	0.00162	0
11.99	0.000142717	7.82803e-05	0.00503	0.000424856	0.000685575	0.000364817	5.76447e-07
12	0.00171	0.000251872	0.00591	0.00131	0.000283005	0.0067	0.00101
12.01	0.0017	0.00619	8.95214e-06	0.000469399	0.00279	0.00259	0.000825139
12.02	0.00142	6.06773e-05	0.000324973	7.84177e-05	2.56719e-05	0.0028	0
12.03	0.00567	5.27246e-05	0.000415779	0.000362424	0.000203677	0.0008088	0.000341358
12.04	0.000106499	0.00918	0.00239	0.000175799	0.000479145	0.00131	9.97915e-06
12.05	0.000594448	0.000268701	0.000221756	0.04114	0.000418337	0.000155214	0.00017659
12.06	0.00061614	0.000298687	0	0	0.00057748	0.00175	0.00245
12.07	0.000182919	0.000298687	0	0.000486025	0.000263366	8.76704e-05	2.82358e-06
12.08	0.000251548	3.47018e-05	0	0	0	2.99838e-05	0
12.09	0	0	8.17172e-06	0	0	5.06085e-06	0.000436164
12.1	0	0	0	0	0	1.51526e-06	0
12.11	0	0	1.06905e-05	0	0	0	0
12.12	0	0.000205879	0	0.000165092	0	2.28416e-05	0
12.13	0.000219818	0	0	0	9.82759e-05	0	3.21558e-05
12.14	0	0	0	0	0	9.39642e-06	0
12.15	0	0	0	0	0	0	0
12.16	0	0	0	0	0	0	0
12.17	6.46036e-05	0	0	0	0	0	0
12.18	0	2.65463e-05	0	0	0	0.000111769	0
12.19	0	0	0	0.000368946	0.00119	2.56118e-06	0
12.2	0	0	0	0	0	0.000118912	0
12.21	0	0	2.62978e-05	6.71447e-05	0	6.82373e-05	0
12.22	0	0	0	0	0	0	0
12.23	0.000121922	0	9.1166e-05	0	0	0	0
12.24	0	0.000236784	3.31196e-05	0	0	1.95724e-05	0
12.25	0	0	0.000983027	0.000256579	0	0	3.07492e-05
12.26	4.73868e-05	1.05918e-05	0	0	0	0.00015406	0.000603607
12.27	0	0	0	0	0	0	0
12.28	0	0	0	0	0	1.26196e-06	0.000295274
12.29	0	0.000166721	0.0011	0	0	5.74995e-06	0
12.3	0	0	0	0	0	0	0
12.31	0	0	0.0016	0	0	0	0
12.32	0	1.20428e-05	0	0	0	1.3653e-05	5.42351e-05
12.33	0	0	0	0	0	6.43919e-05	6.99525e-05
12.34	0	0	0	0	0	0	0.000144648
12.35	1.56641e-05	0	0	0	0	0	0.000132249
12.36	0	0	0	0	0	0	0
12.37	0.000102578	1.42759e-05	0.000119115	0	0	0	0
12.38	0	0	0	0	0	0	0
12.39	0	0	0	0	0	0.000253409	0
12.4	0	0	0	0	0	0	2.00143e-05
12.41	3.24075e-06	0	0	3.70824e-05	0	0	0
12.42	0	0	0	0	0	8.72197e-06	0
12.43	0	0	0	0	0	2.12545e-05	0
12.44	0	0	0	0	9.34359e-05	0	0
12.45	0	0	0	0	0	0.000284796	0
12.46	0	0	0	0	0	0.000263901	0
12.47	5.77217e-05	0	0	2.5162e-05	0	3.36043e-05	0
12.48	0.000331709	0.000115089	0.000619661	0	0	0	0
12.49	0	0	0	0	0	7.28934e-05	0
12.5	0	7.56292e-06	0	0	1.51074e-05	0	0
12.51	0	0	0	0	0	0	0
12.52	0	0	0	0	0	0	0
12.53	0	0	0	0	0	0	0
12.54	0	0	0	0	0	0	0
12.55	0	0	0	0	0	5.72934e-06	0.000124793
12.56	0	0	0	0	0	0	0
12.57	0	0	7.21164e-06	0	0	0	0
12.58	0	0	0	0	3.31067e-05	0	0
12.59	0	0	0	0	0	7.25757e-05	0
12.6	0	0	0	0	0.000389654	3.92527e-06	0
12.61	1.16402e-06	3.91949e-07	0	0	0	2.86961e-05	0
12.62	0	8.08915e-05	0	0	0	0	0
12.63	0	1.82506e-05	0.000148615	0	0	0.00026949	0
12.64	0	0	0	0	1.60107e-05	0.000198559	0
12.65	0	0	0	0	0	6.70457e-06	9.98196e-05
12.66	0	8.26397e-06	0	0	0	0	0
12.67	0	0	0	0	0	0	0
12.68	5.52249e-05	3.00143e-05	0	0	0	0	0
12.69	0	1.61777e-06	0	0	0	0	0
12.7	0	0	3.22342e-06	0.000478866	0	0	0
12.71	5.52249e-05	0	0	0	0	0	0
12.72	0	0	0	0	0.00021661	1.80133e-05	0.000290668
12.73	0	0	0	0	0	0	0
12.74	0	1.54767e-06	0	0	0	0	0
12.75	0	0	8.17877e-06	0	0	6.88098e-05	0
12.76	0	0	0	0	0	0	0
12.77	0	2.09052e-05	0	0	0	0	0
12.78	0	7.34334e-05	0	0	0	3.95071e-05	0
12.79	0	0	0	1.38981e-05	0	0	0
12.8	1.69735e-05	9.97764e-06	0	0	0	0	0
12.81	0	0	0	0	0	0	0
12.82	0	0	0	0	0	1.74265e-05	0
12.83	0	1.47909e-05	0	0	0	5.74995e-06	0
12.84	0	0	0	0	0	0	0
12.85	0	0	0	0	0	0	0
12.86	0	0	9.4139e-05	9.19697e-06	5.17472e-05	0	0
12.87	0	0	0	9.00567e-05	0	5.28695e-05	0
12.88	0	1.54242e-05	1.05528e-05	0	0	0	0
12.89	0	0	0	0	0	0	0
12.9	7.80165e-05	0.000199755	0	0.000297323	0	0	0
12.91	0	0	0	0.000536226	0	0	0
12.92	0	0	1.74574e-05	0.000340507	0	0	0
12.93	7.14551e-05	0	0	0	0	2.20772e-06	0
12.94	0	0	0	0	0	0	0
12.95	5.6368e-06	0	0	8.59729e-06	0.000125862	3.51113e-06	0
12.96	0.000136346	1.69071e-05	7.21047e-05	0	0	1.06702e-07	0.00172
12.97	0.00111	0	0	0	1.02765e-05	0.000445822	0.00132
12.98	0.000245945	1.82505e-06	7.52587e-05	0.0015	0.000695204	0.000492454	0.00245
12.99	0.000241158	0.000289477	0.01905	0.00575	0.000244828	0.00333	0.00231
13	0.00317	0.000245555	0.00441	0.00566	0.000306622	0.00909	0.00258
13.01	0.00256	5.92883e-05	0.000332082	0.00227	0.00248	0.01576	5.37722e-05
13.02	0.0016	0.000537041	0.000137867	0.00158	0.00533	0.00143	0.04296
13.03	0.00412	0.0002174	5.60535e-06	0.07264	0.00248	0.00237	0.00229
13.04	0	0.000745847	0.0051	0.000113798	3.58663e-05	0.000557102	0.000346906
13.05	0.000587702	2.99253e-05	9.4398e-05	0.000127284	0.000101343	0.000804673	0.0179
13.06	0.000337864	0	0.000233716	0.00273	0	1.4589e-06	0.000126119
13.07	0.00041597	0	0.000149782	0	0	0	0
13.08	0.0012	0	0	6.34302e-05	6.2338e-06	0	0
13.09	0	1.26162e-05	0	6.01645e-05	0	0.000181729	0
13.1	3.68824e-05	0	0	0	0.000149298	0	0
13.11	2.5074e-05	0	0	7.04594e-05	0	1.51526e-06	0
13.12	0	0.000205879	0	0	0.00121	1.17424e-05	0
13.13	0.000219818	0	0	0	0	0	0
13.14	0	0	0	0	9.82759e-05	6.94157e-06	0
13.15	0	0	0	0	0	1.2866e-05	0
13.16	0	0	0.000399879	0	0.000104383	0	0.00019379
13.17	0	0	0	0	0	1.53519e-05	0
13.18	0.000112346	0	0	0	0	0	8.09666e-05
13.19	0	0	0	0	0	5.54582e-05	0
13.2	0	0	0	0	5.57475e-06	2.56118e-06	0
13.21	0	1.49861e-05	8.77286e-05	0	0	0	0
13.22	0	0	0	0	0	0	0
13.23	0	0	0	0	0	0	6.18832e-06
13.24	0.00013024	0	0	0	0	1.21789e-05	9.60168e-05
13.25	4.39518e-05	0	0	0	0	0	0
13.26	0	1.04081e-05	0	0	0	1.26196e-06	0
13.27	0	1.13724e-05	0	0.000256579	0	0	0
13.28	0	0	0	0	0	0	0
13.29	0	0	0	0	0	0	0
13.3	0	0	0	0	0	5.74995e-06	0
13.31	0	0	0.00225	0	0	0	0
13.32	6.22563e-05	1.66957e-06	0	0	0	0.000207214	0
13.33	0	6.33927e-06	0.00040122	0	0	0	0
13.34	0	0	0	0	0	3.89213e-05	0
13.35	0.000315416	0	0	0	0	0	0
13.36	0	5.51903e-05	0	0	0	0.000171683	0
13.37	0	0	0	0	0	0	0
13.38	0	0	0	0	0.00138	0	0
13.39	0	0	0	0	0	0	0
13.4	0	0	0	0	0	0.000183448	0
13.41	0	0	0	3.70824e-05	0	0	1.96438e-05
13.42	0	0	0	1.87237e-05	0	0.000260569	0
13.43	8.22791e-06	0	0.000214358	0	0	1.08911e-05	0
13.44	0	0	0	0	0	0	0
13.45	0	0	0	0	0	0	0
13.46	3.9122e-05	0	0	9.29162e-05	0	1.29552e-06	0
13.47	0	0	9.57787e-05	0	0	1.06899e-06	0
13.48	0.00158	0.000663761	0	5.43573e-05	0.000176162	0.000346458	0
13.49	0	2.66449e-05	0	0	0.000196579	1.51526e-06	5.32203e-07
13.5	0	0	0	0	0	2.97562e-05	0
13.51	0	0	0	0	0	0	0
13.52	0	0	0	0	0	0	0
13.53	0	0	0	0	0	0	0
13.54	0	0	0	0.000575776	0	0	0
13.55	0	0	2.74326e-05	0.000575388	0	0.000132071	0
13.56	0	0	0	0	0	0	0
13.57	0	0	0	0	0	0	0
13.58	0	0	0	0	0	1.7553e-05	0
13.59	0	0	0	0	0	3.00109e-05	0
13.6	0	0	0	0	0	0.000119527	0
13.61	0	1.04446e-05	0	0	0	0	0
13.62	0	3.91949e-07	0	0	0	0	0.00012886
13.63	0	0	0	0	0	6.36805e-05	0
13.64	0	4.90109e-06	0	0	9.25602e-05	0.000114626	0
13.65	0	0	0	0	0	0	9.98196e-05
13.66	0	0	0	0	0	0	0
13.67	0	0	0	0	0	0	0
13.68	0	0	0	0	0	0	0
13.69	1.60407e-05	0	0	7.87513e-05	0	2.23155e-05	2.12967e-05
13.7	0	0	0	6.24549e-05	0	1.53395e-05	0.00043655
13.71	0.000201304	0	0	6.24549e-05	0	0	1.43156e-05
13.72	0	0	9.86418e-06	2.72588e-05	0	0	0
13.73	0	0	0	0	0	0	0
13.74	0	1.69071e-05	0	0	0	0	0
13.75	0	0	0	0	0	0	0
13.76	0.000134203	0	1.75906e-05	0	0	0	0
13.77	0	0	4.57858e-05	0	1.2336e-05	0	0
13.78	0	4.89332e-05	0	3.90418e-07	0	8.91248e-05	4.21428e-06
13.79	0	9.97764e-06	0	0	0	1.14242e-07	2.30579e-06
13.8	0	0	0	0	0	0	0
13.81	0	0	6.40305e-05	0	0	5.6646e-06	0.000252644
13.82	9.79215e-05	0	0	0	0	1.69443e-05	0
13.83	0	0	0	0	0	0	4.83992e-06
13.84	0	0	0	0	0	0	0
13.85	0	0	1.49145e-05	0	0	0.000172937	0
13.86	0	3.47997e-05	1.90607e-05	8.03119e-06	3.69958e-05	0	0
13.87	0	1.75941e-05	0.000102407	0.000138835	4.7158e-05	0.000556242	1.04428e-05
13.88	0	0	0	6.17625e-05	0	0	5.72446e-05
13.89	0	1.75472e-05	0	0	0	5.59325e-05	0.000165246
13.9	1.62156e-05	0	1.2878e-05	4.34355e-05	0	0	3.64894e-05
13.91	0	0	0	0	0	2.516e-05	0
13.92	0	0	0	0	0.000152393	6.59438e-05	0
13.93	0	2.1823e-05	0	0	0	2.20772e-06	0
13.94	0	0.000404449	0	6.83458e-05	0	0	0
13.95	0	5.81041e-05	0.000347847	5.95723e-05	0	0.000142778	0.000383869
13.96	0.000320027	0.00145	4.56735e-06	3.85277e-05	0	0.00167	0.00226
13.97	0.02324	2.2459e-05	0.000277357	0.000937853	0.00496	0.000227171	0.00235
13.98	0.00479	0.000168121	0.0058	0.00166	0.00209	0.00471	0.00705
13.99	0.02106	0.01261	0.0332	0.00492	0.00475	0.01843	0.18161
14	0.00816	0.00585	0.01733	0.01977	0.00503	0.02289	0.00132
14.01	0.01367	0.00345	0.01256	0.28032	0.03639	0.1036	0.00723
14.02	0.00449	0.000330625	0.14729	0.00288	0.01781	0.13068	0.02555
14.03	0.00952	0.000516569	0.00893	0.00232	7.97815e-05	0.00422	0.05539
14.04	0.00257	0.01028	0.00294	0.00799	0.000223373	0.000696912	0.00301
14.05	6.33487e-05	0.000139666	0.000397657	7.62454e-05	2.96187e-05	0.000504787	0.00263
14.06	0.0005612	0	3.99998e-05	0.00326	0	0	0.000734829
14.07	0	3.08411e-05	0.000131934	0	0	0.000149248	0.000479036
14.08	0.000452759	0	0	0	1.38855e-05	3.54262e-05	0
14.09	0	0	0	0	0	0	0
14.1	3.5508e-05	1.26162e-05	0	0	9.93234e-06	4.91018e-05	0.000326528
14.11	2.5074e-05	0.00159	0	0.000156912	0	2.61809e-05	0
14.12	0.000219818	0	2.58932e-05	0	0.00155	0	0
14.13	8.08477e-06	8.56773e-06	2.44137e-05	0	0	0	0
14.14	0	0	0	8.13977e-05	0.000330192	0	0
14.15	0	0	0	0	0	0	0
14.16	0	0	0	0	0.000104383	0.000460624	0
14.17	0	0	0	0	0	0	0
14.18	0	9.69856e-05	0	0	0	2.86423e-05	0
14.19	0.000198787	0	0	0	0	2.36398e-05	0
14.2	0	0	0	0	0	0	0
14.21	1.06148e-05	0.00106	8.77286e-05	1.72119e-05	0	3.57367e-05	0.000665312
14.22	0	0	0	0	0.000285107	0	7.30478e-06
14.23	0	0	0	7.57684e-05	0	0	3.96508e-05
14.24	0	0	0	0	0	0	0
14.25	0	0	0.000553339	0	0	0	0
14.26	0.000259036	0	0	0	0	2.01192e-05	0
14.27	0	0	0	0	2.16557e-05	2.82829e-05	0
14.28	0	1.13724e-05	8.77484e-05	0	0	4.58874e-05	1.14504e-05
14.29	0	5.35033e-05	1.26694e-05	0	0	8.98062e-06	0
14.3	0	0	0	4.29776e-06	0	0	0
14.31	0	0	0	0	0	1.33347e-05	0
14.32	0	5.98313e-07	0	0	0	0	9.21668e-06
14.33	0	0	0	3.98325e-05	0.000159512	0	0
14.34	0	0	0	8.24064e-06	0	6.43919e-05	0
14.35	0	0.000298687	0	0	1.01153e-05	0.00182	0
14.36	6.40273e-05	0	0	0	6.10372e-05	5.27612e-05	0
14.37	0	0	0	0	0.0059	0	0.000120776
14.38	0	2.747e-05	0	0	0	0	0
14.39	0	0	0	0	0	0	5.77799e-05
14.4	8.21473e-05	0	0	0	0	0	9.54227e-05
14.41	0	2.38141e-06	0	0	0	2.89777e-06	0.000350453
14.42	0	4.1829e-06	0	0.000103375	0	0.000371802	0
14.43	0.000119636	2.88147e-06	0	0	0.00022119	2.97562e-05	0.00082516
14.44	0	0	0.000156396	0	0	0	0
14.45	1.54027e-05	0	0	0	0	0	0
14.46	6.54732e-05	0	0	0	0	0	0
14.47	0.000396681	0	0	0.00124	0	0.000253611	0
14.48	0.000255742	0	0.00029914	0	6.73319e-07	0	0
14.49	0	0.000231629	6.40305e-05	0	0	0	0
14.5	0	0	2.10863e-05	0	0	0	0.000636692
14.51	0	0	0.000811174	0	0	0	0
14.52	0	7.69896e-05	0	0	4.28854e-05	0	0
14.53	0	5.96816e-06	7.50851e-05	0	0	0	0
14.54	0	5.01634e-06	4.57858e-05	0	0	2.12545e-05	0
14.55	0	0	0	0.00102	0	0.00020988	0
14.56	0.000121866	0	0	0	0	0	0
14.57	0	6.48622e-07	0	0	0	7.00281e-05	0
14.58	0	0	0	0	0	3.00109e-05	0
14.59	0	0	0.000151602	0	0	0	0
14.6	0	0	0	1.28284e-05	0	1.00785e-06	0.000341276
14.61	0	0	0	0	0	0	0.000132336
14.62	0	0	0	0	0	0	0
14.63	0	0	0	0	0.000137209	1.66991e-05	0
14.64	0	0	0.000126914	0	0.000219846	0	0
14.65	1.57759e-05	0	0	0	0	0	0
14.66	0	0	0	0	0	0	0
14.67	0	0	0	0	0	2.33575e-05	0
14.68	0	6.5099e-05	0	0	0	0	0
14.69	1.57759e-05	0	0	0	0	0	0
14.7	0.000201304	0	0	0	6.5616e-05	0	0.002
14.71	1.65451e-05	0	0	0	0	0	0
14.72	0	0	0	0	0	0	3.49129e-05
14.73	0	0	0	0	0	0	0
14.74	0	3.69095e-05	3.05834e-06	0	0	0	0
14.75	0	0	3.28851e-05	0	0.000234227	0	0
14.76	0.000133847	0	0	0	0	0	0
14.77	0	0	0	0	0	0	0
14.78	0	0	0	2.38034e-05	0	0	0
14.79	0	0	0	0	0.000155804	0	0
14.8	5.5169e-06	0	0	0	0	0	9.90385e-05
14.81	0	0	0	0	0.000303542	4.09597e-05	0
14.82	9.36868e-05	9.97764e-06	0	0	0	0	0
14.83	0	0	0	0	0	0	0
14.84	1.24274e-05	0	0	0	0	0	0
14.85	5.39696e-05	0	0	0.000295716	0	1.85545e-07	0
14.86	0	0	0	0	0	0	0
14.87	7.55231e-05	4.13137e-05	0	0.000256879	0	0.0001261	0
14.88	0	0	0	0.000137475	0	0	0
14.89	0	0.000113756	0	0	0	5.35981e-06	0
14.9	0	1.36209e-06	0.000404059	0	0	0	0.000165246
14.91	0	0	0	0	0.000152393	8.40296e-05	0
14.92	0	0	0	0	0	0.000152043	4.09536e-05
14.93	4.3541e-05	4.59251e-05	0	0	0	2.73856e-05	0
14.94	0	0.000574344	0.000110852	0.000113104	0	0	0.000100752
14.95	0.00126	1.50486e-05	0	0.000410745	7.62998e-05	0.00203	0.00332
14.96	0.00109	0.00246	0.000490232	0	0.00762	0.00062078	0.00022577
14.97	0.01458	0.00133	0.000634397	0.02558	0.01554	0.000270273	0.00101
14.98	0.01245	0.00413	0.06744	0.00259	0.01103	0.03483	0.04141
14.99	0.06421	0.00171	0.07421	0.01147	0.01631	0.03862	0.17408
15	0.0943	0.04349	0.18177	0.03303	0.12341	0.08091	0.0252
15.01	0.05473	0.00699	0.06003	0.20206	0.05053	0.08629	0.008
15.02	0.02793	0.01886	0.00745	0.00998	0.00661	0.14609	0.01497
15.03	0.02469	0.00149	0.000354775	0.000484145	0.01038	0.02355	0.00736
15.04	0	5.00133e-06	0.00747	0.000187238	0.00612	0.00129	0.000347304
15.05	5.41129e-05	0.000256451	0.00325	0.00248	0.00613	0.000169788	3.18895e-05
15.06	0.00177	0	9.4398e-05	6.29492e-05	0	0.000260322	0.000762797
15.07	0	4.36116e-05	0.000426355	0	0	2.36116e-06	0.00078557
15.08	0.000212615	0	0	4.34355e-05	0	5.04641e-06	0.000226946
15.09	0.000198968	1.26162e-05	0	0	0.000129295	0	0
15.1	0	1.26162e-05	0	0	7.72248e-05	3.64038e-07	0
15.11	0.00107	0.00159	0	0	5.56431e-05	1.65667e-05	0
15.12	0	0	0	7.10775e-05	0	5.6646e-06	0
15.13	9.88265e-05	8.56773e-06	0	0	0.00123	0	0
15.14	8.74161e-05	0	0	7.62454e-05	0.00106	0.000253098	0
15.15	0	3.60502e-05	0	0.000619186	0	3.08483e-05	0
15.16	0	2.88147e-06	8.7318e-05	0	4.87822e-05	5.24112e-05	0
15.17	0	0	0	0	0	3.64038e-07	0.00169
15.18	0	1.08174e-05	0	0	0	0	0
15.19	0	0	0	0	0	0	0
15.2	0	9.67051e-06	0	0	0	2.86423e-05	0
15.21	0	0	0.00256	2.86178e-05	5.29748e-05	0	0
15.22	0	1.65277e-05	0	0	0.000161831	0	0
15.23	0	0	0	0	0	0	0
15.24	0	0	0	0.000114281	0	0	0
15.25	0	0	0	0	0	0	0
15.26	0	0	0	0	0	0	0
15.27	0	0	0	0	0	0	0
15.28	3.8055e-05	3.89373e-05	0	0	0	0	0
15.29	0	4.94634e-07	0	0	0	0	0
15.3	5.81805e-05	1.69071e-05	0	0	0	0	0
15.31	0	1.26873e-05	0	0	0	0	0
15.32	0	0	0	0	0	0	0
15.33	0	0	0	0	0	0	0
15.34	0	0	0	0	2.4833e-05	0.000441097	0
15.35	0	0	0	0	0	4.79914e-05	0
15.36	0	0	0	0	1.80869e-05	9.35203e-05	0
15.37	0	0	0	0	0	0	0
15.38	0.000153842	3.61267e-05	3.11052e-05	0	0	7.71294e-06	0
15.39	7.74431e-06	0	0	1.46779e-05	0	0	0
15.4	0	0	0	0	8.99772e-05	0.000317416	0
15.41	0	0	2.34683e-05	0	0.000516776	0	0
15.42	0	0	0.000239116	4.84306e-05	0	3.92527e-06	0
15.43	0	0	0	0	0	5.89958e-05	0
15.44	0	2.38141e-06	0	0	0	0.000149104	0
15.45	0	0	0.00014194	9.29162e-05	0	3.92527e-06	0
15.46	0	0	0	0.000149805	0	0.000268795	0.000348791
15.47	0	0	0	0.00026493	0	0	5.42351e-05
15.48	0.000817115	3.65269e-05	3.51288e-05	0	0	0	0
15.49	0	4.14869e-05	0.00029914	0	0	2.97562e-05	0.000129975
15.5	0	0	0	0	0	0	0
15.51	1.1418e-05	0	0	0	0	2.7283e-05	7.24543e-05
15.52	0	0	0	0	1.77507e-05	1.3812e-05	0
15.53	0	0	3.95417e-05	0	0	0	0
15.54	1.06176e-05	2.1969e-05	0.00013928	0	0	0	0
15.55	5.76104e-05	0.000123615	0	0	0	0.0044	0
15.56	0	0	0	0.000161972	0	4.98139e-05	0
15.57	0	4.99528e-08	0	1.57515e-05	0	2.01192e-05	0
15.58	5.13205e-07	0	0	0	0	2.60996e-06	0.00111
15.59	0.000272681	6.48622e-07	0	0	0	1.43441e-05	1.71633e-06
15.6	0	8.53303e-05	0	0	7.58203e-05	0	0
15.61	0	0	0	1.28284e-05	0	0	0
15.62	0	0	0	0	0	0	0
15.63	0	0	0	0	0	0	0.00012886
15.64	0	0	0	0	0	8.75236e-05	0
15.65	0	3.69631e-06	7.97062e-06	0	0.00106	0	0
15.66	0.00139	0	3.18673e-05	0	0.000730001	0	0
15.67	4.24859e-05	0	0	0	0	2.23155e-05	0
15.68	0	0.000234261	0	0	0.000246909	0	0
15.69	0	0	0	0	0	0	0
15.7	0	0	0	0	0	0	2.12967e-05
15.71	0	0	0	0	0	0	2.12967e-05
15.72	0	0	0	0	0	0	0
15.73	0	0	0	7.39665e-06	0	0.000132071	0
15.74	0	0	0	0	0	0	0
15.75	0	0	0	0	0	0	0
15.76	9.49659e-05	0	8.26377e-06	0	0	0	0
15.77	0	0	0	0	0	0	5.80273e-06
15.78	0.0001096	0	0	0	0	0	2.50059e-06
15.79	0	0	0	0	0	0	0
15.8	0	0	0	0	0	0	0
15.81	0	0	0	2.38034e-05	0	6.49239e-06	0
15.82	0	0	0	0.000138835	0	0.00026299	0
15.83	9.79215e-05	0	0	1.50223e-05	0	3.74285e-05	0
15.84	0	0	0	0	0	0	0
15.85	3.63322e-05	0	1.48666e-05	0	7.49378e-05	2.12545e-05	0
15.86	0	0	0	0	0	0	0
15.87	0	0	0	0	0.000104888	0	0
15.88	7.55231e-05	0	4.09304e-05	0.000360443	0	0	0
15.89	0.00021039	4.97983e-07	0	4.75107e-05	0	0	0
15.9	0.000354468	0	0	8.30263e-05	0	1.95415e-05	0
15.91	0.000268723	0	0	0	0	0.000472508	0
15.92	9.37412e-05	0	0	0	0	0	0
15.93	0.000560224	4.2476e-05	0.000204284	0	7.97719e-05	0.00301	0
15.94	1.4075e-05	0.000155977	0.000628256	0.000555343	8.83492e-05	0.000967597	0.00122
15.95	0.0031	7.81838e-05	0	0.000624178	0.01397	0.00136	0.00306
15.96	0.00121	9.59318e-05	0.000452951	0.000141694	0.000234227	0.00142	0.06218
15.97	0.02607	0.00498	0.00101	0.00576	0.05396	0.00284	3.2927e-06
15.98	0.01337	0.04272	0.05542	0.0281	0.11261	0.0273	0.08959
15.99	1	0.05541	0.45331	0.0583	0.41558	0.21647	0.16504
16	0.69863	0.37947	1	1	0.82093	1	0.52243
16.01	0.2368	0.05955	0.38349	0.83761	0.91228	0.54388	0.13413
16.02	0.11651	0.36666	0.37747	0.02781	0.02132	0.39035	0.20682
16.03	0.01114	0.00446	0.00911	0.00627	0.24664	0.00436	0.00208
16.04	0.00601	9.36714e-05	0.000269678	0.0045	0.000457785	0.00186	0.000630245
16.05	0.00658	0.00054764	0.00815	0	0.00359	0.00148	0.000130647
16.06	0.00112	2.18446e-05	0	0	0.00037736	0.00339	0.000934495
16.07	0	7.82396e-05	0	0.00017856	0.000509388	0.000635379	1.70542e-06
16.08	0	0	7.79308e-05	0	0	2.90059e-05	0
16.09	9.59252e-05	0	0	0	0	5.90603e-05	7.36334e-05
16.1	3.68824e-05	0	6.68373e-05	0	0	7.23158e-05	0.000116533
16.11	0.000106196	0.00635	0	0	0	1.15874e-05	0
16.12	0	8.74846e-06	0	0	6.15663e-05	0	0
16.13	2.36589e-05	0	0	0.000156912	0.000310102	0	0
16.14	8.61165e-05	2.35073e-05	0	0	0.000288356	0.00126	0
16.15	1.24164e-05	3.56848e-05	0	0.000113436	0	4.94186e-06	0
16.16	0	0	0	0	0	0	0
16.17	0	0	0	0	0	0	0
16.18	0	0	0	0	0	0	0
16.19	0	0	0	0	0.000103914	6.49706e-05	0
16.2	0	1.08174e-05	1.01184e-06	0	0	0	0
16.21	0.000630855	0	0	0	0	0	0
16.22	0.000541321	4.74703e-06	0	0	0	0	0
16.23	0	3.21794e-05	0	6.71447e-05	0.000103816	0	0
16.24	0	1.84104e-05	0	0	0	0	5.69102e-05
16.25	0	0	0	0	0	0	0
16.26	0	0	0	0	0	0	0
16.27	0	0	0	0	0	3.27051e-05	0
16.28	8.81265e-05	0	0	9.58519e-07	0	0	0
16.29	0	0	0	0	0	0	0
16.3	0	1.69071e-05	0	0	1.57015e-05	0	9.21668e-06
16.31	0.000240405	0	0	0	0	0	0
16.32	0	0	0	0	0	0	0
16.33	0	0	0	0	0	0.000267361	0
16.34	0	0	0	0	0.000540011	0	0
16.35	0	2.96609e-05	0	0	0	0	0
16.36	0	0	0	0	0	0	0
16.37	0	0	0	0	0	0	0
16.38	5.75293e-06	0	0	0	0	0	4.61024e-06
16.39	0.000302998	0	0	0	0	5.84738e-07	0
16.4	0.000119636	0	0	0	0	3.44089e-06	0
16.41	0	0.000709363	0	0.000288071	0	5.05166e-06	9.54227e-05
16.42	0	0.000149051	0.000299771	0.000269324	1.52531e-05	0	0.000477484
16.43	0.00232	3.41983e-05	0	0	0	0.000368534	0
16.44	0	0	0	0	0	0.000134502	0
16.45	6.96953e-06	0	4.41685e-05	0	0	0.000624682	0
16.46	7.56838e-05	0.00106	0.00014194	0	0	1.29552e-06	3.18261e-06
16.47	4.73868e-05	0	0	0.000149805	0	9.06096e-06	0
16.48	0.00243	0	0	3.55798e-05	0	0	0.000157433
16.49	7.1709e-05	4.14869e-05	0	0	0	9.66125e-06	0
16.5	0	0	0	0	0	0	0
16.51	0	0	0	0	0	2.53697e-05	0
16.52	0.000184811	5.01634e-06	0	0	0	4.21488e-06	0
16.53	0	0	0	0	0	0.000133363	0
16.54	0	0	0.000119115	8.09611e-05	0	3.63339e-05	0
16.55	0	1.49861e-05	0.000351754	0	3.3829e-05	3.39186e-05	0
16.56	0	2.20265e-07	0	4.71985e-05	0	0	0
16.57	0	7.02716e-05	0	0	0	0.000136889	0
16.58	2.26548e-05	0	0	0	0	0	2.35875e-05
16.59	0	0	0	3.91656e-05	0	0	0
16.6	0	2.24362e-06	0	0	0	5.80785e-05	0
16.61	0	0	0	0	0	0	0
16.62	0	0	0	0	0	1.42022e-05	3.72856e-05
16.63	0	0	0	0	0	0.000133375	0
16.64	0	3.71079e-06	0	0	0	0	0
16.65	0	0	0	0	0.000219846	2.33575e-05	0
16.66	0.00229	0	0	0	0.000308628	5.11615e-05	4.45003e-05
16.67	0	2.10743e-05	0	0	0.00189	4.0126e-05	0
16.68	0	5.20315e-05	0.000276933	0	0	1.22427e-05	0
16.69	0	0	0	0	0	0	0
16.7	0	0	0	0	0	0	0
16.71	0	0	0	0	0	8.22379e-06	0
16.72	0	0	0	0	1.42664e-05	0	0
16.73	0	0	0	0	0	0.00020988	0
16.74	0	1.05918e-05	0	0	0	0	0
16.75	0	0	0	0	0	0	0
16.76	4.50493e-05	0	0	0	0.000234227	1.65667e-05	0
16.77	0	0.000129578	5.62937e-05	0	0	0	0
16.78	0.000133847	5.03144e-07	5.62937e-05	0	0	0	0
16.79	0	0	0	0	0.000104888	2.595e-05	0
16.8	0	0	0.000131956	0	2.74221e-05	2.36737e-05	0
16.81	0	0	0	0	0	0.00048008	5.55981e-07
16.82	0.000606046	0	0.000222622	0	6.16959e-05	0	0
16.83	0	9.42143e-06	0	0	0	0	4.71892e-05
16.84	0	0	0	0	0	0	0
16.85	0	0	0	0	0	0.000275214	0
16.86	0	0	0	6.05228e-05	0	0	0
16.87	0	0	0.000170418	0	1.49571e-05	0	0
16.88	0.000322734	0	0	0.000244245	0.000196823	0.000194317	0
16.89	4.57468e-05	3.88996e-05	0	0	0	0	0
16.9	9.60778e-05	0	0	2.38014e-05	0	0.000184779	0
16.91	2.4664e-05	0	0	0	0.000554847	0	0
16.92	0	0	0	0	0	0	0
16.93	0.000133847	0	0	0	0	0.00474	4.09536e-05
16.94	0.00197	8.05255e-05	0.000588225	0.000136273	0.000211573	0.00218	0
16.95	0.002	0.00205	0	0	0.01112	0.00113	0
16.96	0.000366319	5.15516e-05	0	4.28522e-05	0.000558576	0.000381431	0.000770233
16.97	0.000660692	0.000562883	0.00404	0.00783	0.01359	0.0039	0.14938
16.98	0.01577	0.0065	0.04305	0.03244	0.01339	0.00661	0.00885
16.99	0.10719	0.01379	0.00885	0.00829	0.0848	0.03879	0.04457
17	0.15159	0.04858	0.03921	0.12929	0.15928	0.08027	0.01563
17.01	0.1343	0.02083	0.04858	0.06831	0.02532	0.07317	0.09288
17.02	0.06427	0.02281	0.00978	0.000343878	0.000500643	0.06894	0.00246
17.03	0.04698	0.000248473	5.88425e-05	0.000188321	0.05076	0.0126	0.000122732
17.04	0.000887948	0.000589412	0	0.000239621	0.000326821	0.000126859	0.00221
17.05	0.000300903	0.00345	0.00662	2.15838e-05	0.000137822	0.000193372	2.82358e-06
17.06	0.003	0	0.000169715	1.69552e-05	0.000490876	0.00151	5.1886e-05
17.07	0.000178981	0.000221027	0.000211922	0	4.56727e-05	1.06899e-06	0
17.08	0	0	0	0	3.61237e-05	2.18302e-05	0.000720411
17.09	0	0.000325249	0	6.18189e-05	0	1.00145e-05	0
17.1	3.15069e-05	1.13446e-05	0	0	0	3.7244e-05	0
17.11	0	0	0	0	0	0	0.000120615
17.12	0.00226	0	0.000163607	0	0	0	0
17.13	0.000550329	0	0	0	0	2.13758e-06	0
17.14	0	0	0	7.10775e-05	9.98082e-05	0	0
17.15	0	0	0	6.20027e-05	0	3.83457e-06	0
17.16	0	7.27232e-05	0	0	0	3.06981e-06	0
17.17	0.000199963	0	0.000149576	0	0	0.000258382	0
17.18	0	0	0	0	0	0	0
17.19	1.86116e-05	0	0	0	0	0	0
17.2	0	0	0	3.9121e-05	0	0	0
17.21	0	0	0	0	0	7.28934e-05	0
17.22	2.02765e-06	0	4.11846e-05	0	0	0	0
17.23	0	4.74703e-06	0	0	0	7.82793e-05	0
17.24	0	0.000145883	5.27117e-05	0	0.000246909	0	0
17.25	0	2.82096e-05	0.000923398	9.22434e-05	2.35024e-05	0	2.51366e-05
17.26	2.01039e-05	0	0	0	9.70953e-05	0	0
17.27	2.01039e-05	0	0	0	0	0	0
17.28	1.2381e-05	0	0	0	0	5.82325e-06	0
17.29	0.000507667	0.000132235	0	0	0	0.00022819	0
17.3	2.26548e-05	0	0	0	0	0	6.1812e-05
17.31	2.39594e-05	7.8267e-06	0	0	8.01146e-05	5.59325e-05	2.02251e-05
17.32	0	0	0	0	0	0	0
17.33	0	0	0	0	0	1.3653e-05	0
17.34	0	0	0.000254242	2.17267e-05	0	1.3812e-05	0
17.35	0.000163487	0	0	0	0	3.92527e-06	0
17.36	0	0	0.00014194	0	0	0	0
17.37	0	0	0.000137692	0	0	0	0
17.38	0	0	0	0	0	0	0
17.39	0	0	0	0	7.554e-06	0	0
17.4	0	0	0.00129	0	0	1.47239e-06	0
17.41	0	0	3.11052e-05	0	0	5.05166e-06	0
17.42	4.24859e-05	0	0	0	0	0.000760594	5.77799e-05
17.43	0.000637586	0	0	0	0	0	0
17.44	0	0	0	0	0	0	0
17.45	0	0	0.00030708	0	9.34359e-05	0	0
17.46	0.000157176	0	0.000766966	0	0	1.41679e-06	0
17.47	0	0	0	0	4.28854e-05	0	0
17.48	0	0	0	0	0	0	0
17.49	0	4.02219e-05	0	0	2.74221e-05	1.14242e-07	4.18556e-05
17.5	0	0	0	0	0	0	0
17.51	0	0	0	0	0	1.37029e-05	0
17.52	0	0	3.96837e-05	0	1.39918e-05	0	0
17.53	0	0	0	0	3.3829e-05	0.000109296	7.43536e-06
17.54	0	2.7065e-06	0.000201614	0	0	9.09253e-06	0
17.55	1.16402e-06	0	0	1.13749e-05	0	0.000312173	0
17.56	0.00037195	0	0.000201614	0	0	9.36636e-05	0
17.57	0	4.99528e-08	1.92531e-05	0	8.51541e-06	1.15786e-06	0.00397
17.58	0	0	2.76883e-05	4.10369e-05	0	0	0
17.59	0	2.20265e-07	0.000139192	0.000103905	0	0	0
17.6	0	0	2.23954e-05	0	0	0	0
17.61	0	0	0	0	9.34359e-05	4.44643e-05	0
17.62	0	0	0	0	0	1.50483e-05	0
17.63	0	0	0	0	0	0.00104	0
17.64	0	0	0	0	0.000601957	0	0.000289638
17.65	0	0	0	0	0.00071917	0	6.66149e-05
17.66	0.000193856	0	0.000276933	0	0	4.0126e-05	0
17.67	6.40273e-05	1.54767e-06	0.000573203	0	0.00148	0.000300302	0
17.68	0	0.000110993	0	0	0.000217064	0	4.35126e-05
17.69	0.000184419	0.000101767	0	0	0	0	0
17.7	0	0	0	0	0	0	0
17.71	0	0	0	0	0	0.000110493	0
17.72	2.2015e-05	0	0	0	0	0.000226075	0
17.73	0	0	0	0	0	0.00117	0
17.74	0	1.03066e-05	0	0	0	0	4.15028e-05
17.75	0	0	0	0	0	0	0
17.76	0.000801839	0	0	0	0	0	0
17.77	0	0	0	0	0	0	0.000165742
17.78	4.50493e-05	0.000132466	0	0	0	0	0
17.79	0	0	0	0	0.000104888	0	0.000114694
17.8	0.000121412	0	0	0	6.16959e-05	4.09597e-05	0
17.81	0	0	0	1.5378e-05	0	3.34251e-07	0
17.82	0	0	0	0	2.23318e-05	0	0
17.83	5.92668e-05	2.07853e-07	0	0	0	2.36737e-05	0
17.84	0	0	0	0	0	0	0
17.85	7.14551e-05	2.04583e-05	0	0	0	2.516e-05	0
17.86	1.62156e-05	0	0	0	0	0	3.02596e-05
17.87	8.61593e-05	0	0	0	0.000198012	1.72052e-05	0
17.88	0	2.1942e-05	0	0	0.00524	0	0
17.89	0.000322734	0	0	0.000428482	1.13615e-05	0.000590427	0
17.9	2.88596e-05	8.78144e-05	0	0.000970006	1.22027e-05	0.000207492	0
17.91	7.13657e-05	0.000111887	0	0	0.00237	0	5.94898e-05
17.92	0	0	0	0	0	0	0
17.93	0	0	0	0.00785	0	0	0.000213961
17.94	0.000134891	1.94573e-06	8.98282e-05	0.00101	0	4.82254e-05	0
17.95	0.000120398	1.1248e-06	0.00030708	0.00201	0	0.00216	0
17.96	1.12438e-05	0	3.87052e-05	0.000458513	7.554e-06	4.02365e-05	0.000428441
17.97	0.04328	0.00346	0.000173052	0.00561	0.000118517	0.00399	0
17.98	0.00318	6.58808e-06	0.00125	0.000341551	0.00728	0.02504	0.00947
17.99	0.00483	0.00288	0.0034	0.0025	0.000782889	0.00035769	0.00253
18	0.03134	0.000868226	0.0076	0.00683	0.01344	0.00425	0.000422781
18.01	0.03459	0.00311	0.0026	0.0068	0.03714	0.00554	0.00395
18.02	0.03617	0.12825	0.0063	0.000161483	0.00261	0.00102	0.00572
18.03	0.00225	4.2791e-05	0.00166	0.00105	0.000321829	0.0843	0.000101309
18.04	0	0.000122553	0.000138964	3.08117e-05	6.2338e-06	0.00509	0.000513978
18.05	0	2.6382e-05	0.0006679	0	0	2.66019e-06	0
18.06	0.000909654	4.23475e-05	0	5.41763e-06	0	0.00052276	0
18.07	4.48753e-05	0	0	0	0	0.000199201	0.000291714
18.08	0	0	0	0	0	9.80712e-06	2.65023e-05
18.09	3.15069e-05	0	0	0	0	2.18302e-05	0
18.1	0	0	2.30666e-05	0	0	0	0
18.11	0	0	0	0	5.57576e-05	0	0
18.12	0	0	0	0	0.000348266	2.7805e-05	6.2509e-05
18.13	0	0	0	0	0.00216	0.000408947	3.48406e-06
18.14	3.9327e-06	0.000290893	0	0	0	0	0
18.15	0	1.26894e-05	0	0.000388171	0	1.11853e-05	0
18.16	0	0	0	0	0	0	0
18.17	0	6.46242e-05	0	0	0	0	0.000563543
18.18	0	0	0	0	0.000340059	1.21789e-05	0
18.19	0	0	4.98543e-05	0	1.07475e-05	0	0
18.2	0	0	8.98282e-05	0	0	0	0
18.21	0	0	0	0	0	4.16052e-05	0
18.22	4.92197e-05	2.82096e-05	0	0	2.45599e-05	0	0
18.23	0	0	0	0	0	0	0
18.24	2.71162e-05	6.14603e-05	0	0	0	0	0
18.25	4.73938e-06	0	0	0	0.000246909	0	0
18.26	0	0	0	0	0	0	0
18.27	9.13161e-05	0	0	0	0	0	1.06325e-05
18.28	9.56214e-05	1.43838e-05	0	0	0.000139417	0	0.000146097
18.29	0	0	0	0	0	0	9.21668e-06
18.3	0	0	0	0	0	0	0
18.31	0	0	0	2.81003e-05	0	0	0.000105693
18.32	5.07918e-06	0	0	0.000261623	0	0	2.00143e-05
18.33	2.26548e-05	0	0	0.00012113	0	0.000196511	0
18.34	0	0	0	0	0	0	3.3596e-06
18.35	0	0	0	0	0	0	0
18.36	0	0	0	4.29776e-06	0	0	0
18.37	0	0	0	0	0	1.13297e-05	0
18.38	0	0	0	0	0	3.78168e-06	0
18.39	0	0	0	0	0	1.15843e-05	0
18.4	0	3.71209e-05	0	0	0	0	0
18.41	0	0	3.11052e-05	0	0	5.05166e-06	0
18.42	4.24859e-05	0	0.00030708	0	0	0	0
18.43	0	0	0	0	0	0	0
18.44	0	0	0	0	0	0	0
18.45	0	0	0	0	0	0	0
18.46	0	0	0	0	0	0	3.28689e-06
18.47	0	0	0	0	0	2.48053e-07	0
18.48	0	0	0	0	0	0	8.5399e-05
18.49	0	0	0	0	0	0	0
18.5	0	0	0	0	0	8.5703e-05	0
18.51	0	0	0	0	0	0	0.000108006
18.52	6.0981e-07	0	3.08001e-05	0	0	0	0
18.53	0	0	0	0	0	0	0
18.54	0	0	0	0	0	0	0
18.55	2.00374e-05	0	0	0	0	0.000134502	0
18.56	1.16402e-06	0	0	0	0	4.30213e-05	0
18.57	0.000173819	0	5.52985e-05	0	0	1.66672e-05	0
18.58	0	0	1.95213e-05	0	0	0	0
18.59	0.000197356	0	1.30469e-05	0	0	1.07785e-07	0
18.6	0	0	0	0	0	0.000189558	0
18.61	0	0	0	1.89569e-05	0	0	0
18.62	0	0	7.71655e-05	0	0	0	0
18.63	0	0	0	0	0.00013281	0	0
18.64	0	0	0	0	0	0	0
18.65	6.74287e-05	0	0.000278631	0	0	4.0126e-05	8.2619e-05
18.66	5.51672e-05	1.49284e-05	0	0	0	0	0
18.67	0	0	0	0	0	0	0
18.68	0.000153842	0	2.21833e-05	0	0	0	2.26313e-05
18.69	1.48602e-05	2.10743e-05	0	0	0	0	0
18.7	0	0	0	0	0	0	0
18.71	0	0.000101767	0	0	0	0	0
18.72	0.000249185	0	0	0	0	0	0
18.73	5.88815e-05	0	0	0	0	0	3.51424e-06
18.74	0	1.04081e-05	0	0	0	0	0
18.75	0.000385775	0	0	0	2.26107e-05	0	0
18.76	3.47505e-05	0.000113788	0	0	0	0	0
18.77	0.000664676	0	9.61411e-05	0	0.00015113	9.37103e-06	0
18.78	0	0.000427021	0.000254608	0	0	9.48065e-06	9.90385e-05
18.79	0	4.38133e-05	0	0	0	0	0
18.8	0	0	0	0	0	0	0
18.81	0	0	0.000140668	0	0	9.43303e-05	0
18.82	0.000300903	0	0	1.16947e-05	0	3.00109e-05	4.17744e-06
18.83	0	0	2.98366e-05	0	0	1.13297e-05	7.89969e-05
18.84	0.000121412	0	0	0	0	0.000400346	0
18.85	1.62156e-05	0	0	5.87859e-05	8.29673e-05	9.17857e-05	0
18.86	1.62156e-05	1.6504e-05	0	0	0	0.000149104	2.42464e-05
18.87	0	0	0	0	5.97338e-06	0	0.000121072
18.88	0	0	0	0	0	5.59987e-05	5.49845e-06
18.89	0	0	0	6.69124e-05	0	2.77768e-06	0
18.9	0.000638187	1.42759e-05	3.20881e-05	0.000428482	0	1.06702e-07	0
18.91	6.38662e-06	0	0	0.00312	3.48905e-06	2.73746e-05	0
18.92	0	7.56961e-06	0	0.00205	7.554e-06	0	0
18.93	0.000299034	2.1942e-05	0	0.00973	0	0.000370744	0
18.94	3.13395e-05	0.0002452	0	0	9.82759e-05	0.00289	0
18.95	5.44559e-06	0	0	0.000105226	2.24183e-05	5.74758e-06	0.00203
18.96	0.00107	6.08723e-05	0	0.00119	0.00079639	0.00265	0
18.97	0.00578	0.000188677	0.00131	0	0	0.00109	0.00105
18.98	0.00259	0.00111	6.5312e-05	0.000418996	0.00259	9.71655e-06	0.00535
18.99	6.7227e-05	3.73337e-05	0.00135	0.000157373	8.00798e-05	0.00135	0
19	0.0042	0.000998671	0	0.00169	0.0016	0.000952419	0.000111862
19.01	6.9224e-05	1.38092e-05	0.000476931	0.000339188	0.00556	0.000216827	0.000361865
19.02	0.00845	2.21626e-05	0	0.000707428	0.000265189	0.00124	0.000588497
19.03	0.00263	0	2.65724e-05	0.000252628	0.000242837	0.00253	0.00154
19.04	5.69508e-05	0.000313094	4.89558e-05	0	0	0.000725624	0.000132399
19.05	0	4.94634e-07	0	0	0	2.66019e-06	1.32867e-05
19.06	0.000251548	0	0	0	0	0	5.39066e-06
19.07	0	0	0	2.11181e-06	0	0	0
19.08	0	0	0	0	0.000110797	7.13388e-06	0
19.09	0	0	1.59847e-05	0	0	0	9.26088e-05
19.1	0	0	2.32311e-05	0	0	0	0
19.11	3.15069e-05	3.52369e-06	2.2581e-05	0	0	0	5.44975e-05
19.12	0	3.31012e-05	1.61036e-05	0	0	2.01192e-05	2.06534e-05
19.13	0	0	0	7.64937e-05	0	2.56346e-05	0
19.14	0.00017809	0	0	0.00068253	0	9.04373e-05	0
19.15	4.25888e-05	7.27232e-05	0	0.000226078	0	4.25055e-05	0
19.16	9.88062e-05	0	0.000145809	0	0.000365167	2.02693e-06	0
19.17	0	0	0	0	6.2338e-06	6.5301e-05	0
19.18	0.000188045	0	0	9.22434e-05	0.000455175	0	0.000103184
19.19	0	0	0	0	0	0.000116171	0
19.2	0	0	4.90961e-05	0	0	0	0
19.21	0	0	0	0	4.70314e-05	0	0
19.22	0	0	0	0	0	0	0
19.23	0	0	2.11052e-05	0	0	0	0
19.24	0	0	0	0	0	0	0
19.25	1.12438e-05	0	0	0	0	0	0
19.26	0	1.00097e-06	0	0	0	0	0
19.27	0	0	0	0	0	0	0
19.28	0	0	0.000146404	0	0	0	0
19.29	0	0	0	0	0	0	0
19.3	0	0	0	0	0	0	0.000290735
19.31	2.62718e-06	0	0	2.81003e-05	0	0	4.11344e-06
19.32	0	9.92141e-06	0	0	0	0	3.82687e-05
19.33	0	0	0	0	0	0	0
19.34	5.53358e-06	0	0	0	0	0	0
19.35	1.42731e-05	1.05918e-05	0	2.47844e-05	0	0	0
19.36	0	0	0	0	0	4.98139e-05	0
19.37	0	0	0	8.24064e-06	0	4.91928e-07	0
19.38	0	0	0	0	0	0	0
19.39	0	0	0	0	0	8.94355e-06	0
19.4	0	0	0	0	0	0	0
19.41	0	0	3.11052e-05	0	0	0	0
19.42	0	0	0	0	0	0	4.61024e-06
19.43	0	0	0.00030708	0	0	0	0
19.44	2.19364e-05	0	3.20881e-05	0	0	4.07777e-05	0
19.45	0	0	0	0	0	0	0
19.46	0	0	0	0	0	2.53697e-05	0
19.47	0	0	0	0	0	0	0
19.48	0	0	0	0	0	0	0
19.49	0.000174961	0	0	0	0	0	0
19.5	8.61165e-05	1.47544e-05	0	0	0	5.98339e-05	0
19.51	0	0	0	0	0	5.35981e-06	0
19.52	1.27749e-06	0	0	0	0	0	4.85295e-05
19.53	0.000381033	0	0	0	4.23189e-06	0	0
19.54	0	0	8.59518e-06	0	0	0	0
19.55	0	0	0	0	0	9.09253e-06	0
19.56	0	0	1.90571e-05	0	0	6.42098e-06	0
19.57	0	0.000762734	1.95213e-05	0	5.46188e-05	0	0
19.58	0.000370248	0	2.76883e-05	0	0	0	0
19.59	0	0	1.95213e-05	0	0	8.93506e-05	0
19.6	0	0	0	0	0	1.07785e-07	0
19.61	0	0	0	0	0	0	0
19.62	0	0	0	0	0	2.86253e-05	0
19.63	0	0	0	0	0	0	0
19.64	2.60227e-05	0	3.44675e-05	0	0	0	0
19.65	0	0	0	0	0	0	0
19.66	0	0	0	0	0	0	0.000111862
19.67	0	0	0	0	0	0	0
19.68	0.000184419	0	0	0	0	0	0
19.69	0	0	0	0	0	8.34362e-05	0
19.7	0	0	0	0	0	0	0
19.71	0	0	0	0	0	0	0
19.72	0.000249185	0.000101767	0	0	0	0.0032	0.000240818
19.73	0	0	2.97425e-05	0	0	0	0
19.74	0	1.04081e-05	0	0	1.44586e-05	0	0.000103831
19.75	0	0	0.000209843	0	0	0	0
19.76	0	4.3358e-05	0	0	0	0	0
19.77	0	4.54349e-05	0	0	0	9.37103e-06	0
19.78	0.000105457	9.86764e-06	0	0	3.40347e-05	0.000471269	0
19.79	0	0	0	0	0	0	0
19.8	0	4.54349e-05	2.72902e-05	0	0	4.25055e-05	0
19.81	0	0	4.35817e-05	0	0	0.00024704	0
19.82	0.000121412	0	0	0	0	0	0
19.83	0.000300903	0	0	0	0	1.19261e-05	0
19.84	0.00224	0	0	0.000428482	0	9.654e-06	0
19.85	3.16713e-05	0	0	0	0	0	0
19.86	0	2.15792e-05	0	0	0	0.000445004	4.76849e-05
19.87	0	0	0	0	0	0	2.71504e-05
19.88	0.000106499	0	0	0	0.000546616	0	0
19.89	0	5.87381e-06	0	0	9.45324e-05	2.73746e-05	6.94718e-05
19.9	0	0	0	9.66648e-05	0	6.72519e-05	0
19.91	0	0.000136785	0	0.00101	6.28355e-06	0	0
19.92	0	1.56924e-05	3.20881e-05	0	0	0.00014347	0
19.93	0	0.000198746	0	3.75866e-05	0.000253809	6.78808e-06	0
19.94	0	2.8531e-05	0	0	5.09571e-05	3.34251e-07	0.000135404
19.95	0	0.00016226	0	5.71496e-05	5.09571e-05	0.00125	2.03404e-05
19.96	0.000162443	4.06578e-06	2.293e-05	0	0.00111	0.000349613	0.00144
19.97	0.00139	0.000108011	2.293e-05	0.000252905	7.23875e-05	0.0016	3.64894e-05
19.98	0	0.000228368	2.48028e-05	0.000584829	6.5297e-07	0.000148599	0
[truncated: 148,002 more rows]
